# Supplementary material for: Integrating single-nucleus barcoding with spatial transcriptomics via Stamp-seq to reveal immunotherapy response-enhancing functional modules in NSCLC
Source: Cell Discov. 2026 Feb 5;12:10. doi: 10.1038/s41421-025-00861-6 (PMC12877202; doi:10.1038/s41421-025-00861-6)
Supplement: Supplementary file 2 — Supplementary Table S1 [file 41421_2025_861_MOESM2_ESM.xls]

## Sheet: Sheet1
Cell type marker list in mouse brain WTH1092
gene	p_val	avg_log2FC	pct.1	pct.2	p_val_adj	cluster
Plp1	0	5.27301	0.968	0.088	0	Oligodendrocyte
Trf	0	4.28773	0.657	0.038	0	Oligodendrocyte
Mag	0	3.95238	0.603	0.028	0	Oligodendrocyte
St18	0	3.85489	0.586	0.039	0	Oligodendrocyte
Cldn11	0	3.76288	0.545	0.025	0	Oligodendrocyte
Pde4b	0	3.71431	0.813	0.276	0	Oligodendrocyte
Tmeff2	0	3.65652	0.816	0.31	0	Oligodendrocyte
Cnp	0	3.49547	0.561	0.047	0	Oligodendrocyte
Mal	0	3.48379	0.476	0.026	0	Oligodendrocyte
Prr5l	0	3.32386	0.418	0.019	0	Oligodendrocyte
Ptgds	0	3.29475	0.424	0.036	0	Oligodendrocyte
Cryab	0	3.28863	0.526	0.072	0	Oligodendrocyte
Dock10	0	3.24832	0.565	0.088	0	Oligodendrocyte
Myrf	0	3.2396	0.419	0.027	0	Oligodendrocyte
Mobp	0	3.16475	0.562	0.086	0	Oligodendrocyte
Fa2h	0	3.14883	0.403	0.018	0	Oligodendrocyte
Enpp2	0	3.07994	0.482	0.084	0	Oligodendrocyte
Plcl1	0	3.0229	0.646	0.185	0	Oligodendrocyte
Car2	0	3.00802	0.497	0.092	0	Oligodendrocyte
Mbp	0	2.96148	0.876	0.317	0	Oligodendrocyte
Mog	0	2.91837	0.347	0.013	0	Oligodendrocyte
Rnf220	0	2.90281	0.484	0.132	0	Oligodendrocyte
Cntn2	0	2.87475	0.427	0.106	0	Oligodendrocyte
Tspan2	0	2.87351	0.36	0.03	0	Oligodendrocyte
Ugt8a	0	2.85693	0.35	0.018	0	Oligodendrocyte
Gpr37	0	2.85333	0.359	0.029	0	Oligodendrocyte
Scd2	0	2.84359	0.825	0.374	0	Oligodendrocyte
Phldb1	0	2.78662	0.376	0.037	0	Oligodendrocyte
Nkain2	0	2.71035	0.834	0.45	0	Oligodendrocyte
Ctnna3	0	2.70402	0.291	0.033	0	Oligodendrocyte
Flt1	0	4.00132	0.585	0.018	0	Endothelial
Epas1	0	3.75875	0.745	0.118	0	Endothelial
Bsg	0	3.40946	0.734	0.257	0	Endothelial
Ptprb	0	3.33573	0.443	0.014	0	Endothelial
Rgs5	0	3.23328	0.391	0.012	0	Endothelial
Slco1a4	0	3.16568	0.366	0.009	0	Endothelial
Cxcl12	0	3.12084	0.359	0.025	0	Endothelial
Fn1	0	3.07815	0.374	0.013	0	Endothelial
Ebf1	0	2.97097	0.38	0.03	0	Endothelial
Tns1	0	2.81224	0.374	0.033	0	Endothelial
Vtn	0	2.80729	0.271	0.004	0	Endothelial
Utrn	0	2.75638	0.494	0.098	0	Endothelial
Slco1c1	0	2.7224	0.339	0.023	0	Endothelial
Adgrl4	0	2.70367	0.294	0.007	0	Endothelial
Eng	0	2.70165	0.305	0.009	0	Endothelial
Pltp	0	2.70033	0.317	0.011	0	Endothelial
Ahnak	0	2.65624	0.313	0.014	0	Endothelial
Podxl	0	2.6013	0.285	0.017	0	Endothelial
Igfbp7	0	2.55568	0.267	0.012	0	Endothelial
Cdh5	0	2.50149	0.269	0.006	0	Endothelial
Adgrf5	0	2.47922	0.277	0.015	0	Endothelial
Ltbp4	0	2.43156	0.285	0.039	0	Endothelial
Heg1	0	2.32581	0.315	0.053	0	Endothelial
Arhgap31	0	2.25997	0.303	0.044	0	Endothelial
Col4a1	0	2.25663	0.254	0.029	0	Endothelial
Jcad	5.27184e-261	2.45005	0.342	0.076	1.70201e-256	Endothelial
Slc6a6	1.14206e-259	2.64537	0.458	0.144	3.68714e-255	Endothelial
Ptprg	3.19751e-171	2.41003	0.563	0.31	1.03231e-166	Endothelial
Sgms1	3.42067e-141	2.18086	0.31	0.102	1.10436e-136	Endothelial
Igf1r	2.63399e-138	2.32129	0.448	0.214	8.50384e-134	Endothelial
Gpc5	0	3.50238	0.391	0.139	0	Astrocyte
Slc1a3	0	2.75436	0.444	0.146	0	Astrocyte
Slc1a2	0	2.36014	0.877	0.643	0	Astrocyte
Atp1a2	0	2.26497	0.437	0.169	0	Astrocyte
mt-Co1	0	1.20227	0.818	0.825	0	Astrocyte
Plpp3	2.91291e-305	2.30812	0.266	0.07	9.40433e-301	Astrocyte
Slc4a4	4.98764e-260	2.58239	0.386	0.177	1.61026e-255	Astrocyte
Ptprz1	1.03945e-214	2.04015	0.373	0.18	3.35588e-210	Astrocyte
Gm3764	2.87571e-180	2.4293	0.253	0.098	9.28423e-176	Astrocyte
Bc1	3.76236e-179	1.22171	0.722	0.746	1.21468e-174	Astrocyte
Cst3	1.10354e-174	1.71575	0.434	0.267	3.56276e-170	Astrocyte
Sparcl1	5.23963e-173	1.47853	0.569	0.477	1.69162e-168	Astrocyte
Npas3	3.78935e-170	2.38751	0.329	0.164	1.22339e-165	Astrocyte
Clu	1.48994e-158	1.98455	0.377	0.221	4.81026e-154	Astrocyte
Glul	5.11928e-158	1.34396	0.514	0.375	1.65276e-153	Astrocyte
Atp1b2	2.3391e-138	1.94932	0.403	0.272	7.55178e-134	Astrocyte
Msi2	2.02388e-82	2.02043	0.333	0.237	6.53409e-78	Astrocyte
Luzp2	6.19855e-76	2.18994	0.279	0.181	2.0012e-71	Astrocyte
Pitpnc1	7.79262e-68	1.93113	0.268	0.177	2.51585e-63	Astrocyte
Map2	3.5192e-60	1.21892	0.515	0.569	1.13617e-55	Astrocyte
Kif5a	6.92807e-54	1.32829	0.486	0.517	2.23673e-49	Astrocyte
Trpm3	8.7024e-53	2.24054	0.298	0.227	2.80957e-48	Astrocyte
Shank1	3.51924e-42	1.2546	0.472	0.519	1.13619e-37	Astrocyte
Ttyh1	7.15578e-34	1.37323	0.347	0.326	2.31024e-29	Astrocyte
Nfia	1.06191e-33	1.47181	0.277	0.226	3.42836e-29	Astrocyte
Cpe	1.04867e-29	1.26971	0.384	0.392	3.38562e-25	Astrocyte
Ntm	6.05746e-23	1.58597	0.431	0.484	1.95565e-18	Astrocyte
Farp1	1.21305e-06	1.38721	0.241	0.252	0.0391632	Astrocyte
Tspan7	8.92012e-05	1.42643	0.245	0.267	1	Astrocyte
Lsamp	0.000165953	1.23581	0.5	0.659	1	Astrocyte
Hpca	0	2.78018	0.782	0.23	0	CA3
Homer3	0	1.97989	0.392	0.021	0	CA3
Cpne6	0	1.95302	0.519	0.126	0	CA3
Wipf3	0	1.89109	0.585	0.178	0	CA3
Nptxr	0	1.70307	0.723	0.332	0	CA3
Prkcg	0	1.67043	0.615	0.253	0	CA3
Ccnd2	0	1.54772	0.436	0.106	0	CA3
Enc1	0	1.49792	0.794	0.429	0	CA3
Ncdn	0	1.42967	0.892	0.625	0	CA3
Neurod6	0	1.4278	0.367	0.066	0	CA3
Aldoa	0	1.2974	0.912	0.704	0	CA3
Chgb	2.54168e-296	1.81047	0.54	0.216	8.20582e-292	CA3
Syn2	1.38589e-293	1.57595	0.741	0.468	4.47435e-289	CA3
Shisa6	7.86199e-284	1.44898	0.451	0.14	2.53824e-279	CA3
Olfm1	3.49994e-277	1.53613	0.744	0.481	1.12996e-272	CA3
Arhgef25	3.4033e-271	1.54767	0.576	0.25	1.09876e-266	CA3
Ptk2b	4.37301e-271	1.48198	0.579	0.25	1.41183e-266	CA3
Ppp3r1	3.22342e-256	1.32687	0.764	0.491	1.04068e-251	CA3
Nptx1	8.20108e-250	1.60636	0.469	0.174	2.64772e-245	CA3
Prkca	1.01695e-240	1.40166	0.568	0.256	3.28323e-236	CA3
Ak5	6.01831e-226	1.38529	0.527	0.228	1.94301e-221	CA3
Dgkg	4.34465e-225	1.35546	0.443	0.162	1.40267e-220	CA3
Slc25a22	5.25291e-221	1.53183	0.553	0.264	1.6959e-216	CA3
Neurod2	1.22671e-215	1.27294	0.41	0.142	3.96042e-211	CA3
Kcnip2	1.63123e-214	1.27649	0.377	0.121	5.26643e-210	CA3
Nrip3	6.31398e-213	1.26808	0.365	0.115	2.03847e-208	CA3
Stum	6.93371e-201	1.30446	0.428	0.158	2.23855e-196	CA3
Cnih2	2.04985e-199	1.37192	0.434	0.166	6.61795e-195	CA3
Neto1	5.36851e-186	1.2855	0.428	0.172	1.73322e-181	CA3
Ywhah	4.90448e-180	1.39016	0.582	0.318	1.58341e-175	CA3
Lhfpl3	0	4.58237	0.823	0.121	0	OPC
Gpr17	0	4.04942	0.584	0.02	0	OPC
Pdgfra	0	3.47584	0.452	0.011	0	OPC
Ptprz1	0	3.36304	0.827	0.194	0	OPC
Cspg4	0	3.2444	0.425	0.015	0	OPC
Sox6	0	3.13548	0.559	0.072	0	OPC
Vcan	0	3.13242	0.405	0.015	0	OPC
Cacng4	0	3.09344	0.405	0.03	0	OPC
Itga9	0	2.70487	0.284	0.014	0	OPC
Nxph1	4.20677e-306	3.39016	0.618	0.099	1.35816e-301	OPC
Tnr	5.48704e-299	3.85915	0.893	0.298	1.77149e-294	OPC
Sox2ot	1.02785e-230	3.03745	0.561	0.104	3.31842e-226	OPC
Xylt1	2.54573e-206	3.36643	0.664	0.183	8.21887e-202	OPC
Maml2	1.42195e-186	2.55233	0.557	0.122	4.59077e-182	OPC
Olig1	3.94996e-186	2.58075	0.457	0.08	1.27524e-181	OPC
Megf11	3.45975e-179	2.52259	0.268	0.029	1.11698e-174	OPC
Pcdh15	3.65803e-179	3.02324	0.693	0.227	1.18099e-174	OPC
Dscam	1.27341e-172	3.06763	0.77	0.341	4.1112e-168	OPC
Arhgap31	4.04381e-160	2.42503	0.345	0.052	1.30555e-155	OPC
Lrrc4c	7.98075e-152	2.47137	0.825	0.447	2.57659e-147	OPC
Nckap5	3.9806e-116	2.36186	0.368	0.079	1.28514e-111	OPC
Epn2	2.54984e-103	2.57644	0.416	0.115	8.23217e-99	OPC
Sgcd	3.90193e-93	2.586	0.468	0.161	1.25974e-88	OPC
Chst11	3.68163e-92	2.4853	0.359	0.094	1.18861e-87	OPC
Ptprt	1.23649e-78	2.18056	0.552	0.247	3.99201e-74	OPC
Slc35f1	1.46728e-76	2.51237	0.452	0.175	4.73711e-72	OPC
Dscaml1	5.9341e-67	2.13829	0.511	0.24	1.91582e-62	OPC
Sox5	1.24388e-65	2.34353	0.436	0.177	4.01587e-61	OPC
Brinp3	8.47179e-59	2.21399	0.405	0.165	2.73512e-54	OPC
Zfp462	1.77132e-51	2.26152	0.361	0.145	5.7187e-47	OPC
Dpp10	0	3.34138	0.827	0.204	0	Excitatory
Nrg1	0	2.11825	0.783	0.212	0	Excitatory
Egr1	0	2.04458	0.642	0.149	0	Excitatory
Mef2c	0	1.86282	0.65	0.131	0	Excitatory
Arpp21	0	1.81718	0.753	0.222	0	Excitatory
Ptprd	0	1.81217	0.892	0.439	0	Excitatory
Kcnh7	0	1.69423	0.684	0.18	0	Excitatory
Ngef	0	1.66496	0.685	0.17	0	Excitatory
Pdzrn3	0	1.5359	0.331	0.029	0	Excitatory
Phactr1	0	1.51226	0.823	0.334	0	Excitatory
Pcsk2	0	1.48187	0.773	0.288	0	Excitatory
Atp1a1	0	1.47486	0.648	0.201	0	Excitatory
Kcnq5	0	1.47151	0.6	0.166	0	Excitatory
Satb2	0	1.45486	0.384	0.035	0	Excitatory
Car10	0	1.4333	0.546	0.173	0	Excitatory
Pde1a	0	1.37482	0.486	0.127	0	Excitatory
Nrgn	0	1.32019	0.864	0.347	0	Excitatory
Asic2	0	1.26434	0.721	0.277	0	Excitatory
Atp2b4	0	1.24828	0.359	0.063	0	Excitatory
Lingo1	0	1.21679	0.578	0.194	0	Excitatory
Sgcz	0	1.21136	0.592	0.174	0	Excitatory
Homer1	0	1.18172	0.42	0.101	0	Excitatory
Cacnb4	0	1.18062	0.606	0.219	0	Excitatory
Cobl	0	1.17268	0.428	0.079	0	Excitatory
Chsy3	0	1.16488	0.378	0.087	0	Excitatory
R3hdm1	0	1.13508	0.6	0.227	0	Excitatory
D430041D05Rik	0	1.12482	0.567	0.205	0	Excitatory
Tmem132d	0	1.12138	0.377	0.079	0	Excitatory
Ldb2	0	1.1211	0.331	0.07	0	Excitatory
Tbr1	0	1.11909	0.291	0.038	0	Excitatory
Tcf7l2	0	1.78744	0.588	0.101	0	Midbrain
Nap1l5	0	1.75313	0.752	0.321	0	Midbrain
Rmst	0	1.72333	0.4	0.044	0	Midbrain
C130073E24Rik	0	1.71224	0.308	0.024	0	Midbrain
Meg3	0	1.67009	0.912	0.505	0	Midbrain
Htr2c	0	1.56269	0.335	0.056	0	Midbrain
Cep112	0	1.55778	0.354	0.064	0	Midbrain
Lhfpl3	0	1.43871	0.511	0.113	0	Midbrain
Slc17a6	0	1.31334	0.324	0.047	0	Midbrain
Cdh18	1.31786e-298	1.82439	0.515	0.144	4.25472e-294	Midbrain
Zfhx3	1.78086e-282	1.41239	0.446	0.105	5.7495e-278	Midbrain
Usp29	1.98766e-270	1.53147	0.468	0.129	6.41714e-266	Midbrain
Rbms3	2.05915e-270	1.63737	0.49	0.138	6.64796e-266	Midbrain
Cntnap2	3.99534e-260	1.47782	0.831	0.43	1.2899e-255	Midbrain
Ntng1	6.92174e-256	1.46404	0.444	0.116	2.23468e-251	Midbrain
Ahi1	2.47209e-243	1.75603	0.639	0.27	7.98114e-239	Midbrain
Foxp2	9.58381e-228	1.53109	0.291	0.058	3.09413e-223	Midbrain
Peg3	8.90825e-215	1.48126	0.609	0.261	2.87603e-210	Midbrain
Alk	2.26168e-204	1.28399	0.268	0.054	7.30183e-200	Midbrain
Snhg11	2.32198e-193	1.2671	0.75	0.41	7.49652e-189	Midbrain
Dpp6	6.32015e-193	1.35219	0.742	0.424	2.04046e-188	Midbrain
Lingo2	6.8283e-181	1.19865	0.717	0.35	2.20452e-176	Midbrain
Robo1	1.75539e-169	1.30353	0.593	0.27	5.66729e-165	Midbrain
Mgat4c	1.1614e-165	1.39002	0.481	0.183	3.74957e-161	Midbrain
Sgcz	3.1233e-165	1.64206	0.601	0.296	1.00836e-160	Midbrain
Hap1	7.04595e-160	1.25367	0.28	0.072	2.27478e-155	Midbrain
Rian	2.21812e-150	1.23703	0.641	0.35	7.16121e-146	Midbrain
Sgcd	1.08043e-148	1.25238	0.416	0.152	3.48815e-144	Midbrain
Tenm2	7.55133e-147	1.25859	0.797	0.524	2.43795e-142	Midbrain
Gpc6	1.59363e-142	1.22339	0.454	0.173	5.14505e-138	Midbrain
Csf1r	0	4.57165	0.674	0.017	0	Microglia
Hexb	0	4.54733	0.632	0.052	0	Microglia
P2ry12	0	4.19922	0.544	0.009	0	Microglia
Cx3cr1	0	4.12964	0.547	0.01	0	Microglia
Selplg	0	3.89926	0.479	0.006	0	Microglia
Inpp5d	0	3.78708	0.443	0.008	0	Microglia
Apbb1ip	0	3.74396	0.423	0.012	0	Microglia
Tgfbr1	0	3.72587	0.453	0.017	0	Microglia
Laptm5	0	3.62041	0.41	0.01	0	Microglia
Lyn	0	3.59542	0.414	0.011	0	Microglia
Dock2	0	3.58686	0.371	0.004	0	Microglia
Ctss	0	3.50847	0.414	0.011	0	Microglia
Runx1	0	3.25755	0.306	0.003	0	Microglia
Tmem119	0	3.21062	0.313	0.004	0	Microglia
Itgam	0	3.20654	0.319	0.007	0	Microglia
Slco2b1	0	3.18302	0.332	0.007	0	Microglia
Dock8	0	3.16938	0.336	0.005	0	Microglia
Vsir	0	3.00536	0.257	0.005	0	Microglia
Mertk	5.91579e-297	3.34617	0.463	0.039	1.90991e-292	Microglia
Epb41l2	1.22701e-206	3.39071	0.459	0.057	3.96139e-202	Microglia
Zfhx3	6.32499e-187	3.30343	0.612	0.117	2.04202e-182	Microglia
Plxdc2	5.7661e-180	3.7586	0.756	0.21	1.86159e-175	Microglia
Pde3b	3.23839e-176	3.46044	0.381	0.045	1.04551e-171	Microglia
Cst3	8.48413e-158	3.2569	0.808	0.282	2.7391e-153	Microglia
Ctsd	2.28056e-136	3.5331	0.528	0.116	7.3628e-132	Microglia
Zfp710	3.11868e-129	2.93385	0.293	0.035	1.00687e-124	Microglia
Elmo1	1.77046e-124	3.35036	0.59	0.162	5.71592e-120	Microglia
Srgap2	8.4216e-115	3.35788	0.609	0.19	2.71892e-110	Microglia
Pag1	8.82803e-108	3.09801	0.378	0.07	2.85013e-103	Microglia
Maml3	3.16268e-69	3.04487	0.417	0.124	1.02107e-64	Microglia
Prkcd	0	2.87793	0.62	0.013	0	Thalamic
Ntng1	0	2.68988	0.668	0.106	0	Thalamic
Synpo2	0	2.65673	0.598	0.018	0	Thalamic
Pcp4	0	2.39398	0.648	0.1	0	Thalamic
Adarb1	0	2.37963	0.724	0.16	0	Thalamic
Plekhg1	0	2.33038	0.667	0.062	0	Thalamic
Cit	0	2.2196	0.738	0.205	0	Thalamic
Ptpn4	0	2.2163	0.725	0.181	0	Thalamic
Amotl1	0	2.14665	0.57	0.039	0	Thalamic
Adarb2	0	2.08551	0.624	0.109	0	Thalamic
Kcnc2	0	2.07122	0.638	0.164	0	Thalamic
Tcf7l2	0	2.03244	0.685	0.098	0	Thalamic
Inpp4b	0	2.01466	0.579	0.122	0	Thalamic
Zfhx3	0	1.98337	0.664	0.095	0	Thalamic
Lef1	0	1.9666	0.534	0.027	0	Thalamic
Clmn	0	1.86162	0.668	0.126	0	Thalamic
Pcp4l1	0	1.85369	0.568	0.088	0	Thalamic
Grm1	0	1.82834	0.621	0.193	0	Thalamic
Ptpn3	0	1.82241	0.561	0.115	0	Thalamic
Nell1	0	1.78332	0.538	0.119	0	Thalamic
Vav3	0	1.77274	0.509	0.055	0	Thalamic
Rgs16	0	1.76292	0.409	0.014	0	Thalamic
Zic1	0	1.74766	0.423	0.016	0	Thalamic
Zfp804a	0	1.68165	0.532	0.128	0	Thalamic
Pakap.1	0	1.65284	0.584	0.132	0	Thalamic
Ildr2	0	1.62446	0.552	0.124	0	Thalamic
Cacna1g	0	1.60914	0.504	0.089	0	Thalamic
Rims3	0	1.59607	0.556	0.134	0	Thalamic
Shisal1	0	1.58614	0.479	0.057	0	Thalamic
Robo1	3.51157e-210	1.77767	0.615	0.271	1.13371e-205	Thalamic
Galntl6	0	3.12474	0.918	0.194	0	CA1
Epha6	0	2.94214	0.907	0.252	0	CA1
Fibcd1	0	2.53962	0.634	0.021	0	CA1
Hs6st3	0	2.36346	0.87	0.275	0	CA1
Gm2164	0	2.20794	0.604	0.033	0	CA1
Grin2a	0	2.20251	0.965	0.461	0	CA1
Gria1	0	2.16199	0.951	0.391	0	CA1
Ryr3	0	2.13363	0.749	0.181	0	CA1
Wfs1	0	2.11346	0.612	0.097	0	CA1
Iqgap2	0	2.10402	0.635	0.072	0	CA1
St6galnac5	0	2.09115	0.839	0.208	0	CA1
Cacnb2	0	2.07028	0.797	0.234	0	CA1
Cntnap2	0	2.00158	0.925	0.432	0	CA1
Shisa6	0	1.98678	0.736	0.141	0	CA1
Tafa1	0	1.86209	0.775	0.202	0	CA1
Atp2b1	0	1.8385	0.929	0.428	0	CA1
Gm2115	0	1.78606	0.503	0.028	0	CA1
Wipf3	0	1.77889	0.777	0.187	0	CA1
Man1a	0	1.7717	0.502	0.061	0	CA1
Kcnab1	0	1.762	0.653	0.158	0	CA1
Msra	0	1.73274	0.73	0.217	0	CA1
Nr3c2	0	1.73226	0.75	0.203	0	CA1
Galnt17	0	1.71652	0.77	0.252	0	CA1
Chrm3	0	1.69181	0.739	0.238	0	CA1
Pex5l	0	1.68613	0.877	0.309	0	CA1
Hpca	0	1.68247	0.858	0.25	0	CA1
Prkcg	0	1.67694	0.821	0.26	0	CA1
Arl15	0	1.66316	0.67	0.185	0	CA1
4921539H07Rik	0	1.62153	0.358	0.015	0	CA1
Slit3	0	1.61642	0.796	0.27	0	CA1
Gad1	0	3.53413	0.841	0.062	0	Inhibitory
Gad2	0	2.83001	0.701	0.031	0	Inhibitory
Erbb4	0	2.50765	0.62	0.125	0	Inhibitory
Grip1	0	2.45484	0.768	0.21	0	Inhibitory
Slc32a1	0	2.357	0.583	0.019	0	Inhibitory
Galntl6	0	2.0561	0.688	0.174	0	Inhibitory
Nxph1	0	2.017	0.546	0.063	0	Inhibitory
Reln	0	2.00251	0.303	0.039	0	Inhibitory
Slc6a1	0	1.74683	0.606	0.106	0	Inhibitory
Grik1	0	1.71564	0.415	0.081	0	Inhibitory
Kcnmb2	0	1.70187	0.319	0.014	0	Inhibitory
Cntnap2	0	1.62711	0.861	0.408	0	Inhibitory
Nap1l5	0	1.60113	0.801	0.296	0	Inhibitory
Kcnc1	0	1.58697	0.673	0.226	0	Inhibitory
Kcnc2	0	1.52557	0.498	0.154	0	Inhibitory
Rbms3	0	1.45912	0.519	0.118	0	Inhibitory
6330411D24Rik	0	1.29554	0.257	0.018	0	Inhibitory
Kcnip1	0	1.29093	0.414	0.093	0	Inhibitory
Nrxn3	0	1.27738	0.884	0.506	0	Inhibitory
Elavl2	0	1.24062	0.491	0.147	0	Inhibitory
Btbd11	0	1.22016	0.296	0.036	0	Inhibitory
Alk	0	1.21494	0.284	0.042	0	Inhibitory
Cacna2d2	0	1.17039	0.314	0.039	0	Inhibitory
Abat	0	1.16089	0.538	0.151	0	Inhibitory
Dner	0	1.13485	0.431	0.118	0	Inhibitory
Ank1	0	1.13118	0.374	0.076	0	Inhibitory
Cntn5	6.29892e-288	1.4196	0.533	0.208	2.03361e-283	Inhibitory
Gabrg3	9.24249e-263	1.29947	0.544	0.23	2.98394e-258	Inhibitory
Adarb2	1.69747e-255	2.29009	0.358	0.111	5.48027e-251	Inhibitory
Vgf	7.23819e-105	1.13838	0.484	0.285	2.33685e-100	Inhibitory
Sspo	0	5.50725	0.542	0.002	0	Ependymocyte
Dnah6	0	3.67581	0.617	0.002	0	Ependymocyte
Cfap299	0	3.65129	0.6	0.007	0	Ependymocyte
Spag16	0	3.49054	0.558	0.003	0	Ependymocyte
Hydin	0	3.44844	0.558	0.003	0	Ependymocyte
Ccdc162	0	3.40359	0.558	0.005	0	Ependymocyte
Npsr1	0	3.31089	0.358	0.008	0	Ependymocyte
Spag17	0	3.28508	0.542	0.001	0	Ependymocyte
Spef2	0	3.14165	0.508	0.004	0	Ependymocyte
Dnah12	0	3.07227	0.467	0.001	0	Ependymocyte
Cfap61	0	3.01066	0.45	0.006	0	Ependymocyte
Wdr49	0	2.96525	0.492	0.007	0	Ependymocyte
Cfap44	0	2.95731	0.467	0.008	0	Ependymocyte
Prelp	0	2.93764	0.5	0.013	0	Ependymocyte
Dnah11	0	2.91054	0.433	0.001	0	Ependymocyte
Cfap43	0	2.82549	0.442	0.002	0	Ependymocyte
Dnah2	0	2.82241	0.442	0.007	0	Ependymocyte
Gm13481	0	2.80371	0.4	0.004	0	Ependymocyte
Cfap65	0	2.75376	0.4	0.004	0	Ependymocyte
Wdr63	0	2.73239	0.392	0	0	Ependymocyte
Dnah5	0	2.70553	0.408	0.01	0	Ependymocyte
Cfap54	7.29258e-294	3.78874	0.633	0.032	2.35441e-289	Ependymocyte
Dnah9	9.60794e-201	3.21869	0.567	0.038	3.10192e-196	Ependymocyte
Adamts20	3.28493e-175	2.73863	0.458	0.028	1.06054e-170	Ependymocyte
Glis3	2.11008e-170	2.89464	0.633	0.054	6.8124e-166	Ependymocyte
Rmst	6.43085e-119	3.28309	0.558	0.06	2.0762e-114	Ependymocyte
Ccdc148	5.60788e-104	2.83864	0.5	0.056	1.8105e-99	Ependymocyte
Unc13c	6.69695e-98	3.24268	0.542	0.069	2.16211e-93	Ependymocyte
Pacrg	2.33453e-87	2.842	0.583	0.091	7.53702e-83	Ependymocyte
Zfhx4	2.3225e-58	2.95819	0.433	0.071	7.49819e-54	Ependymocyte
Ppfia2	0	2.55993	0.78	0.265	0	Dentate gyrus
Rfx3	0	2.55647	0.728	0.182	0	Dentate gyrus
Lrrtm4	0	2.50029	0.94	0.395	0	Dentate gyrus
Tafa2	0	2.47142	0.704	0.18	0	Dentate gyrus
Glis3	0	2.41465	0.503	0.035	0	Dentate gyrus
Slit3	0	2.41138	0.795	0.266	0	Dentate gyrus
Dab1	0	2.39385	0.913	0.412	0	Dentate gyrus
Sema5a	0	2.32638	0.599	0.095	0	Dentate gyrus
Ahcyl2	0	2.30178	0.602	0.169	0	Dentate gyrus
Plxna4	0	2.29903	0.788	0.296	0	Dentate gyrus
Prox1	0	2.29301	0.536	0.055	0	Dentate gyrus
Synpr	0	2.27867	0.53	0.061	0	Dentate gyrus
Dgkh	0	2.27097	0.603	0.161	0	Dentate gyrus
C1ql2	0	2.14811	0.384	0.011	0	Dentate gyrus
Nr3c2	0	2.13318	0.682	0.201	0	Dentate gyrus
Gm20754	0	2.12781	0.523	0.123	0	Dentate gyrus
Zbtb20	0	2.12649	0.917	0.33	0	Dentate gyrus
Stxbp6	0	2.1108	0.561	0.114	0	Dentate gyrus
Galnt17	0	2.10239	0.691	0.251	0	Dentate gyrus
Zfpm2	0	2.05106	0.701	0.189	0	Dentate gyrus
Epha7	0	2.04521	0.543	0.128	0	Dentate gyrus
Shisa9	0	1.99627	0.638	0.206	0	Dentate gyrus
Cdh9	0	1.98257	0.386	0.046	0	Dentate gyrus
Gria1	0	1.98204	0.861	0.391	0	Dentate gyrus
Btbd9	0	1.97942	0.572	0.169	0	Dentate gyrus
Erc2	0	1.95619	0.812	0.401	0	Dentate gyrus
Pip5k1b	0	1.91461	0.439	0.089	0	Dentate gyrus
Auts2	0	1.91458	0.878	0.484	0	Dentate gyrus
2010300C02Rik	3.73928e-300	1.89684	0.636	0.226	1.20723e-295	Dentate gyrus
Tmem108	1.54359e-287	1.89863	0.531	0.157	4.98349e-283	Dentate gyrus
