# Supplementary material for: Integrating single-nucleus barcoding with spatial transcriptomics via Stamp-seq to reveal immunotherapy response-enhancing functional modules in NSCLC
Source: Cell Discov. 2026 Feb 5;12:10. doi: 10.1038/s41421-025-00861-6 (PMC12877202; doi:10.1038/s41421-025-00861-6)
Supplement: Supplementary file 3 — Supplementary Table S2 [file 41421_2025_861_MOESM3_ESM.xls]

## Sheet: Sheet1
Distance of spatial barcode centroid from cell centroid calculated by CellProlifer
ID	CellMajor	Spatial_x	Spatial_y	Spatial_x_CellProlifer	Spatial_y_CellProlifer	Distance_Bin	Distance_um
AAACCCACGACGTAACTAAGGCACTAT	OPC	20536	11171	20556.7	11175.5	21.2066	7.06888
AAACGAATACATCACCCCTAAGTACGA	DG	20459	10633	20446.3	10595.6	39.4551	13.1517
AAAGAACGCTGTAGAGCGCTCTGCTTC	DG	22608	10579	22667	10606.5	65.0691	21.6897
AAAGGTACGACCTACAAAAGGCACTAT	DG	19680	11131	19717.7	11156.8	45.6319	15.2106
AACAAAGGCTCTTGACACCTAATAACG	Thalamic	21520	12585	21536.6	12580.1	17.3206	5.77352
AACAAGATACAGCCGATAGCGACGGAT	DG	19881	11120	19900.3	11129.5	21.5535	7.1845
AACAGGGATGAAGCGAAAAGGCACTAT	Oligo	21932	12539	21885.2	12529.2	47.7699	15.9233
AACAGGGATGCCGAGGTGGACTGTGGA	DG	21646	10855	21674.6	10855.5	28.6195	9.53982
AACCATGTACCACACAAGGACTGTGGA	CA3	20120	11858	20134.3	11841.7	21.6544	7.21815
AACCTTTCGAAAGATTGGCTCTGCTTC	DG	22636	10419	22642.8	10455.5	37.0832	12.3611
AACCTTTGCTTATCTGGAAGGCACTAT	CA3	19289	12545	19292.4	12531	14.3676	4.7892
AACGTCATACGAGAAGCCCTAATAACG	Astro	21148	11154	21132.4	11172.6	24.2195	8.07318
AAGACAAGCTACTGTTGCCTAATAACG	CA3	20218	11475	20221.9	11495.3	20.6719	6.89063
AAGACTCTACCGAACGCAAGGCACTAT	DG	19214	11629	19149.5	11619.4	65.2532	21.7511
AAGACTCTACTTGGAACCTAAGTACGA	DG	19361	11472	19401.3	11500.4	49.2947	16.4316
AAGCGTTATGACAGCTGGGACTGTGGA	DG	22706	10962	22723.1	10970.3	19.0305	6.3435
AAGGAATATGGATATACCCTAATAACG	DG	20851	11485	20861.6	11523.4	39.8128	13.2709
AAGGTAAATGGCGTTTCAGCGACGGAT	DG	20185	12388	20169.5	12398.1	18.5072	6.16906
AAGGTAATACATTTGCTTAGTCATACG	DG	22319	10422	22304.8	10415.9	15.4191	5.13969
AAGGTAATACTTAGAACCTAAGTACGA	DG	21980	10988	21947.5	11023.1	47.8776	15.9592
AAGTACCGCTCCAGCCACCTAATAACG	DG	20795	10808	20773.4	10831.5	31.9172	10.6391
AAGTGAATACCGAAATCCCTAATAACG	DG	20530	10824	20511.1	10817.2	20.084	6.69468
AATGACCCGAATCTCTTAGCGACGGAT	DG	21698	11166	21676.4	11174.8	23.3102	7.77005
AATGCCATACCGCATCCAAGGCACTAT	DG	21426	10538	21424.7	10551.9	13.9758	4.65861
AATTTCCTACGATTTCCAAGGCACTAT	DG	21184	11309	21199.8	11333.5	29.1363	9.71212
ACAAAGACGAAACGTTCCCTAATAACG	Midbrain	22660	12288	22696	12286.7	36.0038	12.0013
ACAAAGAGCTGGCATCCAAGGCACTAT	Midbrain	22182	12456	22157	12442.3	28.5257	9.50855
ACAAGCTATGTTTCAGCGCTCTGCTTC	DG	22326	10733	22318.3	10728	9.15349	3.05116
ACACTGAGCTGCATTGTTTCTGCGCTC	DG	22326	10864	22329.9	10899.9	36.1355	12.0452
ACAGAAAATGAAACCCAGGACTGTGGA	Astro	22021	10260	22036.5	10256.9	15.8149	5.27165
ACAGCCGGCTTATCTCTGCTCTGCTTC	Endothelial	22640	10392	22563.9	10411.2	78.4482	26.1494
ACATGCATACCTAATCCAAGGCACTAT	DG	20261	12003	20251.1	12018	18.0096	6.00319
ACCAACACGATGCGTGCCTAAGTACGA	DG	22411	10748	22383.6	10755.8	28.486	9.49534
ACCGTTCTACAGTCCGGAAGGCACTAT	CA3	19595	12267	19620	12275.4	26.411	8.80367
ACCTACCCGAACACAAATAGTCATACG	CA3	20095	11486	20059.3	11500.2	38.4696	12.8232
ACCTGAAGCTTTGCCGGAAGGCACTAT	DG	21803	10411	21789.3	10483.3	73.5855	24.5285
ACCTGTCATGTTACGTTGGACTGTGGA	DG	19596	11559	19608.8	11535	27.2442	9.08139
ACGCACGTACCCTCTTCAGCGACGGAT	DG	20887	10659	20894.4	10676.4	18.9093	6.30309
ACGGAAGGCTAATGAGTAAGGCACTAT	DG	22612	10825	22555.1	10828.4	56.9751	18.9917
ACGTACACGAACGAAATGCTCTGCTTC	DG	19671	11321	19679.6	11310.2	13.8114	4.60382
ACGTAGTATGGTAACCAGCTCTGCTTC	DG	21480	10492	21437.2	10439.5	67.745	22.5817
ACGTAGTATGTCGGTAAAAGGCACTAT	DG	22420	10774	22427.1	10784.7	12.8291	4.27635
ACGTCCTCGAGTGGACAGGACTGTGGA	DG	20875	11489	20903.6	11532.1	51.732	17.244
ACGTTCCATGGCGTTTCTTCTGCGCTC	Endothelial	20650	12432	20667.6	12399.2	37.1985	12.3995
ACTATCTTACACAGAGGAAGGCACTAT	DG	21205	11180	21196.9	11190.2	12.992	4.33066
ACTATTCCGAACGACTTGGACTGTGGA	DG	19776	11458	19763.1	11522.4	65.6757	21.8919
ACTATTCCGATCATCTTGGACTGTGGA	Astro	20367	10908	20354	10984.3	77.4171	25.8057
ACTCCCAATGTTCCATGTTCTGCGCTC	DG	21130	11474	21118.3	11447	29.4158	9.80528
ACTGATGCGATACACCAGCTCTGCTTC	DG	20755	11845	20725.5	11883.8	48.7838	16.2613
ACTGCAAGCTAGACGGTTAGTCATACG	DG	20920	11512	20917.6	11555.3	43.3893	14.4631
ACTGCAAGCTCCCGCAAAAGGCACTAT	DG	21189	11409	21226.8	11422.6	40.184	13.3947
ACTGCAATACCCGAGTGGCTCTGCTTC	DG	22684	10581	22699.5	10573.2	17.3484	5.7828
ACTGTCCATGGTCTAAGGGACTGTGGA	DG	21355	10234	21377	10275.6	47.033	15.6777
ACTTAGGGCTGACCGAAGGACTGTGGA	DG	19446	11702	19449	11724.2	22.4238	7.4746
ACTTCGCCGAACCGATTTTCTGCGCTC	DG	20690	10509	20643.9	10493	48.8395	16.2798
ACTTCGCCGATTGCAGTAAGGCACTAT	CA3	19348	12392	19357.6	12429.4	38.6566	12.8855
ACTTTGTTACCCGATCCTAGTCATACG	DG	19221	11327	19256.1	11342.4	38.3376	12.7792
AGAAGCGGCTATAGGATGGACTGTGGA	Endothelial	21945	11601	21927.3	11634.4	37.8242	12.6081
AGAAGCGTACGATCATATTCTGCGCTC	DG	20730	10489	20745.4	10474.2	21.3409	7.11362
AGACCATTACAGTCCGGTTCTGCGCTC	Oligo	20905	10927	20902	10876	51.1305	17.0435
AGAGAATGCTTTGTGGTAAGGCACTAT	CA3	19315	12543	19312.4	12519.6	23.5601	7.85336
AGAGCAGATGTGAGTCATAGTCATACG	Thalamic	21745	12563	21785.6	12593.3	50.6864	16.8955
AGAGCCCATGGTCTACCCTAAGTACGA	DG	19938	11254	19931	11263.3	11.6477	3.88257
AGATGCTCGATATCTCTAGCGACGGAT	Inhibitory	23004	10194	23029.3	10210.5	30.2323	10.0774
AGCATCAATGGCAGTCGAGCGACGGAT	CA3	19559	12572	19556.9	12542.9	29.1883	9.72944
AGCCACGCGAGATTCACAGCGACGGAT	Astro	20455	11691	20446.8	11671.7	20.9398	6.97994
AGCGCCATACCCAACCCAGCGACGGAT	Oligo	21267	11869	21276	11806.4	63.2819	21.094
AGGAGGTTACCGGACATCCTAATAACG	DG	21980	10567	21975.8	10585.4	18.9107	6.30356
AGGATAATACGGAAACGCCTAATAACG	Microglia	20026	11443	20063.9	11453.5	39.3615	13.1205
AGGATCTTACAAGCGAAAGCGACGGAT	DG	19334	11503	19318.3	11499.1	16.1785	5.39283
AGGCATTATGAATCTCTGGACTGTGGA	Oligo	22521	12272	22540	12290.7	26.6517	8.88389
AGGCATTCGACACAGCCAAGGCACTAT	DG	19896	11419	19923.2	11465.8	54.1125	18.0375
AGGCCACGCTAATGCTCGCTCTGCTTC	DG	20279	12335	20307.6	12353.4	34.0316	11.3439
AGGCTGCATGTCGAATACCTAATAACG	DG	22444	10755	22437.1	10728.1	27.8171	9.27236
AGGCTGCGCTGCATTGTGCTCTGCTTC	DG	22507	10701	22594.5	10685.1	88.9553	29.6518
AGGGCTCGCTATGCTTGCTAAGTACGA	CA3	20376	11393	20396	11368	32.0331	10.6777
AGGGCTCTACTGGCCGAGGACTGTGGA	DG	21629	10534	21653.6	10572.9	46.0234	15.3411
AGGTCATATGCCAGTGGGGACTGTGGA	DG	20360	10601	20383	10610.2	24.7687	8.25623
AGGTCTAGCTACTGTTGCTAAGTACGA	DG	21866	10386	21903	10354.4	48.6654	16.2218
AGGTGTTATGGATCATATAGTCATACG	DG	20119	10819	20107.3	10818.4	11.7628	3.92093
AGGTGTTCGAGTACTACAGCGACGGAT	DG	20307	10976	20320.5	10995.3	23.5888	7.86293
AGGTTACATGAAACCCGCCTAATAACG	DG	22471	10916	22438.9	10894.4	38.6883	12.8961
AGTAACCCGAGAAATTGAGCGACGGAT	OPC	21528	11714	21498.6	11698.3	33.3235	11.1078
AGTAGCTCGACGTGTGCAAGGCACTAT	DG	20677	12101	20693.5	12086.5	21.9048	7.30161
AGTCACATACCATTTGTAAGGCACTAT	DG	19612	11319	19597.5	11319.7	14.4947	4.83156
AGTCTCCCGACACGTGCCTAAGTACGA	DG	20718	10760	20776.9	10737.1	63.2397	21.0799
AGTCTCCTACATGATTGCCTAATAACG	DG	21177	10523	21191.5	10532.4	17.2747	5.75825
AGTGATCATGTGAGGTTGCTCTGCTTC	Astro	20872	10254	20874.2	10223.5	30.5535	10.1845
AGTGCCGATGTGGTTGGGGACTGTGGA	DG	22365	10656	22365.5	10599.5	56.4544	18.8181
AGTTAGCTACCGTAGTACCTAATAACG	Endothelial	22950	12558	22966.6	12520.1	41.3891	13.7964
AGTTCGACGAGTCGCTGTTCTGCGCTC	DG	21813	10951	21828.6	10933.1	23.7093	7.90309
ATACTTCCGATAGGAGCGGACTGTGGA	Astro	19509	10238	19523	10220	22.7586	7.58619
ATAGAGAGCTACTGTTGGCTCTGCTTC	DG	19982	11191	19952.5	11230.5	49.2632	16.4211
ATCACTTCGACGTAACTCCTAATAACG	DG	20821	10446	20827.1	10413	33.5338	11.1779
ATCATTCGCTGAACCGAAGCGACGGAT	DG	21388	11220	21398.8	11207	16.9199	5.63998
ATCCACCATGCTAAGTACTAAGTACGA	DG	22154	10600	22160.6	10615.4	16.7761	5.59202
ATCCATTTACAATCTCTGGACTGTGGA	DG	20342	10916	20288.9	10932.2	55.512	18.504
ATCCCTGATGCGCAGTGGGACTGTGGA	Astro	19439	11759	19427.8	11755.9	11.6248	3.87495
ATCCCTGCGAGATTAAGGGACTGTGGA	CA3	19129	12457	19115.7	12435.6	25.1904	8.39681
ATCGCCTGCTCCTGCTTGGACTGTGGA	CA3	19660	12340	19639.2	12332.8	21.9842	7.32805
ATCGGATTACAGCCGATCTAAGTACGA	DG	22038	11043	22041.9	11048.6	6.82552	2.27517
ATCGTAGTACGACCCAACCTAATAACG	DG	22528	10883	22529.8	10846.7	36.3747	12.1249
ATCGTAGTACGGCTTCTGGACTGTGGA	DG	20709	11733	20733.4	11764.9	40.1634	13.3878
ATCTCTACGAAAGTATGTTCTGCGCTC	DG	20591	11750	20580.9	11733.8	19.1298	6.37659
ATCTTCAGCTGGACTTTTTCTGCGCTC	DG	22396	10584	22358.2	10549.6	51.1296	17.0432
ATGAAAGATGCTGAAGCCCTAATAACG	Inhibitory	20414	11054	20441.9	11053.5	27.8685	9.2895
ATGAGGGGCTCAACGCCGCTCTGCTTC	DG	21676	11133	21669	11104.1	29.7819	9.92729
ATGCATGATGTGGCAGTCTAAGTACGA	DG	20641	10771	20609.4	10794.7	39.5101	13.17
ATGGAGGATGTCATAGGCTAAGTACGA	DG	22106	10680	22093.9	10680.9	12.1186	4.03955
ATGGTTGATGAGTTGTACCTAATAACG	DG	20795	11670	20796.7	11685.4	15.5259	5.1753
ATGTCCCCGAACAGTGGAAGGCACTAT	Inhibitory	19745	11426	19699.2	11441.1	48.2042	16.0681
ATGTCTTTACTCGGGACTAGTCATACG	OPC	20108	11358	20120	11327.5	32.7403	10.9134
ATTCACTCGATTCACTTTAGTCATACG	DG	20913	11604	20893.4	11615.9	22.9445	7.64818
ATTCCATATGCTCCGACCCTAATAACG	CA3	20146	11791	20124.4	11774	27.4405	9.14684
ATTCCATTACCCTAGGATAGTCATACG	DG	22671	10817	22664.4	10792.5	25.3728	8.45761
ATTCTACGCTATGGAATGGACTGTGGA	DG	21582	11121	21570.5	11127.5	13.1838	4.39461
CAACCAATACGGTCTGGGCTCTGCTTC	DG	20886	10435	20871	10445.2	18.1184	6.03946
CAACGATATGAGTCCGGAAGGCACTAT	Astro	21815	11200	21841.9	11173.3	37.9098	12.6366
CAACGGCGCTAGACGTGTTCTGCGCTC	DG	20324	10895	20316.7	10845.9	49.65	16.55
CAAGACTATGTTACTCGAGCGACGGAT	Astro	19269	11971	19254.7	11971.1	14.2508	4.75026
CAAGAGGGCTTGGGTCCGGACTGTGGA	DG	21426	10249	21419	10255.2	9.40931	3.13644
CAAGCTAATGAGGGTGGAAGGCACTAT	DG	21517	10390	21479.5	10368	43.4486	14.4829
CAAGCTATACCGCAGTGTTCTGCGCTC	DG	20304	12240	20296.6	12263.8	24.956	8.31868
CAAGGGACGAGCTTTCCAAGGCACTAT	DG	20892	11664	20877.5	11630.5	36.497	12.1657
CAAGGGACGATCGGCTGAGCGACGGAT	DG	20701	11766	20764.1	11764.3	63.1114	21.0371
CAATGACATGAGCTTTCCTAAGTACGA	DG	20404	11875	20457.1	11870.6	53.2955	17.7652
CACATGAATGAGTCGACCTAAGTACGA	DG	22189	10909	22175.3	10925.2	21.2006	7.06686
CACGGGTATGTTGGACGCTAAGTACGA	DG	21165	11256	21163.8	11243.8	12.3035	4.10117
CACGGGTTACACGCAGTTAGTCATACG	OPC	22908	12422	22905.6	12443.3	21.3826	7.12755
CACGTTCGCTAGCGCCTGCTCTGCTTC	Astro	20310	10595	20316.9	10640.7	46.1892	15.3964
CAGATACCGACTTGAGTCTAAGTACGA	DG	20730	11663	20721	11665.7	9.36505	3.12168
CAGATCAATGTTCCCAGAGCGACGGAT	DG	19371	11749	19392.1	11750.4	21.169	7.05633
CAGCAATGCTTCATCTTAGCGACGGAT	Astro	22851	11382	22874.6	11319.3	66.9945	22.3315
CAGCACGATGACTGGGCAAGGCACTAT	DG	20722	11601	20689.9	11611.1	33.6408	11.2136
CAGCACGATGTATGATGTAGTCATACG	DG	20867	10667	20859.6	10654.7	14.3342	4.77808
CAGCACGCGAGGTTACTTTCTGCGCTC	Astro	20838	11750	20844.9	11762.3	14.0837	4.69455
CAGCCAGGCTTTCAGACAAGGCACTAT	Oligo	21925	12400	21938.1	12393	14.84	4.94665
CAGGTATGCTATAGAGTGCTCTGCTTC	Inhibitory	19280	10417	19301.8	10405.1	24.8452	8.28174
CAGTTAGTACGATATGTTTCTGCGCTC	Microglia	19448	10360	19404.1	10374.2	46.1165	15.3722
CATACCCATGAGGAAATCTAAGTACGA	DG	22130	10737	22123.2	10726.2	12.7323	4.24411
CATACTTATGAAGCGCTTAGTCATACG	DG	20625	11620	20661.4	11583.6	51.5189	17.173
CATACTTTACATTCGAAAGCGACGGAT	DG	19863	11048	19855.7	11030.5	18.9244	6.30813
CATCAAGATGGATCATATTCTGCGCTC	DG	21258	10493	21255	10505.5	12.8746	4.29154
CATCAAGATGTCACAGGTAGTCATACG	Inhibitory	19898	11633	19887.9	11610.7	24.4373	8.14576
CATCCACATGAGAAGGTTAGTCATACG	DG	22589	10600	22526.2	10594.6	63.0175	21.0058
CATCCGTATGGGCTTCTGGACTGTGGA	CA3	19341	12573	19377.5	12567.2	36.9972	12.3324
CATCGGGTACGGTCGACAGCGACGGAT	DG	21373	11085	21385	11058.8	28.8246	9.60819
CATGCAATACTTACTCGGCTCTGCTTC	Inhibitory	22341	12622	22324	12588.5	37.5609	12.5203
CATGCCTATGTAGTGACGGACTGTGGA	DG	21721	10951	21700.9	10965.5	24.8078	8.26928
CATGCCTTACTTACTCGTAGTCATACG	DG	19114	11777	19168	11753.8	58.8159	19.6053
CATGGTATACTCTCCTCCCTAATAACG	Endothelial	20987	10749	20993.3	10728.3	21.6644	7.22146
CATGGTATACTGCAGGTGGACTGTGGA	DG	20519	11616	20508.4	11607.1	13.843	4.61432
CATTCCGATGGTCATCTAGCGACGGAT	DG	21578	11215	21616.9	11197.2	42.7357	14.2452
CATTGAGGCTGAATTAGCCTAATAACG	DG	22755	10805	22747.3	10842.2	37.9643	12.6548
CATTGTTCGATAGCTACAAGGCACTAT	DG	21067	10175	21049.5	10168.4	18.7074	6.23579
CCACAAAATGATGCAGTCTAAGTACGA	DG	21575	11137	21601.7	11108	39.4392	13.1464
CCACACTCGAACAGTGGCTAAGTACGA	DG	19434	11418	19416.7	11444.9	31.9608	10.6536
CCACCATATGCACACCCCTAAGTACGA	Midbrain	22526	12317	22518.6	12342.3	26.3379	8.77929
CCACTTGATGACCGTTTTAGTCATACG	DG	22449	10945	22444.5	10962.2	17.759	5.91968
CCACTTGCGAAGACGTGCTAAGTACGA	DG	20345	12226	20329.9	12218.8	16.7897	5.59657
CCATAAGTACCACACCCGGACTGTGGA	OPC	19392	12217	19413.6	12226.7	23.722	7.90734
CCATCACATGGTTCGCTAAGGCACTAT	DG	22517	10467	22530.9	10445.8	25.3252	8.44172
CCCTAACATGTTGGAACCTAAGTACGA	Midbrain	22534	12482	22549.5	12518.8	39.9338	13.3113
CCCTAACGCTAACACCTTTCTGCGCTC	Astro	20770	12472	20724	12459.6	47.6578	15.8859
CCGAACGTACTTACTGTGGACTGTGGA	Oligo	19496	12361	19538.5	12410.5	65.2349	21.745
CCGATCTCGATTAAGCCGCTCTGCTTC	DG	21839	10970	21841.4	10943.9	26.1842	8.72806
CCGCAAGGCTGGAGAAAGCTCTGCTTC	DG	20188	10770	20176.1	10758.6	16.4444	5.48148
CCGCAAGGCTGTCAGTTTTCTGCGCTC	DG	20952	10386	20927.1	10368.4	30.5293	10.1764
CCGGACACGATATCGGTGCTCTGCTTC	DG	20879	11531	20967.3	11552.8	90.9844	30.3281
CCGGACAGCTCAGTCTAAAGGCACTAT	DG	22189	10655	22198.4	10610.8	45.1561	15.052
CCGGTGATACGACCCAATTCTGCGCTC	OPC	20757	10250	20775.8	10238.8	21.8756	7.29188
CCTAAGAGCTATTAGGAGGACTGTGGA	DG	21539	10177	21499.4	10180	39.7064	13.2355
CCTATCGGCTTGTGCATGGACTGTGGA	Microglia	21198	10683	21206.1	10675.2	11.2354	3.74514
CCTCAACGCTCAGTGAGCTAAGTACGA	CA3	19929	12221	19900.6	12160.8	66.5095	22.1698
CCTCAACTACCCAACCCTAGTCATACG	DG	21946	10832	21914.4	10842	33.1189	11.0396
CCTCACATACTCCCATGCTAAGTACGA	DG	21314	10475	21295	10521.1	49.8783	16.6261
CCTCAGTATGATCGCTCTAGTCATACG	DG	21390	11280	21398	11345.2	65.6528	21.8843
CCTCCAAATGTCGAAATTTCTGCGCTC	DG	21798	10345	21825.7	10331.9	30.6148	10.2049
CCTCCAACGAATAGGATTAGTCATACG	DG	19906	11149	19860	11150.6	46.0089	15.3363
CCTCCAAGCTAGCGTAGTTCTGCGCTC	DG	19152	11669	19151.8	11606.1	62.8888	20.9629
CCTTCAGATGTAGTCCTCTAAGTACGA	Astro	20541	11831	20522	11826	19.6367	6.54558
CCTTGTGCGATTCGTTTTTCTGCGCTC	DG	21726	11017	21714	11014.1	12.3707	4.12356
CGAAGGACGACACAGAGTAGTCATACG	DG	21998	10603	22036.6	10621.3	42.7391	14.2464
CGACAGCCGAGGTTACTGCTCTGCTTC	Astro	19691	11469	19680.2	11438	32.7994	10.9331
CGAGAAGTACATTTGCCAGCGACGGAT	DG	22162	10790	22176.6	10791.9	14.7035	4.90117
CGATGCGGCTACTGTTGTTCTGCGCTC	Inhibitory	19567	11994	19567.7	12005.7	11.6768	3.89225
CGCCAGACGAATTAGGAGCTCTGCTTC	DG	22890	10609	22928.4	10607.9	38.4593	12.8198
CGGAATTCGACTACAGTAAGGCACTAT	Astro	19856	10757	19828.1	10767	29.6477	9.88256
CGGACACATGCGTACGGTAGTCATACG	DG	20000	10974	19988.8	10987.7	17.6825	5.89416
CGGAGAAGCTGAGAACCGGACTGTGGA	DG	20162	12611	20107	12603.3	55.4898	18.4966
CGGAGAATACTCGAAATTTCTGCGCTC	Oligo	19973	11933	19949.2	11964	39.0359	13.012
CGGTCAGATGTACGCGGCCTAATAACG	DG	21841	10327	21859.5	10267.9	61.9789	20.6596
CGGTCAGCGAACGGCTCGGACTGTGGA	DG	20257	12199	20272.7	12118.3	82.2633	27.4211
CGTAATGATGGCCATAACCTAATAACG	DG	19182	11729	19256.9	11723.6	75.0658	25.0219
CGTAATGTACGCGTTTCAAGGCACTAT	DG	19224	11675	19259.2	11681	35.6688	11.8896
CGTAGTAGCTATTTCCTCTAAGTACGA	CA3	19788	12333	19797.5	12352.3	21.5587	7.18623
CGTAGTAGCTCTTGACACCTAATAACG	Midbrain	22382	12601	22455.5	12555	86.6778	28.8926
CGTTGGGGCTACAATAGGGACTGTGGA	DG	22609	10985	22642	10973.8	34.8237	11.6079
CTAACCCCGAGGTAATAGCTCTGCTTC	DG	19516	11225	19507.3	11187.7	38.2859	12.762
CTAACCCTACGCGTTTCGGACTGTGGA	DG	20255	12222	20162.5	12227.1	92.6594	30.8865
CTAACTTCGAGAATTCCGCTCTGCTTC	DG	22822	10789	22801.2	10749.3	44.8136	14.9379
CTAACTTTACTTTAGGAAGCGACGGAT	DG	20545	11590	20495.9	11609.4	52.7747	17.5916
CTACAGAGCTTACAGAAGGACTGTGGA	DG	23066	10658	23022.1	10607.8	66.647	22.2157
CTACCCACGACAAGCAGAAGGCACTAT	DG	21307	11325	21334.1	11331.3	27.7996	9.26652
CTACCTGGCTCGGAAGTCTAAGTACGA	DG	21340	11362	21323.5	11364.7	16.7287	5.57623
CTATCTAATGTCGAAGCAGCGACGGAT	DG	19235	11644	19203.9	11562.7	87.0892	29.0297
CTCAACCTACTCGGTAATAGTCATACG	DG	22514	10383	22505.7	10401.4	20.2133	6.73775
CTCAAGAGCTTCAACCATTCTGCGCTC	DG	20671	10481	20624.1	10496	49.214	16.4047
CTCAAGAGCTTGCGGTCGCTCTGCTTC	DG	20480	10680	20484.8	10730.8	51.0332	17.0111
CTCATCGGCTATGGAATAAGGCACTAT	OPC	19749	11549	19763.7	11526.4	26.938	8.97934
CTCATTAGCTTATCTCTGCTCTGCTTC	DG	20997	11241	20970	11237	27.2781	9.0927
CTCCAACATGACGCAGTTAGTCATACG	DG	22798	10875	22814.1	10849.4	30.2854	10.0951
CTCCATGCGAAGACGTGAGCGACGGAT	DG	19739	11256	19777	11288.9	50.3058	16.7686
CTCCCAATACGCAACATAAGGCACTAT	DG	20891	10388	20882.9	10405.2	19.0128	6.33759
CTCCCTCATGACTGGGTAAGGCACTAT	DG	20909	11242	20915.5	11202.1	40.4171	13.4724
CTCGAGGCGAACTGTTGCCTAATAACG	DG	21816	10597	21858.3	10584.4	44.1461	14.7154
CTCTGGTTACCGAGTCAAGCGACGGAT	DG	21059	10314	21095	10320.6	36.6126	12.2042
CTGAATGGCTGTAGAATCTAAGTACGA	DG	22635	10779	22634.5	10747.9	31.0826	10.3609
CTGAGCGCGACCGATCGAAGGCACTAT	Astro	21042	10967	21031.9	10966.2	10.1433	3.3811
CTGAGCGTACACCTACCTTCTGCGCTC	DG	21925	11072	21899.9	11044.4	37.2478	12.4159
CTGATCCCGAGGCATTTGGACTGTGGA	DG	20968	11359	20967.8	11431.8	72.7816	24.2605
CTGCAGGTACGGAGGTGTAGTCATACG	DG	21390	10257	21414	10272	28.3099	9.43663
CTGCTCAGCTCTGTGCGCCTAATAACG	DG	21492	11250	21463.7	11272	35.8589	11.953
CTGCTCAGCTTTCGTTTGCTCTGCTTC	Endothelial	20706	12294	20702.4	12342.8	48.9801	16.3267
CTGGTCTTACGTTAAACGGACTGTGGA	Endothelial	22413	12339	22375.9	12339.7	37.0624	12.3541
CTGTCGTTACTAAACGTGCTCTGCTTC	DG	22388	10535	22400.6	10501.7	35.6133	11.8711
CTGTGAATACAACTCCTGGACTGTGGA	CA3	19576	12445	19555	12443.2	21.0992	7.03306
CTTACCGCGACATCCCTTAGTCATACG	Astro	22558	11363	22532.9	11375.4	27.9965	9.33218
CTTAGGAATGAGAAGGTGGACTGTGGA	OPC	19711	11020	19678.3	10977.3	53.7467	17.9156
CTTAGGACGACTGCCTTAAGGCACTAT	DG	22111	10555	22094.7	10518.2	40.2433	13.4144
CTTAGGAGCTTGCGGCTTTCTGCGCTC	DG	22260	10617	22247.3	10586.4	33.1612	11.0537
CTTCAATATGGAACACTTAGTCATACG	DG	20479	11904	20467	11894.9	15.0518	5.01727
CTTCCGATACGCCTTCGGGACTGTGGA	Midbrain	22824	12458	22830.2	12460.8	6.79662	2.26554
CTTCGGTATGTAAACGCAAGGCACTAT	DG	19884	11274	19830.9	11340.5	85.1471	28.3824
CTTCGGTGCTTCGAAGGAAGGCACTAT	DG	19875	11243	19955.7	11325.1	115.138	38.3795
CTTGAGATACGCAGGTTTAGTCATACG	Oligo	19919	11348	19965.2	11395.4	66.1922	22.0641
CTTTCAATACTACGGTAAAGGCACTAT	Endothelial	22850	11597	22843.6	11578.5	19.5803	6.52676
GAAACCTATGGTTCGCTGGACTGTGGA	CA3	19209	12625	19241.8	12589.1	48.6032	16.2011
GAAACCTCGAGCTTCGGGGACTGTGGA	DG	20097	11020	20113.8	11012.3	18.5348	6.17828
GAAACCTGCTGTGGACACTAAGTACGA	DG	22065	11031	22096.3	11003.6	41.6053	13.8684
GAAATGAATGTTGCTGTAAGGCACTAT	DG	21357	10404	21353.5	10427	23.2869	7.76231
GAAATGATACAAATTCGGCTCTGCTTC	DG	20900	11611	20951.9	11666.7	76.1169	25.3723
GAACACTTACTCATCCATAGTCATACG	DG	21782	10582	21775.9	10572.4	11.326	3.77534
GAACGTTTACCTCCACGTAGTCATACG	DG	21710	10333	21714	10317.8	15.6752	5.22505
GAAGCCCGCTTATCTGGCCTAATAACG	DG	22492	10573	22487.9	10556.3	17.2222	5.74072
GACGTTAATGCCATAAGTAGTCATACG	CA3	19974	12174	19936.7	12142.9	48.5832	16.1944
GACTATGTACGTAACCACTAAGTACGA	Endothelial	21714	12039	21729.6	12020.2	24.4678	8.15594
GACTCAACGAGATTAAGCCTAATAACG	DG	22909	10787	22889.1	10785	20.0435	6.68117
GACTCAATACTAAACGCTTCTGCGCTC	DG	21268	11345	21298.7	11392.2	56.2962	18.7654
GAGAAATATGGTCTAAGCCTAATAACG	DG	22463	10516	22458.2	10530.1	14.8575	4.95251
GAGACCCATGATTTCCAAGCGACGGAT	Microglia	20400	10226	20365.8	10244	38.6441	12.8814
GAGACCCTACCGTGGGTCCTAATAACG	CA3	19982	11691	19996.2	11701.9	17.8761	5.95872
GAGATGGTACTAGATCGAGCGACGGAT	DG	21632	11166	21637.7	11164.2	5.94854	1.98285
GAGCCTGCGATCTCCACGCTCTGCTTC	DG	22555	10602	22522.5	10563	50.7476	16.9159
GAGCTGCATGTGAGTCAAGCGACGGAT	DG	20316	10980	20378.3	11002.3	66.2038	22.0679
GAGGGTACGACCTACAAAGCGACGGAT	CA3	19821	12351	19811.6	12337.8	16.1926	5.39755
GAGTCTATACCTTCGTATAGTCATACG	DG	21327	10399	21317.1	10418.7	22.0417	7.34724
GAGTCTATACTCATCGTCCTAATAACG	DG	22645	10807	22693.9	10793.9	50.6653	16.8884
GAGTGAGATGTCATAGGGGACTGTGGA	Oligo	21738	11104	21735.4	11094.5	9.81538	3.27179
GAGTTGTATGATCGCTCAAGGCACTAT	DG	21240	10525	21190.8	10536	50.384	16.7947
GATAGAAGCTGTCGGTCTAGTCATACG	DG	21837	10612	21841.4	10636.9	25.3119	8.4373
GATCACACGATCTTGCCTTCTGCGCTC	DG	21284	11357	21249.7	11244.7	117.429	39.143
GATCACAGCTCGTGTGCTTCTGCGCTC	DG	22197	10747	22224	10784.9	46.5438	15.5146
GATCGTAGCTTGTGCATAAGGCACTAT	DG	21352	10528	21260.3	10592.3	111.959	37.3197
GATGACTCGACTACCGGAAGGCACTAT	Microglia	21781	11726	21776.3	11739.8	14.627	4.87568
GATGTTGATGTCAATCCGGACTGTGGA	DG	20442	12112	20490	12155.1	64.5175	21.5058
GATTCTTATGGAAGTGAAAGGCACTAT	DG	21791	10394	21867.5	10460.8	101.589	33.8629
GATTGGTGCTTTGTGCAAAGGCACTAT	DG	22044	10430	22009.3	10446.9	38.6384	12.8795
GCAACCGGCTCAGCCACTAGTCATACG	DG	22803	10662	22822.7	10640	29.5098	9.83661
GCACATAATGAAATTCGAGCGACGGAT	DG	20395	11901	20400.4	11961.3	60.5359	20.1786
GCACGTGTACCCTGACCCCTAATAACG	DG	21640	10416	21618	10413	22.176	7.39201
GCACTAACGAGAGAACCTTCTGCGCTC	DG	22594	10754	22600.8	10738.9	16.609	5.53634
GCACTAATACCTGTACTGCTCTGCTTC	DG	20560	10732	20561.1	10728.7	3.44017	1.14672
GCAGCCACGACACAGAGCCTAATAACG	DG	20390	10919	20447.6	10911	58.1262	19.3754
GCAGCTGGCTAACAGGCCTAAGTACGA	DG	21718	10565	21706.5	10551	18.1018	6.03393
GCAGCTGGCTCAAGCCCTAGTCATACG	DG	20096	10848	20071.8	10829.9	30.2375	10.0792
GCATCGGCGAATTCACGGGACTGTGGA	DG	20973	10664	20999.6	10679.3	30.6682	10.2227
GCATCTCCGATCGGCGTCCTAATAACG	DG	21427	11068	21419.2	11017.2	51.3791	17.1264
GCATTAGATGAACTCTTCCTAATAACG	DG	21887	10650	21898.6	10628.8	24.1924	8.06412
GCATTAGTACTATGAGTCTAAGTACGA	DG	22426	10424	22396.9	10481.4	64.3801	21.46
GCCAACGTACGAGGCAGGCTCTGCTTC	DG	22770	10756	22792.2	10748.7	23.3289	7.77631
GCCAACGTACGAGGCAGTTCTGCGCTC	DG	21629	10361	21622.4	10395.8	35.4571	11.819
GCCAGGTTACTAGTCAGAGCGACGGAT	Midbrain	22755	12231	22767.2	12294.2	64.3719	21.4573
GCCATGGTACTTCCCGATAGTCATACG	OPC	22962	10538	22917.3	10580	61.3401	20.4467
GCCCAGATACCTGTACTCCTAATAACG	DG	22112	10359	22080.1	10353.5	32.3965	10.7988
GCCCGAAGCTATTCCGAGGACTGTGGA	DG	19947	11114	20000.8	11107	54.2865	18.0955
GCCGATGCGATTCACCCGCTCTGCTTC	Oligo	22132	12540	22185.7	12580.7	67.4216	22.4739
GCGAGAATACATAACGTCCTAATAACG	DG	20551	10809	20563.2	10786.1	25.9434	8.64781
GCGGAAAATGACGATCACTAAGTACGA	DG	19523	11488	19505	11471.6	24.3713	8.12377
GCGGAAAATGCCAACCCAGCGACGGAT	DG	21050	10430	21053.4	10443.9	14.318	4.77268
GCGTGCATACCCTGACCAAGGCACTAT	Endothelial	22515	11782	22554	11786.1	39.1737	13.0579
GCTACAACGATGACTACAGCGACGGAT	DG	22182	10541	22171.7	10589.2	49.2902	16.4301
GCTACCTGCTACGGCTCGGACTGTGGA	DG	19781	11218	19765.9	11181.4	39.5393	13.1798
GCTGAATGCTTCGAACTGCTCTGCTTC	DG	21093	11589	21095.9	11615.4	26.5414	8.84712
GCTGCAGCGACGAGTTTAAGGCACTAT	DG	22200	10843	22171.2	10841.5	28.835	9.61166
GCTGGGTGCTTTGATCGCCTAATAACG	DG	20911	11567	21034.2	11564.8	123.184	41.0613
GCTTCACATGCTTCGACCCTAATAACG	DG	21615	10418	21607.2	10410.6	10.7369	3.57897
GCTTGGGTACAATCTAGAGCGACGGAT	DG	21287	11217	21263.9	11206.6	25.3468	8.44892
GGAACCCGCTCCTGCGAAGCGACGGAT	DG	20956	11597	21070.2	11645.2	123.98	41.3266
GGAATGGTACCTCCGACTAGTCATACG	DG	21733	10490	21772.5	10554.8	75.8871	25.2957
GGACGTCATGCGCATAATAGTCATACG	CA3	19494	12467	19548	12436	62.2964	20.7655
GGAGCAACGATACTCAGCTAAGTACGA	CA3	19751	12059	19745.9	12090.8	32.2348	10.7449
GGATCTATACTCGAAATGGACTGTGGA	DG	19755	11561	19761.5	11583.8	23.6743	7.89144
GGCACGTGCTGTCGGAACCTAATAACG	DG	20014	10978	20054.5	10988.9	41.8934	13.9645
GGCAGTCTACCGAGTCAGCTCTGCTTC	DG	22722	10594	22751.9	10595.6	29.9914	9.99715
GGCTTGGATGCCAGTGGCCTAATAACG	Midbrain	21738	12460	21734.9	12482.5	22.6938	7.56461
GGCTTTCCGACGGAAGTTAGTCATACG	DG	20017	11052	20056.3	11082.2	49.5297	16.5099
GGGACTCTACGCGTTGATAGTCATACG	DG	22327	10411	22314.1	10441	32.6275	10.8758
GGGAGTAGCTTGGGTTTAAGGCACTAT	DG	21160	11384	21066.8	11415	98.1807	32.7269
GGGATGAATGGTTCTCGTAGTCATACG	DG	22413	10932	22436	10976.4	50.015	16.6717
GGGATGACGACTGTGGCTAGTCATACG	DG	22633	10678	22668	10680.1	35.0126	11.6709
GGGCTACCGAACACACTGGACTGTGGA	DG	21752	10913	21803.3	10834.2	94.0346	31.3449
GGGCTACGCTAAGCGGTGGACTGTGGA	DG	21932	11040	21973.7	11079.4	57.3674	19.1225
GGGCTACTACAGAAGGTGGACTGTGGA	Inhibitory	19275	10356	19273.5	10306.5	49.5155	16.5052
GGGCTACTACCACACCCCTAAGTACGA	DG	19229	11588	19266.6	11519.2	78.3771	26.1257
GGGTATTCGACAACGTTAAGGCACTAT	DG	22457	10452	22405.5	10489.2	63.5292	21.1764
GGGTTATCGATACGGAGTAGTCATACG	DG	19645	11470	19636	11484.5	17.126	5.70867
GGGTTATTACCGTATAACTAAGTACGA	DG	22803	10588	22799.6	10626.3	38.4016	12.8005
GGTAATCTACGCCAGACTAGTCATACG	Microglia	19847	11512	19813.3	11565	62.8216	20.9405
GGTCTGGCGACCGCAGTTTCTGCGCTC	DG	21251	11234	21329.8	11244.4	79.4658	26.4886
GGTGATTGCTAGTCCCGCCTAATAACG	DG	20970	10522	21000.5	10557.4	46.779	15.593
GGTGTCGATGCCTCTTTTAGTCATACG	DG	21971	10660	21976.7	10640.1	20.7201	6.90669
GTAAGTCGCTTGCGTATGGACTGTGGA	DG	21592	11152	21643	11147.8	51.1664	17.0555
GTAATCGATGTTCTGTACTAAGTACGA	DG	21286	11292	21159.9	11280	126.645	42.2148
GTAATCGCGACGTGGAAAAGGCACTAT	DG	21193	10462	21199.9	10427	35.6434	11.8811
GTAATGCCGAACAGTCTTAGTCATACG	DG	22356	10560	22306.4	10564.5	49.8152	16.6051
GTAGAAACGACGCGCATGGACTGTGGA	Oligo	21420	12502	21399.3	12473.3	35.398	11.7993
GTAGAGGATGTCGAATACTAAGTACGA	Astro	19388	10759	19370.2	10749.6	20.1286	6.70953
GTAGAGGCGAGGCATTTTTCTGCGCTC	CA3	20208	11707	20199.8	11710.4	8.82744	2.94248
GTAGATCTACTAATCCCAAGGCACTAT	CA3	19900	12145	19932.4	12135.4	33.7795	11.2598
GTAGGTTATGAGCCATGTAGTCATACG	Midbrain	22532	12546	22559.3	12519.7	37.939	12.6463
GTAGTACTACAAGTCCGGGACTGTGGA	Midbrain	22371	12380	22355.1	12431.8	54.2178	18.0726
GTCAAACTACGATTTCCAAGGCACTAT	DG	20375	10778	20362.4	10747.7	32.8244	10.9415
GTCAAGTGCTAGGTACGGCTCTGCTTC	DG	19472	11307	19471.1	11304.2	2.9427	0.9809
GTCAGCGCGACAGTGAGTAGTCATACG	DG	21656	10491	21582.1	10488.9	73.8862	24.6287
GTCATTTGCTCGCGCTAAAGGCACTAT	DG	21787	11082	21753.5	11097	36.6623	12.2208
GTCCTCAATGAGATCGCTAGTCATACG	CA3	19839	11888	19852.8	11914.6	29.9655	9.9885
GTCGCGACGACTCGCGACCTAATAACG	DG	19303	11576	19304	11557.9	18.119	6.03965
GTCGTAAATGTTCTCAAAAGGCACTAT	DG	22277	10397	22207	10412.2	71.6166	23.8722
GTCGTAATACTGGCCTCGCTCTGCTTC	DG	21291	10282	21303.2	10368.1	86.923	28.9743
GTCTTTAATGAGCCATGTTCTGCGCTC	DG	19250	11746	19266.2	11792.1	48.8952	16.2984
GTCTTTACGAACTTCCCGGACTGTGGA	CA3	20058	11830	20061.2	11837.1	7.82343	2.60781
GTCTTTATACATGCATGTTCTGCGCTC	CA3	19452	12558	19413.6	12571.4	40.7029	13.5676
GTGACGCGCTGGCTCTGCCTAATAACG	DG	19706	11430	19656.3	11396.2	60.1173	20.0391
GTGAGCCTACAGCCATGTTCTGCGCTC	DG	21227	11175	21176.9	11144.9	58.4395	19.4798
GTGAGGACGAGTCGCTGTTCTGCGCTC	Microglia	19694	12180	19709.4	12172.9	17.0137	5.67123
GTGGTTACGATTGTGGTGCTCTGCTTC	DG	21451	11172	21451.5	11173.2	1.26791	0.422637
GTTACAGATGTGCAGCGGGACTGTGGA	DG	21736	10906	21658.8	10937.2	83.2409	27.747
GTTACCCGCTGTGCGCTCCTAATAACG	DG	22915	10694	22963.5	10700.3	48.9627	16.3209
GTTACGATACATCGCCTAGCGACGGAT	DG	20579	11748	20549.9	11709.9	47.9662	15.9887
GTTAGTGCGACTCGCGATAGTCATACG	DG	20417	10970	20382.4	11010.5	53.2935	17.7645
GTTCCGTATGTTCCCAGAGCGACGGAT	DG	21217	10425	21206.8	10408.6	19.2965	6.43216
GTTCCGTGCTGGACTGAGGACTGTGGA	Oligo	20477	11029	20498.2	11038.4	23.1927	7.73091
GTTCCGTTACGAAAGTGCCTAATAACG	DG	19293	11753	19315.6	11742.4	25.0088	8.33628
GTTGTAGATGTATGAGTTAGTCATACG	DG	22405	10393	22359	10393.5	45.9718	15.3239
GTTGTAGCGAATCTGCAAAGGCACTAT	CA3	19812	12383	19799	12390.6	15.0613	5.02042
GTTGTGACGACGCGCTATTCTGCGCTC	DG	22291	11021	22302.5	11074.6	54.8165	18.2722
GTTGTGATACGATTTCCTAGTCATACG	DG	21690	10506	21693.5	10568	62.1421	20.714
GTTTGGAATGTGAGTCACCTAATAACG	DG	21268	10339	21206.5	10331.3	62.0081	20.6694
TAACACGTACACTACCTTAGTCATACG	DG	21915	11002	21880.5	10973.6	44.6995	14.8998
TAACGACTACACCGTTTAGCGACGGAT	DG	20758	11492	20746.1	11462.9	31.4418	10.4806
TAACGACTACATAGTGTAAGGCACTAT	DG	21248	10523	21239.2	10632.9	110.248	36.7494
TAAGCCATACCCAGTAGTAGTCATACG	DG	21880	10678	21864.8	10690	19.3194	6.43978
TAAGCGTTACGCGTTGAGGACTGTGGA	Astro	20266	11850	20227.4	11843.4	39.2018	13.0673
TAAGCGTTACTCATAGGCCTAATAACG	DG	19667	11336	19660.8	11354.3	19.3229	6.44098
TAATCTCCGAGATTCGTGCTCTGCTTC	DG	22550	10589	22517.4	10531.9	65.7109	21.9036
TACAACGCGAGAGGATCGGACTGTGGA	DG	21903	10572	21939.1	10564.9	36.7474	12.2491
TACACCCCGATTGTTCTTAGTCATACG	DG	20995	10619	20984.2	10620.8	10.9984	3.66614
TACCCGTTACGGAGGTGTTCTGCGCTC	DG	20299	10996	20275.5	11035.3	45.8411	15.2804
TACCGGGATGCACGTAACTAAGTACGA	Astro	19540	12396	19581.8	12376.3	46.2258	15.4086
TACCGGGCGATAGGAGCCCTAATAACG	Astro	22159	11543	22142.2	11520.6	28.0329	9.34431
TACCGGGTACATCGGGCGGACTGTGGA	DG	21179	10433	21148	10385.6	56.6378	18.8793
TACGGTATACAGGTAAACCTAATAACG	Astro	19649	11590	19602.2	11594.4	46.9761	15.6587
TACTGCCATGAGTCGACTAGTCATACG	DG	22291	10402	22353.2	10334.3	91.9711	30.657
TACTGCCTACCAGCACGTTCTGCGCTC	DG	20854	10471	20866.3	10506.4	37.4488	12.4829
TACTTCACGAGGCTGCTAGCGACGGAT	Endothelial	21303	10702	21250.5	10708.2	52.8799	17.6266
TACTTGTTACGATTTCCGCTCTGCTTC	CA3	19587	12375	19628.2	12420.6	61.4419	20.4806
TAGATCGATGAGCTTGACTAAGTACGA	DG	20461	12059	20457.6	12033.2	26.0514	8.68379
TAGATCGGCTGGCATCCCCTAATAACG	DG	21444	11254	21490.5	11199.2	71.9046	23.9682
TAGATCGTACTGGCCTCGGACTGTGGA	CA3	19398	12585	19393	12639	54.2313	18.0771
TAGGAGGCGACGTACTAAGCGACGGAT	DG	20668	10825	20718	10855.4	58.49	19.4967
TAGGGTTTACGAGGGTGAGCGACGGAT	Astro	21931	11529	21895.5	11477.1	62.8777	20.9592
TAGGTTGATGCACACAATAGTCATACG	Inhibitory	21328	10581	21374.3	10697.8	125.702	41.9008
TAGTGCAGCTCGACAAGAGCGACGGAT	Endothelial	21299	10610	21337.5	10765.6	160.332	53.4439
TAGTGCATACAGGAACGGCTCTGCTTC	DG	21094	10300	21080.5	10264	38.4324	12.8108
TATACCTGCTTCGATACAAGGCACTAT	Astro	19960	10391	19960	10408.4	17.3509	5.78362
TATCCTAATGAGAAGGTTAGTCATACG	DG	21007	11700	21011.5	11713	13.7866	4.59555
TATCGCCGCTTCTCATTTTCTGCGCTC	Microglia	21257	11752	21300.4	11745.8	43.8535	14.6178
TATCGCCGCTTGCGTGCGGACTGTGGA	DG	20152	12639	20079.7	12610.7	77.6313	25.8771
TATCTTGATGACGTCGAAAGGCACTAT	Astro	22808	12501	22808.1	12468.1	32.8798	10.9599
TATGTTCTACATGATTGGGACTGTGGA	DG	20437	11883	20409.4	11812.2	76.0161	25.3387
TCAAGCAGCTTGGAGGTGGACTGTGGA	DG	22662	10759	22710.6	10820.4	78.2933	26.0978
TCACAAGGCTCTCGGGTCTAAGTACGA	DG	19881	11150	19875	11075.8	74.4011	24.8004
TCACGGGCGATGCACGCTAGTCATACG	DG	20062	11117	20040.6	11236.4	121.343	40.4478
TCACGGGGCTAGCGCTCTAGTCATACG	DG	20576	11887	20627.4	11880.1	51.8305	17.2768
TCAGCAAATGGAGGTTCGGACTGTGGA	DG	21321	11239	21335.5	11141.4	98.6579	32.886
TCAGCAAATGTGAGGTTGGACTGTGGA	DG	22842	10704	22829.6	10691.2	17.8556	5.95186
TCAGCAACGAGCACCCAAAGGCACTAT	DG	21806	10907	21838.2	10858.5	58.245	19.415
TCAGCAAGCTTGGTAGGGGACTGTGGA	DG	20009	11084	19950.6	11007.9	95.951	31.9837
TCAGGTAATGATTCGAAGGACTGTGGA	DG	21246	10429	21140.4	10386	113.981	37.9935
TCAGGTAGCTCCTGCGAGCTCTGCTTC	DG	19324	11547	19326.4	11574.9	28.0302	9.34341
TCAGGTAGCTTGTGCATTAGTCATACG	DG	21277	10267	21331.7	10188.7	95.4801	31.8267
TCAGTTTCGAGGCATTTCTAAGTACGA	DG	21015	10138	21063.4	10144.4	48.8254	16.2751
TCATATCGCTTACGGAGTTCTGCGCTC	DG	21951	10483	21889.6	10535.4	80.6962	26.8987
TCATATCTACCAAGCATTTCTGCGCTC	DG	22533	10509	22527	10490.9	19.0788	6.35961
TCATCATTACGTAGCACAAGGCACTAT	DG	21059	11502	21102.1	11492.2	44.2511	14.7504
TCATTCATACTCATCGTAAGGCACTAT	Microglia	21360	12113	21368.3	12092.7	21.8975	7.29917
TCATTTGATGCATTTGCTTCTGCGCTC	DG	19530	11282	19577.2	11293.9	48.6237	16.2079
TCATTTGTACTTACTCGCCTAATAACG	DG	20851	11502	20784.8	11521.9	69.129	23.043
TCCACCAATGTAAACTGCTAAGTACGA	DG	21203	10505	21118.1	10548.7	95.4938	31.8313
TCCATGCTACAATGCACCCTAATAACG	DG	21153	11402	21068	11437.1	91.9192	30.6397
TCCCACATACTGCTAGGGCTCTGCTTC	DG	19562	11496	19620.4	11470.4	63.7557	21.2519
TCCTAATGCTTCTTGTTGGACTGTGGA	DG	20522	11884	20523.1	11866.8	17.2688	5.75627
TCCTCCCGCTGGTGGATCCTAATAACG	DG	20894	11561	20786.9	11573.9	107.84	35.9465
TCCTGCATACCTAATCCTTCTGCGCTC	DG	21204	10524	21096.7	10449.4	130.669	43.5562
TCCTTCTGCTTTCGTAGAAGGCACTAT	Endothelial	20868	12431	20891.8	12395.9	42.4205	14.1402
TCCTTCTTACTATGAGTGGACTGTGGA	DG	21505	10169	21540.6	10130.5	52.4667	17.4889
TCGAACAATGCCTAGGAGGACTGTGGA	DG	19417	11697	19419.4	11719.8	22.8737	7.62458
TCGCAGGATGATGCATGAGCGACGGAT	Astro	21592	10879	21610.5	10841.1	42.139	14.0463
TCGCTCATACGATTTGATAGTCATACG	DG	21642	11016	21666.6	10998.6	30.11	10.0367
TCGCTTGTACGCAGTCGAGCGACGGAT	Midbrain	22408	12413	22430.8	12402.5	25.0824	8.36079
TCGGATATACAGTCTGGTTCTGCGCTC	DG	19567	11540	19560.5	11607.3	67.6222	22.5407
TCGTGGGATGAAATGGGAAGGCACTAT	Oligo	20417	11777	20472.4	11809.9	64.3957	21.4652
TCTATACATGAGGTATTGGACTGTGGA	Oligo	20122	10261	20091.3	10251.3	32.2153	10.7384
TCTATCAATGGAAAGTGAGCGACGGAT	DG	20779	11691	20778.3	11650.5	40.4698	13.4899
TCTATCAATGTAATACGTTCTGCGCTC	DG	21460	11223	21438.5	11166.6	60.3088	20.1029
TCTATCACGACCAGCGTGGACTGTGGA	Midbrain	22031	12423	22047.8	12392.4	34.8856	11.6285
TCTCACGATGGTCATCTTTCTGCGCTC	DG	20400	11995	20430.6	11979.7	34.1874	11.3958
TCTCTGGTACTGTGCTCAAGGCACTAT	Oligo	22749	12545	22771	12559.3	26.2208	8.74026
TCTGCCAATGTAGTCTCTAGTCATACG	DG	20125	10892	20139.5	10863.1	32.3488	10.7829
TCTGCCAGCTACGGGATCTAAGTACGA	DG	22438	10693	22354.4	10776.2	117.963	39.321
TCTGCCAGCTGATTAAGGGACTGTGGA	DG	22579	10732	22555.4	10791.3	63.8141	21.2714
TCTTGCGTACCCGAGGTAGCGACGGAT	DG	21494	10258	21505.4	10277.6	22.6626	7.55421
TGACCCTTACTACGTCTGGACTGTGGA	DG	22494	10837	22470.5	10827.3	25.4107	8.47024
TGAGCGCTACGCCAGACCTAAGTACGA	Inhibitory	21089	10231	21095.4	10243.8	14.3583	4.78611
TGAGCGCTACTGTGCTCGCTCTGCTTC	DG	20795	10525	20807.2	10477.9	48.6728	16.2243
TGAGGGAGCTCGATAGGAAGGCACTAT	Astro	22303	11689	22282.8	11672.2	26.2434	8.7478
TGATGCAGCTGTCGGTCTAGTCATACG	DG	20089	10870	20168.4	10854.9	80.7916	26.9305
TGCACGGGCTTACGTACGCTCTGCTTC	DG	22785	10515	22784	10537.7	22.7073	7.56909
TGCACGGGCTTGCACGCCCTAATAACG	DG	20043	11068	20061.2	10972.2	97.5499	32.5166
TGCAGGCATGGCAACATGCTCTGCTTC	DG	21463	10431	21447.8	10393.5	40.4616	13.4872
TGCATGATACCCATAAGCTAAGTACGA	DG	21583	11047	21565.1	11025.5	27.9285	9.30951
TGCCGAGCGAATCTGCAGGACTGTGGA	DG	21828	10911	21884.8	10920.8	57.6374	19.2125
TGCGATAGCTTTCACAGTTCTGCGCTC	Inhibitory	19693	11507	19702.4	11501.6	10.868	3.62267
TGCTCGTTACACGCAGTTTCTGCGCTC	DG	20829	11593	20695.3	11558.9	138.031	46.0104
TGCTGAACGATCCGATACTAAGTACGA	DG	20159	12349	20171	12363	18.431	6.14368
TGCTGAATACTCACAGGTAGTCATACG	DG	21578	11128	21621	11083.6	61.8085	20.6028
TGGAACTATGGTAACTATAGTCATACG	Astro	19531	11575	19484.9	11601	52.9353	17.6451
TGGAACTGCTCGATAGGTTCTGCGCTC	DG	22434	10454	22502.7	10502.2	83.9671	27.989
TGGAGGAGCTCTACAGTAAGGCACTAT	DG	20539	11929	20540.6	11940.6	11.7107	3.90357
TGGGAAGATGATGGTATAAGGCACTAT	DG	21220	10400	21191.9	10324.5	80.5962	26.8654
TGGGAAGGCTTAGGAGCCTAAGTACGA	DG	21773	10401	21864.8	10467.7	113.468	37.8227
TGGGAAGGCTTTGCAACCCTAATAACG	Astro	19745	10199	19740.1	10192.6	8.07823	2.69274
TGGGAAGTACCCTAGGGTAGTCATACG	DG	19976	10931	19955.1	10978.1	51.5497	17.1832
TGGGAGAATGACTGGGCTAGTCATACG	OPC	19311	12394	19301.3	12402.5	12.8993	4.29978
TGGGATTGCTGTCGTTATAGTCATACG	DG	22159	10747	22103.9	10770.7	59.9771	19.9924
TGGGCTGCGAGTCGCTGAGCGACGGAT	DG	20434	10697	20423.7	10712	18.1553	6.05177
TGGGTTACGAACTAGCTAAGGCACTAT	DG	19833	11321	19729.4	11315.9	103.737	34.5789
TGGGTTATACGAAGTAGTTCTGCGCTC	DG	21938	10436	21924.4	10373.7	63.7223	21.2408
TGGTAGTTACTAGTGACCTAAGTACGA	DG	22782	10918	22778.8	10943.1	25.2574	8.41913
TGGTGATGCTACTGGTTTAGTCATACG	DG	21265	11378	21279.4	11476.7	99.7154	33.2385
TGTAAGCCGACTTGACACCTAATAACG	DG	19481	11686	19498.4	11655.6	35.051	11.6837
TGTAAGCTACACGTCGAGGACTGTGGA	DG	22149	10494	22096.1	10501.4	53.4551	17.8184
TGTCAGACGATACTGACCCTAATAACG	DG	22090	10525	22042.3	10551.3	54.4482	18.1494
TGTCCACCGACGGATTTGGACTGTGGA	Astro	20359	12603	20325.5	12595.7	34.2719	11.424
TGTGAGTATGACTACCTCTAAGTACGA	DG	19222	11603	19142.9	11538.9	101.799	33.933
TGTGTGAATGTGCATGACCTAATAACG	DG	21113	10158	21119.2	10167.3	11.1967	3.73223
TGTTACTTACAGGAAATAAGGCACTAT	Oligo	22593	11700	22587.1	11683.5	17.5537	5.85122
TGTTCATCGATATCCAGCTAAGTACGA	DG	21731	11004	21797.3	11038.6	74.7501	24.9167
TGTTCATGCTCCTGGTGTTCTGCGCTC	DG	20531	10734	20525	10742.4	10.2706	3.42353
TGTTGAGATGGAAATCCGCTCTGCTTC	DG	20518	10676	20537	10619.9	59.2385	19.7462
TGTTGAGCGAGGTAACGCTAAGTACGA	DG	20366	12346	20410.9	12317.5	53.1726	17.7242
TGTTGAGCGATTCACTTTTCTGCGCTC	DG	21688	10531	21685.7	10571.6	40.6628	13.5543
TGTTGGACGACGAATGGTAGTCATACG	DG	20788	10518	20809.7	10573.2	59.3133	19.7711
TTACTGTATGCTAGCTCAAGGCACTAT	DG	19918	11295	20001.9	11244.8	97.8197	32.6066
TTCCACGATGTACGGGCTTCTGCGCTC	DG	21737	10447	21673.3	10570	138.478	46.1593
TTCCGGTCGACTATGACCCTAATAACG	DG	20812	11638	20901.4	11776	164.417	54.8058
TTCCGGTCGAGCGTAGAGCTCTGCTTC	Astro	21634	10803	21659.7	10782.2	33.0238	11.0079
TTCGATTATGGCCATAATTCTGCGCTC	CA3	20126	11570	20096.8	11591.7	36.3438	12.1146
TTCGATTATGTCTTCCCAAGGCACTAT	DG	22671	10787	22725.1	10865.2	95.1437	31.7146
TTCGATTGCTGTAGAGCAAGGCACTAT	DG	21503	11065	21501.3	11072.5	7.70943	2.56981
TTCTAACTACAAATGGGAGCGACGGAT	DG	21458	10454	21435.9	10344.3	111.899	37.2996
TTCTCTCTACCACGTCTTTCTGCGCTC	DG	22167	10649	22142.1	10632.5	29.8611	9.95371
TTCTTCCGCTATGGAATGCTCTGCTTC	DG	21088	10442	21069.4	10400.3	45.6254	15.2085
TTCTTCCTACTTCTGTAGCTCTGCTTC	DG	21193	10165	21210.8	10155.4	20.1904	6.73015
TTCTTGACGATCGGCTGTAGTCATACG	DG	21361	10528	21456.6	10575.2	106.618	35.5394
TTGACCCCGAAGTCCTAAAGGCACTAT	DG	20506	11956	20521.9	12033.6	79.2104	26.4035
TTGACCCGCTGTCGTTAGGACTGTGGA	DG	20434	11796	20497.5	11790	63.7717	21.2572
TTGCCTGCGATCTTGTTAGCGACGGAT	DG	22488	10715	22415.9	10856.8	159.066	53.022
TTGGATGCGAACGGGATTTCTGCGCTC	DG	21774	10266	21784.2	10251.3	17.9049	5.96831
TTGTGGATACGCCTTTGGCTCTGCTTC	DG	20543	11721	20491.6	11735.9	53.5411	17.847
TTGTTCAATGTTCTGGCAAGGCACTAT	DG	21824	10957	21839.9	11016.6	61.6634	20.5545
TTGTTGTCGAGGCATGAAGCGACGGAT	DG	21030	10234	21023.3	10268	34.635	11.545
TTGTTTGGCTGATTCGTCCTAATAACG	CA3	19553	12311	19618.8	12293.1	68.1694	22.7231
TTTACGTCGAGTTGATCGCTCTGCTTC	DG	20369	10578	20439.4	10532.3	83.9163	27.9721
TTTACTGATGTCACACTGGACTGTGGA	DG	21995	10698	22027	10720	38.8603	12.9534
TTTAGTCCGATATCCAGCTAAGTACGA	DG	21216	10129	21216.6	10148	19.043	6.34767
TTTCAGTATGGAAGTAGAAGGCACTAT	DG	20169	10979	20133.8	10968.7	36.7101	12.2367
TTTCCTCATGAAGCGAATTCTGCGCTC	Oligo	20912	10926	20898.5	10854.4	72.8725	24.2908
TTTGATCATGATAACACGCTCTGCTTC	Astro	19832	10163	19833.6	10198.8	35.879	11.9597
TTTGTTGATGGATATACCCTAATAACG	Microglia	19921	10296	19926.8	10258.4	38.065	12.6883
