# Supplementary material for: Integrating single-nucleus barcoding with spatial transcriptomics via Stamp-seq to reveal immunotherapy response-enhancing functional modules in NSCLC
Source: Cell Discov. 2026 Feb 5;12:10. doi: 10.1038/s41421-025-00861-6 (PMC12877202; doi:10.1038/s41421-025-00861-6)
Supplement: Supplementary file 4 — Supplementary Table S3 [file 41421_2025_861_MOESM4_ESM.xls]

## Sheet: Sheet1
Cell type marker list in mouse brain WTH1059
gene	p_val	avg_log2FC	pct.1	pct.2	p_val_adj	cluster
Rbms3	0	1.32106	0.748	0.245	0	Inhibitory
Gm1604a	0	1.05742	0.608	0.099	0	Inhibitory
Rgs9	8.48589e-300	1.24219	0.46	0.047	1.53119e-295	Inhibitory
Galntl6	4.73602e-299	1.65807	0.76	0.249	8.54567e-295	Inhibitory
Rarb	7.73914e-299	1.34174	0.479	0.057	1.39645e-294	Inhibitory
Dach1	7.23837e-262	0.809942	0.381	0.026	1.30609e-257	Inhibitory
Erbb4	2.77223e-256	2.00845	0.488	0.079	5.0022e-252	Inhibitory
Grip1	3.44995e-238	1.65716	0.808	0.439	6.22509e-234	Inhibitory
Adcy5	1.22758e-234	1.63743	0.601	0.21	2.21504e-230	Inhibitory
Meis2	5.56625e-230	1.14254	0.513	0.122	1.00437e-225	Inhibitory
Gng7	7.98639e-227	0.910316	0.458	0.084	1.44107e-222	Inhibitory
Dpp6	2.44086e-192	0.918279	0.926	0.654	4.40429e-188	Inhibitory
Cdh13	2.71318e-188	0.990092	0.672	0.26	4.89566e-184	Inhibitory
Gabrg3	3.84398e-165	0.991722	0.791	0.474	6.93608e-161	Inhibitory
Sox2ot	1.1314e-164	0.992029	0.408	0.089	2.04149e-160	Inhibitory
Ubash3b	7.24042e-163	0.821288	0.362	0.068	1.30646e-158	Inhibitory
Spock3	7.6133e-163	0.799912	0.62	0.247	1.37374e-158	Inhibitory
Grik2	2.07372e-161	0.957641	0.822	0.577	3.74181e-157	Inhibitory
Dgkb	2.63921e-161	1.14473	0.666	0.352	4.76219e-157	Inhibitory
Pde10a	4.9545e-157	1.70883	0.826	0.694	8.93989e-153	Inhibitory
Kcnip1	3.05525e-147	0.95269	0.358	0.079	5.5129e-143	Inhibitory
Cntnap2	2.41969e-132	1.00791	0.937	0.792	4.3661e-128	Inhibitory
Kcnmb2	2.03427e-119	0.8262	0.279	0.055	3.67064e-115	Inhibitory
Kcnab1	7.57417e-90	0.790003	0.562	0.309	1.36668e-85	Inhibitory
Ryr3	5.52852e-76	0.879796	0.581	0.385	9.97567e-72	Inhibitory
Pde7b	6.18233e-76	0.931332	0.476	0.277	1.11554e-71	Inhibitory
Cacna2d3	8.79565e-65	0.889297	0.731	0.645	1.58709e-60	Inhibitory
Nxph1	1.54544e-58	0.933914	0.31	0.133	2.78859e-54	Inhibitory
Phactr1	8.99195e-38	1.15647	0.876	0.834	1.62251e-33	Inhibitory
Adarb2	1.0814e-22	1.27748	0.308	0.188	1.95127e-18	Inhibitory
Glis3	0	1.39751	0.702	0.025	0	DG
Maml2	9.28023e-250	1.50209	0.787	0.098	1.67452e-245	DG
Zbtb20	8.98699e-199	2.24159	0.989	0.303	1.62161e-194	DG
Sema5a	9.1723e-183	1.14953	0.706	0.107	1.65505e-178	DG
Galnt17	3.52157e-125	1.67038	0.949	0.462	6.35432e-121	DG
Slit1	6.07048e-124	1.17109	0.706	0.167	1.09536e-119	DG
Ahcyl2	1.4577e-123	1.56825	0.842	0.322	2.63028e-119	DG
Prkce	1.60422e-122	1.49977	1	0.752	2.89465e-118	DG
Nr3c2	3.94812e-120	1.4509	0.897	0.333	7.124e-116	DG
Plxna4	4.17857e-116	1.539	0.96	0.567	7.53981e-112	DG
Zfpm2	2.24281e-115	1.17532	0.805	0.224	4.04693e-111	DG
Dab1	1.09508e-111	1.60961	0.971	0.658	1.97596e-107	DG
Rfx3	4.63916e-109	1.44411	0.809	0.307	8.37089e-105	DG
Trpm3	1.23396e-108	1.29071	0.86	0.308	2.22656e-104	DG
Epha7	9.90575e-108	1.27555	0.798	0.275	1.78739e-103	DG
Tafa2	3.66451e-102	1.58114	0.882	0.389	6.61223e-98	DG
Sphkap	8.91196e-102	1.11928	0.728	0.215	1.60807e-97	DG
Slit3	1.89818e-101	1.44925	0.952	0.587	3.42507e-97	DG
Gria1	7.80909e-100	1.36815	0.989	0.696	1.40907e-95	DG
Tiam1	2.20793e-95	1.15343	0.827	0.331	3.98398e-91	DG
Grin2a	8.20996e-88	1.20249	0.978	0.805	1.48141e-83	DG
2010300C02Rik	1.74853e-85	1.12954	0.838	0.372	3.15505e-81	DG
Btbd9	7.40736e-83	1.13215	0.835	0.392	1.33658e-78	DG
Kcnj6	7.42746e-81	1.07006	0.875	0.435	1.34021e-76	DG
Pdzd2	1.79238e-79	1.17553	0.794	0.329	3.23417e-75	DG
Egfem1	7.88945e-79	1.21394	0.864	0.392	1.42357e-74	DG
Camk2b	1.64759e-77	1.1114	0.904	0.562	2.9729e-73	DG
Slc4a4	7.69713e-77	1.22463	0.805	0.354	1.38887e-72	DG
Lrrtm4	6.88805e-72	1.10128	0.989	0.743	1.24288e-67	DG
Ntrk3	2.76882e-64	1.09234	0.89	0.578	4.99605e-60	DG
St18	0	2.03388	0.683	0.031	0	Oligo
Mobp	0	1.99974	0.616	0.017	0	Oligo
Bcas1	0	1.92884	0.634	0.01	0	Oligo
Mag	0	1.46617	0.634	0.015	0	Oligo
Plp1	2.27513e-280	2.52137	0.774	0.053	4.10524e-276	Oligo
Prr5l	3.25313e-237	1.0712	0.445	0.015	5.86994e-233	Oligo
Phldb1	1.09035e-168	1.47819	0.677	0.072	1.96744e-164	Oligo
Tns3	2.73699e-156	1.20949	0.378	0.019	4.93862e-152	Oligo
Mbp	5.22519e-155	3.48312	0.811	0.14	9.42833e-151	Oligo
Creb5	1.63821e-146	1.11055	0.433	0.029	2.95598e-142	Oligo
Qk	1.21907e-138	2.11753	0.835	0.164	2.1997e-134	Oligo
Zfp536	9.22817e-93	1.53973	0.732	0.154	1.66513e-88	Oligo
Sox2ot	2.41281e-83	1.55892	0.726	0.168	4.35367e-79	Oligo
Dock10	7.94277e-76	1.44236	0.713	0.189	1.43319e-71	Oligo
Nckap5	1.39512e-75	1.50068	0.512	0.089	2.51735e-71	Oligo
Rnf220	5.89995e-74	1.61617	0.701	0.171	1.06459e-69	Oligo
Erbb4	9.3247e-71	1.08549	0.75	0.184	1.68255e-66	Oligo
Plcl1	6.72811e-64	1.5631	0.823	0.318	1.21402e-59	Oligo
Tmeff2	3.45868e-62	2.6901	0.86	0.451	6.24085e-58	Oligo
Pde4b	1.088e-61	2.08849	0.902	0.528	1.96319e-57	Oligo
Arhgap23	3.6508e-61	1.24348	0.64	0.185	6.5875e-57	Oligo
Phlpp1	1.19587e-53	1.28678	0.695	0.262	2.15782e-49	Oligo
Kndc1	2.31285e-43	1.39065	0.567	0.189	4.17331e-39	Oligo
Ppp1r16b	1.44231e-40	1.09781	0.604	0.219	2.6025e-36	Oligo
St6galnac3	3.33591e-38	1.19955	0.732	0.36	6.01931e-34	Oligo
Map7	9.09415e-36	1.12287	0.707	0.357	1.64095e-31	Oligo
Pcdh9	3.62034e-35	1.47854	0.988	0.918	6.53254e-31	Oligo
Pak1	4.94846e-32	1.15582	0.561	0.23	8.92901e-28	Oligo
Nfasc	3.38112e-21	2.12846	0.75	0.635	6.10089e-17	Oligo
Nkain2	4.61965e-21	1.21981	0.872	0.844	8.3357e-17	Oligo
Dpp10	0	2.35771	0.924	0.577	0	Excitatory
Ptprd	0	1.71036	0.987	0.887	0	Excitatory
Kcnh7	0	1.424	0.87	0.378	0	Excitatory
Arpp21	0	1.31934	0.947	0.577	0	Excitatory
Tmem132d	0	1.27471	0.738	0.245	0	Excitatory
Satb2	0	0.825916	0.51	0.024	0	Excitatory
Pdzrn3	1.08934e-298	1.18357	0.529	0.072	1.96561e-294	Excitatory
Nav3	2.89867e-287	1.05036	0.928	0.705	5.23036e-283	Excitatory
Car10	6.54585e-274	1.1591	0.748	0.277	1.18113e-269	Excitatory
Mef2c	2.69066e-269	1.01498	0.704	0.257	4.85502e-265	Excitatory
R3hdm1	2.97093e-254	0.948218	0.846	0.485	5.36075e-250	Excitatory
Pak7	9.85544e-235	0.850532	0.679	0.254	1.77832e-230	Excitatory
Sv2b	1.80425e-221	0.739356	0.634	0.207	3.25559e-217	Excitatory
Csmd1	2.54543e-205	0.774954	0.983	0.933	4.59297e-201	Excitatory
Cadps2	1.32781e-189	0.791843	0.501	0.128	2.3959e-185	Excitatory
Ext1	2.12227e-182	0.844747	0.728	0.386	3.82942e-178	Excitatory
4930578G10Rik	4.51887e-181	0.779546	0.666	0.304	8.15386e-177	Excitatory
Nrg1	2.07271e-166	0.752939	0.951	0.635	3.74e-162	Excitatory
Asap1	9.80614e-165	0.716725	0.714	0.382	1.76942e-160	Excitatory
Cacna2d1	1.32831e-160	0.723174	0.733	0.404	2.3968e-156	Excitatory
Rgs6	6.07147e-157	0.840577	0.7	0.315	1.09554e-152	Excitatory
Pde1a	1.89809e-153	0.815624	0.547	0.203	3.42492e-149	Excitatory
Csmd2	1.10645e-149	0.794919	0.841	0.587	1.99647e-145	Excitatory
Unc5d	1.00532e-148	1.06377	0.603	0.287	1.81399e-144	Excitatory
Cnksr2	5.88309e-141	0.704246	0.766	0.447	1.06154e-136	Excitatory
Etl4	2.41321e-139	0.800981	0.742	0.418	4.35439e-135	Excitatory
Ralyl	1.59763e-134	0.710702	0.811	0.515	2.88276e-130	Excitatory
Cdh12	1.13771e-127	0.695306	0.59	0.282	2.05288e-123	Excitatory
Brinp3	3.135e-97	0.694428	0.516	0.255	5.65679e-93	Excitatory
Tafa1	2.01174e-75	0.810808	0.444	0.206	3.62999e-71	Excitatory
4921539H07Rik	2.85804e-240	1.81362	0.821	0.051	5.15704e-236	CA1
Gm2164	4.33046e-147	1.78557	0.902	0.119	7.81388e-143	CA1
Iqgap2	6.64296e-117	1.71124	0.866	0.139	1.19866e-112	CA1
Shisa6	5.53679e-99	1.69346	0.911	0.185	9.99058e-95	CA1
Ppm1e	4.39198e-66	1.58585	0.991	0.482	7.92488e-62	CA1
Zbtb20	5.84631e-65	1.61364	0.955	0.326	1.05491e-60	CA1
Epha6	2.19359e-64	2.23354	0.982	0.527	3.95812e-60	CA1
Pex5l	1.54755e-63	1.94388	0.973	0.458	2.79241e-59	CA1
St6galnac5	1.14458e-60	1.52319	0.929	0.345	2.06527e-56	CA1
Grin2a	6.2761e-55	1.92514	0.982	0.81	1.13246e-50	CA1
Tafa1	1.03981e-54	1.4558	0.92	0.298	1.87623e-50	CA1
Gria1	4.72054e-54	1.68846	0.982	0.705	8.51774e-50	CA1
Tcf4	1.25013e-52	1.49385	0.991	0.524	2.25573e-48	CA1
Galnt17	3.07986e-52	1.39102	0.964	0.477	5.55729e-48	CA1
Nr3c2	3.38248e-50	1.30854	0.893	0.352	6.10335e-46	CA1
Tenm3	1.20453e-49	1.69318	0.893	0.433	2.17345e-45	CA1
Sipa1l3	7.2787e-49	1.0805	0.804	0.259	1.31337e-44	CA1
Runx2	9.77513e-49	1.18233	0.768	0.244	1.76383e-44	CA1
Lsamp	3.77441e-47	1.44991	1	0.916	6.81054e-43	CA1
Dock4	9.16401e-47	1.21104	0.946	0.479	1.65355e-42	CA1
Epha7	5.03398e-45	1.09101	0.812	0.291	9.08331e-41	CA1
Chrm3	6.32142e-41	1.25821	0.946	0.475	1.14064e-36	CA1
Slc8a1	1.82133e-40	1.15822	0.955	0.542	3.2864e-36	CA1
Prkag2	2.93032e-40	1.13991	0.875	0.403	5.28747e-36	CA1
Dab1	3.02137e-36	1.229	0.964	0.668	5.45176e-32	CA1
Prkca	4.98624e-36	1.05571	0.902	0.435	8.99716e-32	CA1
Galntl6	5.179e-36	1.14949	0.884	0.392	9.34498e-32	CA1
Msra	1.24611e-34	1.24502	0.857	0.485	2.24848e-30	CA1
Dscaml1	5.6198e-32	1.03027	0.893	0.426	1.01404e-27	CA1
Fam189a1	6.0389e-31	1.05286	0.875	0.473	1.08966e-26	CA1
Mertk	3.34553e-212	1.59028	0.811	0.019	6.03667e-208	Astrocyte
Nwd1	2.57156e-159	1.51589	0.811	0.027	4.64012e-155	Astrocyte
Slc1a3	7.17198e-159	1.90381	0.865	0.032	1.29411e-154	Astrocyte
Plpp3	3.24205e-137	1.71071	0.784	0.031	5.84996e-133	Astrocyte
Atp1a2	4.28519e-114	2.08745	0.892	0.05	7.7322e-110	Astrocyte
Bcan	1.6347e-99	1.54411	0.892	0.058	2.94965e-95	Astrocyte
Ptprz1	4.9205e-60	1.90887	0.919	0.112	8.87856e-56	Astrocyte
Prex2	3.44118e-57	1.51506	0.703	0.063	6.20926e-53	Astrocyte
Gpc5	7.43567e-53	3.30963	0.973	0.165	1.34169e-48	Astrocyte
Nhsl1	8.20424e-50	1.48721	0.541	0.042	1.48037e-45	Astrocyte
Npas3	3.47716e-48	2.36007	0.973	0.167	6.27419e-44	Astrocyte
Gm3764	1.49954e-43	2.46484	1	0.23	2.70577e-39	Astrocyte
Sparcl1	3.11328e-42	1.64226	0.865	0.146	5.6176e-38	Astrocyte
Maml2	1.21852e-36	1.73978	0.784	0.13	2.1987e-32	Astrocyte
Slc1a2	3.25518e-29	3.46869	1	0.454	5.87364e-25	Astrocyte
Qk	1.13746e-28	1.45041	0.811	0.181	2.05243e-24	Astrocyte
Nfia	5.03258e-28	1.50158	0.838	0.211	9.08079e-24	Astrocyte
Pitpnc1	1.82387e-27	1.73626	0.919	0.282	3.291e-23	Astrocyte
Luzp2	1.80805e-23	2.39206	0.784	0.222	3.26244e-19	Astrocyte
Msi2	1.19304e-22	2.08032	0.892	0.392	2.15273e-18	Astrocyte
Slc4a4	7.77093e-22	1.67225	0.946	0.374	1.40219e-17	Astrocyte
Tspan7	6.92825e-20	1.71513	0.784	0.281	1.25013e-15	Astrocyte
Dtna	1.61286e-19	1.51768	0.892	0.403	2.91024e-15	Astrocyte
Ntm	6.16289e-19	1.80585	1	0.763	1.11203e-14	Astrocyte
Lsamp	6.68968e-19	1.78062	1	0.917	1.20709e-14	Astrocyte
Gnao1	5.7922e-17	1.54989	0.919	0.702	1.04515e-12	Astrocyte
Trpm3	1.94644e-16	1.4062	0.838	0.334	3.51215e-12	Astrocyte
Macf1	1.87945e-14	1.46876	0.919	0.67	3.39128e-10	Astrocyte
Cadm1	5.3121e-14	1.41205	0.892	0.575	9.58515e-10	Astrocyte
Grm3	2.16537e-13	1.41873	0.757	0.337	3.90718e-09	Astrocyte
Ntng1	0	2.49215	0.984	0.156	0	Thalamic
Rnf220	0	1.90614	0.883	0.113	0	Thalamic
Inpp4b	0	1.88699	0.901	0.178	0	Thalamic
Synpo2	0	1.6745	0.806	0.032	0	Thalamic
Plekhg1	0	1.65367	0.739	0.048	0	Thalamic
Zfhx3	0	1.61445	0.877	0.154	0	Thalamic
Tcf7l2	0	1.59221	0.85	0.039	0	Thalamic
Vav3	0	1.40906	0.771	0.086	0	Thalamic
Lef1	0	1.2442	0.652	0.022	0	Thalamic
Zfp423	0	1.13168	0.69	0.067	0	Thalamic
Grid2ip	0	0.974358	0.607	0.008	0	Thalamic
Clmn	3.30389e-281	1.02774	0.678	0.092	5.96153e-277	Thalamic
Ccdc136	1.67576e-253	0.959674	0.664	0.101	3.02374e-249	Thalamic
Cit	1.96932e-245	1.65032	0.941	0.381	3.55344e-241	Thalamic
Kcnc2	2.1244e-236	1.66709	0.893	0.274	3.83327e-232	Thalamic
Cacna1g	5.17128e-229	1.03193	0.81	0.192	9.33106e-225	Thalamic
Kcnip4	1.02112e-212	1.83784	1	0.917	1.84252e-208	Thalamic
Zfp804b	6.09246e-207	1.39204	0.727	0.16	1.09932e-202	Thalamic
Robo1	2.36395e-200	1.74966	0.957	0.496	4.26551e-196	Thalamic
Ptpn3	2.81937e-189	1.01949	0.747	0.195	5.08727e-185	Thalamic
Hdac9	3.61766e-189	1.49576	0.907	0.397	6.5277e-185	Thalamic
Fgf13	2.37797e-188	1.10637	0.739	0.187	4.29081e-184	Thalamic
Ptpn4	4.25033e-179	1.13316	0.791	0.265	7.66929e-175	Thalamic
Nell1	6.64762e-164	1.34689	0.832	0.302	1.1995e-159	Thalamic
Cacna1c	1.14975e-122	1.21101	0.953	0.818	2.07462e-118	Thalamic
Lhfpl3	6.5715e-122	0.952407	0.753	0.269	1.18576e-117	Thalamic
Gm32647	3.73635e-117	1.15837	0.441	0.094	6.74188e-113	Thalamic
Grm1	3.75159e-106	1.10578	0.763	0.334	6.76936e-102	Thalamic
Zmat4	1.40562e-99	0.968476	0.769	0.342	2.5363e-95	Thalamic
Frmd4a	6.75575e-96	0.987928	0.966	0.834	1.21901e-91	Thalamic
Flt1	0	1.78766	0.681	0.014	0	Endothelial
Fn1	3.59751e-306	1.24524	0.538	0.009	6.49135e-302	Endothelial
Epas1	2.72365e-291	2.18784	0.703	0.021	4.91456e-287	Endothelial
Mecom	6.02675e-285	1.27654	0.516	0.009	1.08747e-280	Endothelial
Ahnak	3.38191e-279	1.27034	0.516	0.01	6.10232e-275	Endothelial
Rgs5	2.37957e-270	1.12576	0.44	0.006	4.2937e-266	Endothelial
Myh11	2.35983e-244	1.02878	0.297	0.002	4.25807e-240	Endothelial
Slco1a4	6.94463e-243	1.22006	0.527	0.013	1.25309e-238	Endothelial
Atp1a2	2.10319e-215	2.06703	0.791	0.043	3.795e-211	Endothelial
Ptprb	1.96944e-207	1.57764	0.571	0.021	3.55366e-203	Endothelial
Tns1	4.13119e-175	1.30327	0.582	0.027	7.45432e-171	Endothelial
Ebf1	2.85534e-109	1.58942	0.648	0.062	5.15218e-105	Endothelial
Glul	2.44797e-76	1.03913	0.516	0.054	4.41711e-72	Endothelial
Sparcl1	3.13888e-52	1.25417	0.681	0.141	5.6638e-48	Endothelial
Bsg	4.56188e-46	1.11992	0.473	0.077	8.23145e-42	Endothelial
Utrn	4.58139e-43	1.42133	0.736	0.206	8.26666e-39	Endothelial
Eef1a1	6.82408e-36	1.16743	0.747	0.251	1.23134e-31	Endothelial
Gm42418	5.61723e-31	1.55929	1	1	1.01357e-26	Endothelial
Cmss1	9.56696e-29	1.52954	1	1	1.72626e-24	Endothelial
Actb	1.43155e-25	1.13339	0.637	0.245	2.58308e-21	Endothelial
Sptbn1	2.45426e-22	1.29648	0.89	0.708	4.42846e-18	Endothelial
mt-Co1	2.06893e-21	1.04944	0.593	0.225	3.73318e-17	Endothelial
Lars2	6.83101e-21	1.41065	0.912	0.732	1.23259e-16	Endothelial
AY036118	8.7066e-21	1.65705	0.901	0.754	1.57102e-16	Endothelial
Slc6a6	5.16814e-20	1.05308	0.703	0.376	9.3254e-16	Endothelial
Slc1a2	3.31334e-17	1.43887	0.758	0.452	5.97858e-13	Endothelial
Gm19951	6.64019e-17	1.04015	0.978	0.888	1.19816e-12	Endothelial
Cdk8	7.16694e-17	1.22303	0.901	0.752	1.2932e-12	Endothelial
Ptprg	5.77331e-16	1.39488	0.813	0.596	1.04174e-11	Endothelial
Igf1r	9.62631e-15	1.06263	0.681	0.407	1.73697e-10	Endothelial
Ccbe1	6.86565e-180	1.27281	0.783	0.052	1.23884e-175	CA3
Dpf3	3.34908e-144	1.21534	0.728	0.058	6.04308e-140	CA3
Cachd1	3.09821e-105	1.10238	0.685	0.072	5.59042e-101	CA3
Raver2	3.50297e-93	1.13148	0.739	0.098	6.32075e-89	CA3
Shisa6	1.51503e-68	1.61259	0.859	0.189	2.73373e-64	CA3
Zbtb20	1.603e-66	2.07988	0.989	0.328	2.89245e-62	CA3
Nrp1	5.35366e-64	1.12587	0.761	0.147	9.66015e-60	CA3
Luzp2	1.72414e-61	1.49711	0.87	0.214	3.11103e-57	CA3
Trps1	5.15039e-60	1.84819	0.859	0.258	9.29337e-56	CA3
Cntnap5c	4.03479e-59	1.31118	0.826	0.192	7.28037e-55	CA3
Slit1	5.82019e-55	1.14702	0.804	0.185	1.0502e-50	CA3
Cpne4	1.3259e-54	1.29209	0.837	0.211	2.39245e-50	CA3
Grik4	3.23366e-54	1.85941	0.935	0.378	5.83482e-50	CA3
Tafa1	1.11947e-52	2.16434	0.902	0.301	2.01998e-48	CA3
Epha6	7.7497e-52	2.31563	0.957	0.53	1.39836e-47	CA3
Hs3st4	1.55229e-48	1.81163	0.978	0.405	2.80095e-44	CA3
Trhde	4.31461e-47	1.42074	0.815	0.245	7.78528e-43	CA3
Dock4	1.41661e-43	1.64955	0.913	0.481	2.55613e-39	CA3
Clstn2	2.32448e-42	1.61938	0.957	0.519	4.19429e-38	CA3
Prkca	7.5796e-41	1.41964	0.924	0.437	1.36766e-36	CA3
Gria1	6.69479e-38	1.40339	1	0.706	1.20801e-33	CA3
St6galnac5	1.56551e-35	1.15475	0.87	0.348	2.82481e-31	CA3
Arhgef25	6.60937e-35	1.07084	0.859	0.363	1.19259e-30	CA3
Epha7	6.02738e-34	1.13998	0.793	0.293	1.08758e-29	CA3
Epha5	2.46757e-33	1.52018	0.859	0.466	4.45248e-29	CA3
Schip1	8.61565e-32	1.29561	0.935	0.523	1.55461e-27	CA3
Galnt17	1.39877e-31	1.27357	0.902	0.48	2.52394e-27	CA3
Nr3c2	3.05314e-30	1.17363	0.804	0.355	5.50908e-26	CA3
Dscaml1	2.08421e-26	1.11895	0.859	0.428	3.76075e-22	CA3
Nrxn3	2.76215e-25	1.07126	0.989	0.914	4.98403e-21	CA3
Cpne4	4.33245e-42	1.7812	0.955	0.216	7.81747e-38	CA2
Wipf3	3.53903e-38	1.70587	0.932	0.237	6.38582e-34	CA2
Zbtb20	2.49409e-36	2.44821	1	0.334	4.50033e-32	CA2
Nr3c2	7.88751e-33	2.00396	0.977	0.358	1.42322e-28	CA2
Prkca	8.05176e-30	2.15679	1	0.441	1.45286e-25	CA2
Ksr1	3.50563e-25	1.19075	0.864	0.271	6.32555e-21	CA2
Tafa5	4.78607e-25	1.81496	0.932	0.416	8.63599e-21	CA2
Dgkg	4.07313e-24	1.3591	0.795	0.236	7.34956e-20	CA2
Zbtb16	5.25089e-24	1.2899	0.932	0.313	9.4747e-20	CA2
Gm20754	5.95427e-24	1.35075	0.909	0.314	1.07439e-19	CA2
Gria1	4.37747e-22	1.69732	1	0.709	7.89871e-18	CA2
Hs3st4	9.62745e-22	1.49245	0.977	0.411	1.73718e-17	CA2
Epha5	1.11464e-20	1.49224	0.977	0.469	2.01126e-16	CA2
Galnt17	2.50944e-20	1.51477	0.977	0.483	4.52803e-16	CA2
Tafa1	3.20935e-20	1.37682	0.886	0.307	5.79095e-16	CA2
Clstn2	3.56239e-20	1.3772	0.977	0.523	6.42797e-16	CA2
Srgap2	4.6818e-20	1.17525	0.864	0.361	8.44783e-16	CA2
Large1	9.78311e-20	1.56619	0.932	0.655	1.76526e-15	CA2
2010300C02Rik	1.09614e-19	1.3363	0.886	0.393	1.97787e-15	CA2
Dab1	2.21864e-19	1.64276	0.977	0.672	4.00332e-15	CA2
Grik4	2.62881e-19	1.26713	0.932	0.383	4.74343e-15	CA2
Ppm1e	1.12697e-18	1.51083	0.909	0.489	2.0335e-14	CA2
Kalrn	1.95389e-18	1.45383	1	0.913	3.5256e-14	CA2
Tcf4	8.13012e-18	1.27182	0.955	0.531	1.467e-13	CA2
Dock4	1.42166e-17	1.33991	0.955	0.485	2.56524e-13	CA2
Dscaml1	1.57594e-17	1.26827	0.932	0.431	2.84362e-13	CA2
Epha6	4.78575e-17	1.22471	0.955	0.534	8.6354e-13	CA2
Nrxn3	5.81712e-17	1.19925	1	0.914	1.04964e-12	CA2
Frmpd4	8.11267e-13	1.25121	0.932	0.694	1.46385e-08	CA2
Stxbp5l	7.83792e-08	1.29671	0.727	0.546	0.00141427	CA2
