# Supplementary material for: Integrating single-nucleus barcoding with spatial transcriptomics via Stamp-seq to reveal immunotherapy response-enhancing functional modules in NSCLC
Source: Cell Discov. 2026 Feb 5;12:10. doi: 10.1038/s41421-025-00861-6 (PMC12877202; doi:10.1038/s41421-025-00861-6)
Supplement: Supplementary file 5 — Supplementary Table S4 [file 41421_2025_861_MOESM5_ESM.xls]

## Sheet: Sheet1
Patient information
Pt ID	Response	Age	Gender	Smoking	PS	Tumor size(cm)	Histology	T	N	M	Clinical stage	a-PD1(JS001) treatment rounds	Chemotherapy regimen*	Pathological stage	Clinical stage	RECIST
1	pCR	78	M	Y	1	7.3*6.5	LUSC	4	2	0	IIIB	3	TC	——	——	SD
7	MPR	53	M	Y	1	4.4*3.7	LUSC	2	2	0	IIIA	2	TC	pT1N1M0 IA	yp IA	CR
11	non MPR	47	M	Y	1	8.1*5.4	LUAD	4	1	0	IIIA	2	TC	ypT2aN0M0 Ib期	yp IB	CR
12	MPR	69	M	Y	1	1.7*1.3	LUSC	4	1	0	IIIB	3	TC	ypT0N0M0	0	PR
13	non MPR	64	M	Y	1	8.89*3.77	LUSC	4	2	0	IIIB	3	TC	ypT0N0M0	0	CR
16	MPR	45	M	Y	1	2.0*2.0	LUSC	1	2	0	IIIA	3	TC	pT0N0M0	0	CR
17	non MPR	65	M	Y	1	7.1*4.7	LUSC	4	0	0	IIIB	2	TC	ypT0N0M0	0	CR
20	PCR	64	M	Y	0	5.4*4.4	LUSC	3	2	0	IIIB	3	TC	ypT1bN1M0	yp IIB	SD
22	MPR	62	M	Y	1	4.6*4.0	LUSC	2b	2	0	IIIA	2	TC	pT2N0M0 IB期	yp IB	PR
23	non MPR	69	M	Y	0	4.2*4.1	LUAD	2	2	0	IIIA	2	TC	pT1bN1M0	yp IIB	CR
24	PCR	59	M	Y	0	4.9*5.4	LUSC	2b	3	0	IIIB	3	PC	——	——	PR
27	non MPR	65	M	N	1	4.7*3.7	LUSC	3	1	0	IIIA	3	TC	ypT4N1M0	yp IIIA	PR
*
TC	pacilitaxel and carboplatin
PC	pemetrexed and carboplatin
