# Supplementary material for: Integrating single-nucleus barcoding with spatial transcriptomics via Stamp-seq to reveal immunotherapy response-enhancing functional modules in NSCLC
Source: Cell Discov. 2026 Feb 5;12:10. doi: 10.1038/s41421-025-00861-6 (PMC12877202; doi:10.1038/s41421-025-00861-6)
Supplement: Supplementary file 6 — Supplementary Table S5 [file 41421_2025_861_MOESM6_ESM.xls]

## Sheet: Cell type markers (all)
Cell type markers of each cell type in NSCLC samples
gene	p_val	avg_log2FC	pct.1	pct.2	p_val_adj	cluster
LAMA2	0	3.65287	0.76	0.082	0	c01_CAF_SERPINE1
SERPINE1	0	3.07714	0.47	0.09	0	c01_CAF_SERPINE1
LSAMP	0	3.01726	0.525	0.056	0	c01_CAF_SERPINE1
GPC6	0	2.97409	0.582	0.079	0	c01_CAF_SERPINE1
CCN1	0	2.90777	0.576	0.098	0	c01_CAF_SERPINE1
CACNA1C	0	2.86646	0.63	0.083	0	c01_CAF_SERPINE1
PDZRN3	0	2.80898	0.423	0.045	0	c01_CAF_SERPINE1
COL5A2	0	2.8017	0.575	0.079	0	c01_CAF_SERPINE1
THBS1	0	2.78031	0.41	0.095	0	c01_CAF_SERPINE1
MEG3	0	2.73972	0.406	0.041	0	c01_CAF_SERPINE1
PDLIM3	0	2.73902	0.394	0.05	0	c01_CAF_SERPINE1
ELN	0	2.73576	0.315	0.05	0	c01_CAF_SERPINE1
SCN7A	0	2.72764	0.333	0.029	0	c01_CAF_SERPINE1
LMCD1	0	2.69167	0.371	0.077	0	c01_CAF_SERPINE1
GEM	0	2.63508	0.34	0.041	0	c01_CAF_SERPINE1
SLIT2	0	2.63128	0.363	0.044	0	c01_CAF_SERPINE1
PRKG1	0	2.61178	0.736	0.18	0	c01_CAF_SERPINE1
CRISPLD2	0	2.60578	0.406	0.062	0	c01_CAF_SERPINE1
COL6A3	0	2.56519	0.718	0.109	0	c01_CAF_SERPINE1
NFATC2	0	2.5331	0.323	0.121	0	c01_CAF_SERPINE1
CDH11	0	2.52691	0.397	0.056	0	c01_CAF_SERPINE1
KIF26B	0	2.52531	0.347	0.071	0	c01_CAF_SERPINE1
SLIT3	0	2.52139	0.408	0.059	0	c01_CAF_SERPINE1
CACNB2	0	2.45719	0.308	0.036	0	c01_CAF_SERPINE1
THBS2	0	2.42495	0.318	0.051	0	c01_CAF_SERPINE1
PALLD	0	2.39966	0.543	0.134	0	c01_CAF_SERPINE1
BICC1	0	2.38821	0.364	0.056	0	c01_CAF_SERPINE1
ITGA8	0	2.38106	0.281	0.031	0	c01_CAF_SERPINE1
RORA	0	2.36779	0.761	0.242	0	c01_CAF_SERPINE1
CCN2	0	2.36186	0.402	0.083	0	c01_CAF_SERPINE1
COL1A1	0	3.81077	0.93	0.28	0	c02_CAF_AEBP1
COL3A1	0	3.45085	0.923	0.208	0	c02_CAF_AEBP1
COL1A2	0	3.15849	0.9	0.196	0	c02_CAF_AEBP1
AEBP1	0	3.03736	0.724	0.098	0	c02_CAF_AEBP1
FN1	0	2.99585	0.903	0.283	0	c02_CAF_AEBP1
MXRA5	0	2.91023	0.469	0.029	0	c02_CAF_AEBP1
SPARC	0	2.79007	0.698	0.125	0	c02_CAF_AEBP1
TIMP1	0	2.77234	0.368	0.038	0	c02_CAF_AEBP1
MMP2	0	2.76638	0.639	0.081	0	c02_CAF_AEBP1
COL6A1	0	2.73489	0.596	0.078	0	c02_CAF_AEBP1
COL6A3	0	2.69882	0.901	0.198	0	c02_CAF_AEBP1
COL6A2	0	2.68319	0.76	0.13	0	c02_CAF_AEBP1
BGN	0	2.59474	0.508	0.05	0	c02_CAF_AEBP1
COL5A1	0	2.53481	0.788	0.159	0	c02_CAF_AEBP1
VCAN	0	2.53128	0.599	0.085	0	c02_CAF_AEBP1
POSTN	0	2.44271	0.515	0.067	0	c02_CAF_AEBP1
SFRP2	0	2.42397	0.315	0.025	0	c02_CAF_AEBP1
TNC	0	2.37051	0.279	0.035	0	c02_CAF_AEBP1
DCN	0	2.35637	0.485	0.05	0	c02_CAF_AEBP1
LUM	0	2.34674	0.406	0.034	0	c02_CAF_AEBP1
SULF1	0	2.33853	0.505	0.076	0	c02_CAF_AEBP1
CCDC80	0	2.28768	0.569	0.084	0	c02_CAF_AEBP1
THBS2	0	2.24547	0.574	0.081	0	c02_CAF_AEBP1
COL11A1	0	2.16247	0.332	0.037	0	c02_CAF_AEBP1
NBL1	0	2.11128	0.437	0.05	0	c02_CAF_AEBP1
COL5A2	0	2.03911	0.736	0.151	0	c02_CAF_AEBP1
C3	0	2.02779	0.433	0.117	0	c02_CAF_AEBP1
MMP14	0	2.00704	0.394	0.058	0	c02_CAF_AEBP1
COL12A1	0	2.00352	0.419	0.071	0	c02_CAF_AEBP1
TIMP3	0	1.99055	0.533	0.13	0	c02_CAF_AEBP1
IGHG4	0	3.82171	0.578	0.088	0	c03_apCAF_CD74
IGKC	0	3.50525	0.759	0.147	0	c03_apCAF_CD74
IGLC2	0	3.42102	0.419	0.043	0	c03_apCAF_CD74
IGLC1	0	3.41504	0.41	0.042	0	c03_apCAF_CD74
IGHG1	0	3.36876	0.689	0.097	0	c03_apCAF_CD74
IGHG3	0	3.16777	0.438	0.04	0	c03_apCAF_CD74
IGHA1	0	3.06016	0.505	0.066	0	c03_apCAF_CD74
AL627171.2	2e-231	2.11618	0.312	0.073	6.81e-227	c03_apCAF_CD74
COL1A1	4.45e-225	1.45174	0.703	0.308	1.51e-220	c03_apCAF_CD74
H1FX	8.11e-214	1.29376	0.337	0.084	2.76e-209	c03_apCAF_CD74
TXNDC5	1.77e-205	1.28534	0.254	0.053	6.03e-201	c03_apCAF_CD74
RPL13	1.35e-203	1.85444	0.316	0.082	4.59e-199	c03_apCAF_CD74
RPLP1	1.05e-200	1.78261	0.326	0.087	3.56e-196	c03_apCAF_CD74
FTL	2.36e-197	1.84305	0.525	0.203	8.05e-193	c03_apCAF_CD74
DHFR	8.45e-187	2.11216	0.472	0.177	2.88e-182	c03_apCAF_CD74
FP671120.4	2.32e-186	2.09152	0.692	0.385	7.9e-182	c03_apCAF_CD74
RPL13A	1.14e-179	1.69375	0.328	0.093	3.89e-175	c03_apCAF_CD74
CCDC80	4.65e-175	1.32053	0.36	0.106	1.58e-170	c03_apCAF_CD74
RPL28	8.54e-175	1.74114	0.299	0.081	2.91e-170	c03_apCAF_CD74
RPLP2	3.96e-166	1.62477	0.284	0.077	1.35e-161	c03_apCAF_CD74
EEF1A1	1.12e-156	2.04688	0.519	0.229	3.81e-152	c03_apCAF_CD74
SPARC	6.07e-156	1.49699	0.422	0.151	2.07e-151	c03_apCAF_CD74
BGN	2.3e-139	1.35331	0.257	0.071	7.85e-135	c03_apCAF_CD74
TMSB4X	3.2e-135	1.46	0.337	0.114	1.09e-130	c03_apCAF_CD74
RPL10	2.58e-133	1.50161	0.295	0.093	8.79e-129	c03_apCAF_CD74
TMSB10	1.79e-124	1.37961	0.337	0.12	6.1e-120	c03_apCAF_CD74
FP236383.3	1.5e-121	2.00028	0.903	0.897	5.12e-117	c03_apCAF_CD74
TPT1	5.54e-120	1.67159	0.273	0.088	1.89e-115	c03_apCAF_CD74
EEF2	3.23e-118	1.42487	0.303	0.104	1.1e-113	c03_apCAF_CD74
MT-ND2	3.81e-97	1.32473	0.314	0.122	1.3e-92	c03_apCAF_CD74
MYH11	0	4.35442	0.509	0.019	0	c04_PVL_MCAM
CARMN	0	3.50033	0.524	0.047	0	c04_PVL_MCAM
ACTA2	0	3.45967	0.495	0.065	0	c04_PVL_MCAM
COL18A1	0	3.27339	0.53	0.096	0	c04_PVL_MCAM
PDGFRB	0	3.21322	0.482	0.059	0	c04_PVL_MCAM
NOTCH3	0	3.17725	0.363	0.024	0	c04_PVL_MCAM
DGKG	0	3.14546	0.334	0.014	0	c04_PVL_MCAM
COL4A1	0	3.13523	0.683	0.123	0	c04_PVL_MCAM
COL4A2	0	3.11399	0.727	0.141	0	c04_PVL_MCAM
RCAN2	0	2.72149	0.347	0.038	0	c04_PVL_MCAM
MYL9	0	2.69042	0.382	0.058	0	c04_PVL_MCAM
CSPG4	0	2.68474	0.259	0.01	0	c04_PVL_MCAM
TPM2	0	2.64909	0.351	0.053	0	c04_PVL_MCAM
SYNPO2	0	2.60301	0.275	0.029	0	c04_PVL_MCAM
MCAM	0	2.5806	0.26	0.012	0	c04_PVL_MCAM
SLIT3	0	2.54379	0.501	0.124	0	c04_PVL_MCAM
JAG1	0	2.52333	0.305	0.034	0	c04_PVL_MCAM
TAGLN	0	2.48418	0.318	0.05	0	c04_PVL_MCAM
NID1	0	2.4563	0.358	0.051	0	c04_PVL_MCAM
CACNA1C	0	2.43626	0.714	0.186	0	c04_PVL_MCAM
CALD1	0	2.421	0.7	0.179	0	c04_PVL_MCAM
MAP1B	0	2.40072	0.276	0.029	0	c04_PVL_MCAM
NFASC	0	2.39849	0.355	0.051	0	c04_PVL_MCAM
SORBS1	0	2.38743	0.377	0.105	0	c04_PVL_MCAM
SPARCL1	0	2.36064	0.427	0.101	0	c04_PVL_MCAM
LMOD1	0	2.35603	0.275	0.028	0	c04_PVL_MCAM
FLNA	0	2.32464	0.509	0.164	0	c04_PVL_MCAM
CRISPLD2	0	2.30072	0.513	0.126	0	c04_PVL_MCAM
IGFBP7	0	2.29778	0.487	0.108	0	c04_PVL_MCAM
CLMN	0	2.27673	0.369	0.082	0	c04_PVL_MCAM
SLC11A1	0	2.90693	0.476	0.037	0	c05_Mph_GPNMB
ITGAX	0	2.77332	0.54	0.053	0	c05_Mph_GPNMB
SLC16A10	0	2.56272	0.352	0.042	0	c05_Mph_GPNMB
TFRC	0	2.53577	0.431	0.06	0	c05_Mph_GPNMB
CTSD	0	2.46783	0.427	0.093	0	c05_Mph_GPNMB
PPARG	0	2.42171	0.38	0.05	0	c05_Mph_GPNMB
HS3ST2	0	2.35667	0.306	0.048	0	c05_Mph_GPNMB
CD68	0	2.35079	0.29	0.031	0	c05_Mph_GPNMB
CTSB	0	2.33322	0.705	0.162	0	c05_Mph_GPNMB
APOE	0	2.26866	0.306	0.055	0	c05_Mph_GPNMB
KCNMA1	0	2.2645	0.71	0.131	0	c05_Mph_GPNMB
GPNMB	0	2.24256	0.37	0.052	0	c05_Mph_GPNMB
TPRG1	0	2.20042	0.421	0.07	0	c05_Mph_GPNMB
ACSL1	0	2.19485	0.611	0.132	0	c05_Mph_GPNMB
FTH1	0	2.16111	0.598	0.207	0	c05_Mph_GPNMB
SLC1A3	0	2.11973	0.555	0.086	0	c05_Mph_GPNMB
PSAP	0	2.11273	0.503	0.125	0	c05_Mph_GPNMB
FMN1	0	2.09607	0.705	0.178	0	c05_Mph_GPNMB
SLC8A1	0	2.02971	0.492	0.085	0	c05_Mph_GPNMB
CYP27A1	0	1.99393	0.318	0.039	0	c05_Mph_GPNMB
FMNL2	0	1.95908	0.725	0.215	0	c05_Mph_GPNMB
MSR1	0	1.95386	0.343	0.042	0	c05_Mph_GPNMB
FTL	0	1.95072	0.515	0.162	0	c05_Mph_GPNMB
DMXL2	0	1.8976	0.434	0.081	0	c05_Mph_GPNMB
ALOX5	0	1.89408	0.358	0.053	0	c05_Mph_GPNMB
SNTB1	0	1.88901	0.533	0.136	0	c05_Mph_GPNMB
ZNF331	0	1.888	0.271	0.067	0	c05_Mph_GPNMB
GLUL	0	1.8453	0.497	0.118	0	c05_Mph_GPNMB
CD74	0	1.84442	0.569	0.218	0	c05_Mph_GPNMB
MRC1	0	1.83975	0.364	0.065	0	c05_Mph_GPNMB
SLCO2B1	0	2.67735	0.479	0.087	0	c06_Mph_CD163
KCNMA1	0	2.60092	0.694	0.149	0	c06_Mph_CD163
CD163	0	2.38695	0.333	0.054	0	c06_Mph_CD163
FMN1	0	2.37966	0.694	0.193	0	c06_Mph_CD163
MRC1	0	2.37584	0.353	0.074	0	c06_Mph_CD163
SLC1A3	0	2.32778	0.491	0.106	0	c06_Mph_CD163
HS3ST2	0	2.17561	0.258	0.06	0	c06_Mph_CD163
FRMD4A	0	2.15137	0.499	0.151	0	c06_Mph_CD163
MERTK	0	2.12202	0.499	0.13	0	c06_Mph_CD163
TBXAS1	0	2.10828	0.479	0.117	0	c06_Mph_CD163
NHSL1	0	2.08784	0.547	0.207	0	c06_Mph_CD163
SLC8A1	0	2.01884	0.399	0.107	0	c06_Mph_CD163
FMNL2	0	1.8726	0.614	0.241	0	c06_Mph_CD163
RBPJ	0	1.81715	0.318	0.158	0	c06_Mph_CD163
CTSB	0	1.80677	0.561	0.193	0	c06_Mph_CD163
CIITA	0	1.80618	0.308	0.086	0	c06_Mph_CD163
ACSL1	0	1.80411	0.471	0.161	0	c06_Mph_CD163
NPL	0	1.80182	0.272	0.077	0	c06_Mph_CD163
SRGAP2	0	1.75365	0.383	0.14	0	c06_Mph_CD163
RBM47	0	1.7248	0.565	0.229	0	c06_Mph_CD163
DMXL2	0	1.71426	0.316	0.104	0	c06_Mph_CD163
AP2A2	0	1.69345	0.339	0.136	0	c06_Mph_CD163
CPM	0	1.66103	0.542	0.236	0	c06_Mph_CD163
ALOX5	0	1.66003	0.268	0.072	0	c06_Mph_CD163
ATG7	0	1.61596	0.508	0.228	0	c06_Mph_CD163
RGL1	0	1.60908	0.251	0.091	0	c06_Mph_CD163
GLUL	0	1.60284	0.361	0.143	0	c06_Mph_CD163
PIK3R5	0	1.57999	0.345	0.115	0	c06_Mph_CD163
FCHO2	0	1.57217	0.39	0.17	0	c06_Mph_CD163
BMP2K	0	1.5695	0.314	0.115	0	c06_Mph_CD163
MT-CO1	3.34e-304	2.77573	0.825	0.305	1.14e-299	c07_Mph_APOE
MT-CO3	2.04e-258	2.67892	0.629	0.177	6.94e-254	c07_Mph_APOE
MT-ND4	2.38e-255	2.62706	0.638	0.185	8.11e-251	c07_Mph_APOE
MT-ND2	6.5e-222	2.73664	0.502	0.122	2.21e-217	c07_Mph_APOE
MT-CO2	7.56e-220	2.73352	0.539	0.145	2.57e-215	c07_Mph_APOE
MT-ND1	7.32e-183	2.51897	0.476	0.128	2.49e-178	c07_Mph_APOE
MT-CYB	1.28e-176	2.38273	0.46	0.122	4.36e-172	c07_Mph_APOE
MT-ND5	1.01e-166	2.41102	0.502	0.153	3.44e-162	c07_Mph_APOE
MT-ATP6	4.97e-136	2.32113	0.354	0.089	1.69e-131	c07_Mph_APOE
APOE	2.59e-60	1.97843	0.259	0.086	8.84e-56	c07_Mph_APOE
DHFR	5.82e-60	2.08837	0.389	0.179	1.98e-55	c07_Mph_APOE
CTSD	1.25e-38	1.77098	0.292	0.134	4.25e-34	c07_Mph_APOE
FTL	7.86e-31	1.24498	0.363	0.206	2.68e-26	c07_Mph_APOE
CTSB	3.43e-21	0.928981	0.365	0.23	1.17e-16	c07_Mph_APOE
PSAP	3.97e-19	1.12784	0.286	0.172	1.35e-14	c07_Mph_APOE
KCNMA1	4.72e-17	0.706068	0.335	0.203	1.61e-12	c07_Mph_APOE
FP671120.4	3.91e-15	1.8341	0.453	0.388	1.33e-10	c07_Mph_APOE
FKBP5	1.25e-13	0.654666	0.558	0.479	4.25e-09	c07_Mph_APOE
CD74	1.49e-12	1.04956	0.352	0.262	5.09e-08	c07_Mph_APOE
RBM47	7.69e-09	0.859689	0.332	0.263	0.000262002	c07_Mph_APOE
ACSL1	2.58e-08	0.730209	0.264	0.192	0.000878822	c07_Mph_APOE
DOCK8	6.7e-07	0.575035	0.28	0.214	0.0228232	c07_Mph_APOE
NHSL1	8.22e-07	0.687117	0.302	0.241	0.0280082	c07_Mph_APOE
CPM	1.99e-06	0.615602	0.324	0.267	0.067632	c07_Mph_APOE
PTPRJ	2.07e-06	0.675239	0.251	0.192	0.0705468	c07_Mph_APOE
SSH2	2.35e-06	0.717124	0.365	0.327	0.0800232	c07_Mph_APOE
ATG7	1.55e-05	0.662261	0.303	0.257	0.526979	c07_Mph_APOE
FP236383.3	4.44e-05	1.66619	0.858	0.897	1	c07_Mph_APOE
FTH1	0.000152913	0.795527	0.294	0.256	1	c07_Mph_APOE
ABR	0.00171394	0.566162	0.262	0.233	1	c07_Mph_APOE
WDFY4	0	4.20695	0.607	0.08	0	c08_DC_CD83
CLNK	0	3.68703	0.388	0.012	0	c08_DC_CD83
HDAC9	0	3.5473	0.576	0.07	0	c08_DC_CD83
CSF2RA	0	3.51668	0.595	0.057	0	c08_DC_CD83
CCSER1	0	3.33976	0.517	0.086	0	c08_DC_CD83
FLT3	0	3.28017	0.392	0.006	0	c08_DC_CD83
IRF8	0	3.04034	0.376	0.041	0	c08_DC_CD83
IDO1	0	2.80434	0.271	0.009	0	c08_DC_CD83
SULF2	0	2.67299	0.434	0.052	0	c08_DC_CD83
CIITA	0	2.6512	0.564	0.106	0	c08_DC_CD83
LY75	0	2.57808	0.29	0.026	0	c08_DC_CD83
MCOLN2	0	2.38665	0.315	0.028	0	c08_DC_CD83
BIRC3	3.95e-286	2.60928	0.264	0.026	1.35e-281	c08_DC_CD83
CPVL	3.6e-257	2.6969	0.283	0.033	1.23e-252	c08_DC_CD83
LDLRAD3	2.66e-251	2.45123	0.329	0.044	9.05e-247	c08_DC_CD83
CBFA2T3	2.77e-251	2.21228	0.251	0.026	9.44e-247	c08_DC_CD83
CD83	3.05e-219	2.34257	0.331	0.049	1.04e-214	c08_DC_CD83
HLA-DPB1	5.21e-182	2.30928	0.351	0.064	1.77e-177	c08_DC_CD83
FNBP1	9.63e-175	2.1035	0.607	0.189	3.28e-170	c08_DC_CD83
CD74	5.13e-171	1.96753	0.71	0.26	1.75e-166	c08_DC_CD83
DOCK10	4e-162	1.97717	0.534	0.15	1.36e-157	c08_DC_CD83
ETV6	8.61e-160	2.09424	0.688	0.28	2.93e-155	c08_DC_CD83
VAC14	1.49e-141	2.17901	0.414	0.106	5.09e-137	c08_DC_CD83
CERS6	8.37e-139	2.60026	0.442	0.126	2.85e-134	c08_DC_CD83
ADAM19	2.21e-138	1.9516	0.31	0.062	7.54e-134	c08_DC_CD83
NAV1	3.54e-119	2.06728	0.354	0.09	1.21e-114	c08_DC_CD83
KIF2A	9.33e-117	2.36664	0.263	0.054	3.18e-112	c08_DC_CD83
UVRAG	2.36e-106	2.10543	0.466	0.163	8.03e-102	c08_DC_CD83
KDM2B	2.21e-82	1.91398	0.256	0.065	7.53e-78	c08_DC_CD83
TBC1D8	1.85e-78	2.12526	0.312	0.096	6.3e-74	c08_DC_CD83
SKAP1	0	3.76219	0.529	0.031	0	c09_T_IL7R
ITK	0	3.55056	0.402	0.017	0	c09_T_IL7R
CD96	0	3.32202	0.358	0.017	0	c09_T_IL7R
THEMIS	0	3.31065	0.333	0.014	0	c09_T_IL7R
FYN	0	3.23919	0.653	0.117	0	c09_T_IL7R
ETS1	0	3.22468	0.579	0.093	0	c09_T_IL7R
CD247	0	3.22074	0.334	0.017	0	c09_T_IL7R
BCL11B	0	3.08656	0.318	0.018	0	c09_T_IL7R
PARP8	0	3.05992	0.528	0.112	0	c09_T_IL7R
IL7R	0	3.01674	0.251	0.017	0	c09_T_IL7R
CAMK4	0	2.89403	0.261	0.014	0	c09_T_IL7R
ZNF831	0	2.86645	0.262	0.014	0	c09_T_IL7R
LINC01934	0	2.80228	0.25	0.015	0	c09_T_IL7R
NIBAN1	0	2.77116	0.377	0.063	0	c09_T_IL7R
IKZF1	0	2.74664	0.472	0.083	0	c09_T_IL7R
PTPRC	0	2.6697	0.507	0.109	0	c09_T_IL7R
STAT4	0	2.65986	0.269	0.027	0	c09_T_IL7R
PRKCH	0	2.58146	0.573	0.163	0	c09_T_IL7R
CNOT6L	0	2.47432	0.312	0.064	0	c09_T_IL7R
SYTL3	0	2.47402	0.343	0.08	0	c09_T_IL7R
PDE3B	0	2.43875	0.39	0.108	0	c09_T_IL7R
TRERF1	0	2.40345	0.322	0.068	0	c09_T_IL7R
FYB1	0	2.32267	0.341	0.081	0	c09_T_IL7R
CARD11	0	2.30579	0.253	0.039	0	c09_T_IL7R
PIP4K2A	0	2.30404	0.48	0.16	0	c09_T_IL7R
CRYBG1	0	2.26288	0.282	0.072	0	c09_T_IL7R
SLA	0	2.25699	0.36	0.092	0	c09_T_IL7R
AKNA	0	2.19784	0.396	0.117	0	c09_T_IL7R
INPP4B	0	2.19422	0.288	0.069	0	c09_T_IL7R
AOAH	0	2.18766	0.304	0.087	0	c09_T_IL7R
BANK1	0	4.62977	0.732	0.031	0	c10_B_MS4A1
BLK	0	4.27575	0.58	0.01	0	c10_B_MS4A1
MS4A1	0	3.90563	0.462	0.003	0	c10_B_MS4A1
EBF1	0	3.05491	0.536	0.082	0	c10_B_MS4A1
PAX5	0	3.04066	0.281	0.007	0	c10_B_MS4A1
FCRL1	0	2.98486	0.268	0.005	0	c10_B_MS4A1
INPP5D	0	2.96587	0.618	0.112	0	c10_B_MS4A1
RALGPS2	0	2.91754	0.416	0.048	0	c10_B_MS4A1
ADAM28	0	2.91602	0.383	0.04	0	c10_B_MS4A1
2024-03-01	0	2.89635	0.4	0.046	0	c10_B_MS4A1
PRKCB	0	2.82761	0.618	0.115	0	c10_B_MS4A1
RIPOR2	0	2.77247	0.508	0.075	0	c10_B_MS4A1
IRF8	0	2.77019	0.324	0.032	0	c10_B_MS4A1
MGAT5	0	2.66845	0.679	0.199	0	c10_B_MS4A1
WDFY4	0	2.63214	0.433	0.07	0	c10_B_MS4A1
ANKRD44	0	2.5857	0.697	0.204	0	c10_B_MS4A1
OSBPL10	0	2.46067	0.402	0.093	0	c10_B_MS4A1
PARP15	0	2.40056	0.262	0.033	0	c10_B_MS4A1
SP140	0	2.35031	0.254	0.028	0	c10_B_MS4A1
GNG7	0	2.33729	0.361	0.068	0	c10_B_MS4A1
MICAL3	0	2.23839	0.33	0.08	0	c10_B_MS4A1
ARHGEF18	0	2.20725	0.359	0.095	0	c10_B_MS4A1
ARHGAP24	0	2.18975	0.512	0.188	0	c10_B_MS4A1
PPP1R16B	0	2.13503	0.372	0.079	0	c10_B_MS4A1
MEF2C	0	2.10164	0.326	0.087	0	c10_B_MS4A1
TMEM131L	0	2.10106	0.316	0.077	0	c10_B_MS4A1
PLCG2	0	2.08726	0.397	0.107	0	c10_B_MS4A1
RCSD1	0	2.08184	0.322	0.071	0	c10_B_MS4A1
AFF3	0	2.07858	0.587	0.164	0	c10_B_MS4A1
ARHGAP15	0	2.05985	0.601	0.188	0	c10_B_MS4A1
TP53INP1	0	4.04423	0.568	0.051	0	c11_Plasma_MZB1
CREB3L2	0	3.99784	0.786	0.132	0	c11_Plasma_MZB1
H1FX	0	3.91519	0.476	0.06	0	c11_Plasma_MZB1
IGHG1	0	3.8889	0.545	0.073	0	c11_Plasma_MZB1
IFNG-AS1	0	3.86676	0.545	0.024	0	c11_Plasma_MZB1
MEI1	0	3.86619	0.482	0.014	0	c11_Plasma_MZB1
IGHG4	0	3.79328	0.289	0.079	0	c11_Plasma_MZB1
IGHA1	0	3.77549	0.277	0.056	0	c11_Plasma_MZB1
TXNDC5	0	3.75891	0.414	0.031	0	c11_Plasma_MZB1
POU2AF1	0	3.74348	0.444	0.017	0	c11_Plasma_MZB1
FCRL5	0	3.69765	0.445	0.011	0	c11_Plasma_MZB1
IGKC	0	3.62852	0.545	0.127	0	c11_Plasma_MZB1
TENT5C	0	3.5892	0.416	0.016	0	c11_Plasma_MZB1
ST6GAL1	0	3.21537	0.697	0.148	0	c11_Plasma_MZB1
CEP128	0	3.20324	0.406	0.045	0	c11_Plasma_MZB1
PDK1	0	3.16569	0.343	0.021	0	c11_Plasma_MZB1
MZB1	0	3.15828	0.316	0.007	0	c11_Plasma_MZB1
AC008014.1	0	3.15546	0.499	0.072	0	c11_Plasma_MZB1
TBCEL	0	3.12101	0.263	0.033	0	c11_Plasma_MZB1
TPD52	0	3.07143	0.462	0.06	0	c11_Plasma_MZB1
HERPUD1	0	3.03671	0.505	0.095	0	c11_Plasma_MZB1
XBP1	0	3.02868	0.337	0.04	0	c11_Plasma_MZB1
FBXW7	0	2.91544	0.568	0.13	0	c11_Plasma_MZB1
BCL2L11	0	2.90032	0.322	0.035	0	c11_Plasma_MZB1
PRDM1	0	2.77905	0.342	0.042	0	c11_Plasma_MZB1
RAB30	0	2.75369	0.268	0.018	0	c11_Plasma_MZB1
ERN1	0	2.75005	0.457	0.098	0	c11_Plasma_MZB1
GNG7	0	2.65058	0.387	0.057	0	c11_Plasma_MZB1
AC007384.1	0	2.64868	0.296	0.036	0	c11_Plasma_MZB1
RGS1	0	2.57954	0.357	0.081	0	c11_Plasma_MZB1
VWF	0	4.93997	0.749	0.012	0	c12_VEC_VWF
PTPRB	0	4.21354	0.617	0.012	0	c12_VEC_VWF
ANO2	0	3.7659	0.487	0.005	0	c12_VEC_VWF
ADAMTS9	0	3.6494	0.5	0.037	0	c12_VEC_VWF
ENPP2	0	3.51923	0.311	0.016	0	c12_VEC_VWF
GALNT18	0	3.42325	0.556	0.05	0	c12_VEC_VWF
SHANK3	0	3.4195	0.531	0.019	0	c12_VEC_VWF
FLT1	0	3.4164	0.411	0.012	0	c12_VEC_VWF
EPAS1	0	3.27352	0.785	0.162	0	c12_VEC_VWF
LDB2	0	3.24986	0.637	0.078	0	c12_VEC_VWF
GRB10	0	3.15908	0.549	0.076	0	c12_VEC_VWF
ADGRL2	0	3.15078	0.393	0.021	0	c12_VEC_VWF
PREX2	0	3.12787	0.44	0.022	0	c12_VEC_VWF
DOCK9	0	3.04174	0.698	0.119	0	c12_VEC_VWF
HSPG2	0	3.00446	0.621	0.135	0	c12_VEC_VWF
TMTC1	0	2.99036	0.367	0.025	0	c12_VEC_VWF
SLCO2A1	0	2.97828	0.352	0.02	0	c12_VEC_VWF
PLEKHG1	0	2.94734	0.548	0.072	0	c12_VEC_VWF
MYRIP	0	2.86553	0.277	0.005	0	c12_VEC_VWF
SPARCL1	0	2.79838	0.577	0.083	0	c12_VEC_VWF
ST6GALNAC3	0	2.78451	0.491	0.052	0	c12_VEC_VWF
RALGAPA2	0	2.76568	0.605	0.132	0	c12_VEC_VWF
AC000050.1	0	2.73205	0.337	0.009	0	c12_VEC_VWF
MRTFB	0	2.7319	0.497	0.082	0	c12_VEC_VWF
CALCRL	0	2.69373	0.35	0.017	0	c12_VEC_VWF
NOTCH4	0	2.63267	0.288	0.002	0	c12_VEC_VWF
PECAM1	0	2.62825	0.599	0.09	0	c12_VEC_VWF
RAPGEF4	0	2.62666	0.329	0.018	0	c12_VEC_VWF
MCF2L	0	2.57429	0.307	0.016	0	c12_VEC_VWF
PLPP1	0	2.5739	0.346	0.063	0	c12_VEC_VWF
STK32B	0	4.06676	0.621	0.011	0	c13_LEC_FLT4
FLT4	0	4.04503	0.625	0.007	0	c13_LEC_FLT4
STAB2	0	3.80509	0.513	0.001	0	c13_LEC_FLT4
PKHD1L1	0	3.71464	0.49	0.005	0	c13_LEC_FLT4
RELN	0	3.66849	0.5	0.002	0	c13_LEC_FLT4
RHOJ	0	3.44942	0.607	0.027	0	c13_LEC_FLT4
PROX1	0	3.39809	0.441	0.003	0	c13_LEC_FLT4
KALRN	0	3.37905	0.757	0.082	0	c13_LEC_FLT4
ZDHHC14	0	3.28071	0.686	0.07	0	c13_LEC_FLT4
SMAD1	0	3.17094	0.52	0.023	0	c13_LEC_FLT4
ANGPT2	0	3.16524	0.382	0.007	0	c13_LEC_FLT4
PPFIBP1	0	3.15632	0.721	0.1	0	c13_LEC_FLT4
CALCRL	0	3.11374	0.507	0.023	0	c13_LEC_FLT4
SHANK3	0	3.10231	0.595	0.033	0	c13_LEC_FLT4
PALD1	0	3.0482	0.528	0.028	0	c13_LEC_FLT4
TSPEAR	0	3.03248	0.376	0.002	0	c13_LEC_FLT4
MMRN1	0	3.01852	0.402	0.006	0	c13_LEC_FLT4
CD36	0	3.00348	0.48	0.03	0	c13_LEC_FLT4
STOX2	0	2.98342	0.631	0.084	0	c13_LEC_FLT4
KIAA1671	0	2.97549	0.614	0.064	0	c13_LEC_FLT4
TSPAN18	0	2.93131	0.383	0.014	0	c13_LEC_FLT4
ITGA9	0	2.92039	0.559	0.07	0	c13_LEC_FLT4
VAV3	0	2.90576	0.637	0.069	0	c13_LEC_FLT4
EGFL7	0	2.88239	0.431	0.017	0	c13_LEC_FLT4
SEMA6A	0	2.85548	0.443	0.018	0	c13_LEC_FLT4
TBX1	0	2.85234	0.393	0.005	0	c13_LEC_FLT4
KCNIP1	0	2.82912	0.442	0.025	0	c13_LEC_FLT4
ZNF521	0	2.8008	0.512	0.046	0	c13_LEC_FLT4
TFPI	0	2.78782	0.596	0.087	0	c13_LEC_FLT4
PGM5	0	2.77938	0.375	0.012	0	c13_LEC_FLT4
SFTPC	0	4.15667	0.634	0.066	0	c14_Epi_Tumor1
LRRK2	0	4.03449	0.816	0.091	0	c14_Epi_Tumor1
ZNF385B	0	3.92267	0.837	0.066	0	c14_Epi_Tumor1
SFTPB	0	3.79291	0.982	0.149	0	c14_Epi_Tumor1
AGBL1	0	3.73096	0.65	0.035	0	c14_Epi_Tumor1
ABCA3	0	3.70702	0.665	0.041	0	c14_Epi_Tumor1
ROS1	0	3.54602	0.676	0.04	0	c14_Epi_Tumor1
SFTPA2	0	3.41452	0.445	0.036	0	c14_Epi_Tumor1
CACNA2D2	0	3.40217	0.563	0.034	0	c14_Epi_Tumor1
SFTPA1	0	3.28757	0.415	0.028	0	c14_Epi_Tumor1
CCDC141	0	3.26282	0.503	0.034	0	c14_Epi_Tumor1
AC096531.2	0	3.2335	0.421	0.011	0	c14_Epi_Tumor1
AC010998.1	0	3.1923	0.5	0.024	0	c14_Epi_Tumor1
ALPL	0	3.13142	0.471	0.03	0	c14_Epi_Tumor1
FMO5	0	3.11226	0.374	0.018	0	c14_Epi_Tumor1
ANK3	0	3.09965	0.877	0.165	0	c14_Epi_Tumor1
PEBP4	0	3.05077	0.582	0.046	0	c14_Epi_Tumor1
SFTA3	0	2.85502	0.585	0.056	0	c14_Epi_Tumor1
SLC34A2	0	2.82448	0.485	0.044	0	c14_Epi_Tumor1
TACC2	0	2.81302	0.647	0.099	0	c14_Epi_Tumor1
PGC	0	2.77159	0.318	0.013	0	c14_Epi_Tumor1
LAMP3	0	2.71359	0.379	0.018	0	c14_Epi_Tumor1
MACROD2	0	2.64209	0.575	0.117	0	c14_Epi_Tumor1
P3H2	0	2.63038	0.414	0.039	0	c14_Epi_Tumor1
DUOX1	0	2.62782	0.47	0.043	0	c14_Epi_Tumor1
MECOM	0	2.61411	0.773	0.149	0	c14_Epi_Tumor1
LHFPL3-AS2	0	2.61103	0.307	0.016	0	c14_Epi_Tumor1
AFF3	0	2.60321	0.723	0.109	0	c14_Epi_Tumor1
ACOXL	0	2.59791	0.481	0.044	0	c14_Epi_Tumor1
LANCL1-AS1	0	2.59713	0.308	0.014	0	c14_Epi_Tumor1
NTM	0	2.88277	0.291	0.069	0	c15_Epi_Tumor2
TMEM132D	0	2.69084	0.264	0.012	0	c15_Epi_Tumor2
KRT7	0	2.41066	0.379	0.035	0	c15_Epi_Tumor2
CLIC5	0	2.31696	0.316	0.043	0	c15_Epi_Tumor2
GPRC5A	0	2.28168	0.513	0.084	0	c15_Epi_Tumor2
SHROOM3	0	2.22411	0.595	0.119	0	c15_Epi_Tumor2
CDH1	0	2.22379	0.41	0.052	0	c15_Epi_Tumor2
LMO7	0	2.20939	0.552	0.118	0	c15_Epi_Tumor2
ITGB6	0	2.15996	0.341	0.04	0	c15_Epi_Tumor2
EMP2	0	2.15859	0.436	0.076	0	c15_Epi_Tumor2
LINC00511	0	2.12422	0.258	0.035	0	c15_Epi_Tumor2
NEDD4L	0	2.07079	0.682	0.173	0	c15_Epi_Tumor2
RAB11FIP1	0	2.03448	0.441	0.092	0	c15_Epi_Tumor2
COBL	0	1.94657	0.325	0.045	0	c15_Epi_Tumor2
SHANK2	0	1.9419	0.508	0.101	0	c15_Epi_Tumor2
MAGI3	0	1.91769	0.523	0.141	0	c15_Epi_Tumor2
MYH14	0	1.89679	0.322	0.04	0	c15_Epi_Tumor2
ITGA3	0	1.84472	0.309	0.048	0	c15_Epi_Tumor2
GPC5	0	1.82347	0.256	0.041	0	c15_Epi_Tumor2
SFTPB	0	1.79371	0.821	0.203	0	c15_Epi_Tumor2
MUC1	0	1.77588	0.417	0.092	0	c15_Epi_Tumor2
AC044810.2	0	1.76048	0.261	0.041	0	c15_Epi_Tumor2
RANBP17	0	1.74146	0.364	0.073	0	c15_Epi_Tumor2
MECOM	0	1.73497	0.685	0.187	0	c15_Epi_Tumor2
COL4A3	0	1.72938	0.293	0.044	0	c15_Epi_Tumor2
SH3RF1	0	1.71685	0.417	0.106	0	c15_Epi_Tumor2
PATJ	0	1.67072	0.494	0.122	0	c15_Epi_Tumor2
TMC5	0	1.66808	0.333	0.058	0	c15_Epi_Tumor2
ATP13A4	0	1.66534	0.357	0.078	0	c15_Epi_Tumor2
WWC1	0	1.6653	0.278	0.05	0	c15_Epi_Tumor2
NTM	0	5.06926	0.631	0.071	0	c16_Epi_Tumor3
NCKAP5	0	5.02534	0.863	0.061	0	c16_Epi_Tumor3
RTKN2	0	4.11062	0.568	0.011	0	c16_Epi_Tumor3
EMP2	0	3.99487	0.817	0.083	0	c16_Epi_Tumor3
KHDRBS2	0	3.97144	0.687	0.042	0	c16_Epi_Tumor3
LINC01290	0	3.65336	0.559	0.021	0	c16_Epi_Tumor3
AC027288.3	0	3.64553	0.616	0.031	0	c16_Epi_Tumor3
GPRC5D-AS1	0	3.34058	0.526	0.035	0	c16_Epi_Tumor3
LMO7	0	3.30342	0.786	0.131	0	c16_Epi_Tumor3
CLIC5	0	3.2133	0.605	0.048	0	c16_Epi_Tumor3
GPM6A	0	3.21182	0.478	0.032	0	c16_Epi_Tumor3
LAMA3	0	3.1605	0.564	0.049	0	c16_Epi_Tumor3
SCEL	0	3.15434	0.41	0.011	0	c16_Epi_Tumor3
COL4A3	0	3.05362	0.543	0.049	0	c16_Epi_Tumor3
FAM189A2	0	3.03151	0.392	0.021	0	c16_Epi_Tumor3
GPC5	0	2.99424	0.466	0.045	0	c16_Epi_Tumor3
AL355499.1	0	2.98382	0.36	0.005	0	c16_Epi_Tumor3
CAV1	0	2.98274	0.544	0.056	0	c16_Epi_Tumor3
RAB11FIP1	0	2.82692	0.64	0.103	0	c16_Epi_Tumor3
AC044810.2	0	2.82345	0.479	0.046	0	c16_Epi_Tumor3
RP1	0	2.7891	0.377	0.026	0	c16_Epi_Tumor3
AC022325.2	0	2.73066	0.261	0.002	0	c16_Epi_Tumor3
EPB41L5	0	2.68642	0.463	0.055	0	c16_Epi_Tumor3
NEBL	0	2.66677	0.735	0.152	0	c16_Epi_Tumor3
AC112206.2	0	2.65133	0.348	0.023	0	c16_Epi_Tumor3
SHROOM3	0	2.64903	0.731	0.136	0	c16_Epi_Tumor3
ANKRD29	0	2.59165	0.378	0.027	0	c16_Epi_Tumor3
SLC1A1	0	2.54406	0.372	0.035	0	c16_Epi_Tumor3
ST6GALNAC5	0	2.5369	0.418	0.056	0	c16_Epi_Tumor3
ARHGEF26	0	2.5284	0.484	0.068	0	c16_Epi_Tumor3
TEX14	0	4.69464	0.333	0.011	0	c17_Epi_Tumor4
LRRC23	0	4.41902	0.356	0.025	0	c17_Epi_Tumor4
ADAMTSL4-AS1	0	4.0322	0.622	0.1	0	c17_Epi_Tumor4
SEMA4A	0	3.69716	0.476	0.026	0	c17_Epi_Tumor4
IQCN	0	3.68095	0.603	0.043	0	c17_Epi_Tumor4
AL078604.4	0	3.50474	0.317	0.033	0	c17_Epi_Tumor4
PDE4C	0	3.41733	0.31	0.014	0	c17_Epi_Tumor4
PLEKHG2	0	3.35098	0.464	0.047	0	c17_Epi_Tumor4
POLG2	0	3.18654	0.355	0.018	0	c17_Epi_Tumor4
LDLR	0	2.81588	0.561	0.082	0	c17_Epi_Tumor4
FOSB	0	2.65937	0.797	0.187	0	c17_Epi_Tumor4
GPRC5A	0	2.65572	0.592	0.106	0	c17_Epi_Tumor4
BAIAP2	0	2.60886	0.444	0.082	0	c17_Epi_Tumor4
RAB11FIP1	0	2.56264	0.462	0.111	0	c17_Epi_Tumor4
GPRC5D-AS1	0	2.46588	0.371	0.043	0	c17_Epi_Tumor4
ICAM1	0	2.3309	0.42	0.092	0	c17_Epi_Tumor4
CDH1	0	2.31462	0.396	0.072	0	c17_Epi_Tumor4
SGMS2	0	2.29692	0.47	0.1	0	c17_Epi_Tumor4
ELF3	0	2.27184	0.326	0.029	0	c17_Epi_Tumor4
TACC2	0	2.23908	0.628	0.156	0	c17_Epi_Tumor4
SFTPC	0	2.23674	0.611	0.125	0	c17_Epi_Tumor4
ITPKC	0	2.21216	0.397	0.096	0	c17_Epi_Tumor4
SOD2	0	2.18479	0.457	0.106	0	c17_Epi_Tumor4
NEDD4L	0	2.1741	0.784	0.199	0	c17_Epi_Tumor4
ALPL	0	2.16479	0.381	0.076	0	c17_Epi_Tumor4
KRT19	0	2.11275	0.265	0.029	0	c17_Epi_Tumor4
AC020916.1	0	2.10839	0.457	0.121	0	c17_Epi_Tumor4
EGR1	0	2.10137	0.609	0.202	0	c17_Epi_Tumor4
SFTPB	0	2.08138	0.923	0.235	0	c17_Epi_Tumor4
BMP1	7.41e-143	2.39106	0.257	0.079	2.53e-138	c17_Epi_Tumor4
MUC5B	0	5.39767	0.285	0.005	0	c18_Epi_Tumor5
BPIFB1	0	4.28239	0.255	0.002	0	c18_Epi_Tumor5
SCGB3A1	0	4.26914	0.269	0.008	0	c18_Epi_Tumor5
CP	0	3.70691	0.408	0.018	0	c18_Epi_Tumor5
MUC4	0	3.35755	0.472	0.038	0	c18_Epi_Tumor5
SLC4A4	0	2.65303	0.303	0.044	0	c18_Epi_Tumor5
TMC5	0	2.62432	0.471	0.073	0	c18_Epi_Tumor5
LINC00511	0	2.5461	0.303	0.047	0	c18_Epi_Tumor5
ELF3	0	2.26052	0.265	0.03	0	c18_Epi_Tumor5
GPRC5A	0	2.20875	0.462	0.108	0	c18_Epi_Tumor5
NEDD4L	0	2.20187	0.664	0.201	0	c18_Epi_Tumor5
SFTPB	0	2.00837	0.75	0.238	0	c18_Epi_Tumor5
ARFGEF3	8.93e-305	2.23928	0.354	0.072	3.04e-300	c18_Epi_Tumor5
SHANK2	8.04e-258	1.77646	0.448	0.124	2.74e-253	c18_Epi_Tumor5
CAPN8	7.35e-201	1.71681	0.26	0.056	2.5e-196	c18_Epi_Tumor5
BACE2	2.92e-197	1.86652	0.285	0.067	9.95e-193	c18_Epi_Tumor5
CELSR1	3.56e-177	1.72676	0.309	0.083	1.21e-172	c18_Epi_Tumor5
EZR	4.21e-176	1.67946	0.5	0.195	1.44e-171	c18_Epi_Tumor5
MUC1	2.02e-174	1.56136	0.367	0.111	6.9e-170	c18_Epi_Tumor5
KIAA1217	4.31e-172	1.65772	0.442	0.16	1.47e-167	c18_Epi_Tumor5
TFCP2L1	4.25e-165	1.74838	0.338	0.102	1.45e-160	c18_Epi_Tumor5
KSR1	4.03e-153	1.89527	0.272	0.074	1.37e-148	c18_Epi_Tumor5
SDK1	1.74e-147	1.63065	0.414	0.154	5.92e-143	c18_Epi_Tumor5
ERRFI1	8.23e-147	1.7569	0.332	0.106	2.8e-142	c18_Epi_Tumor5
MYO5C	1.35e-131	1.52919	0.265	0.077	4.61e-127	c18_Epi_Tumor5
GLIS3	1.76e-125	1.59833	0.396	0.159	5.99e-121	c18_Epi_Tumor5
MACROD2	4.75e-119	1.62302	0.406	0.166	1.62e-114	c18_Epi_Tumor5
BHLHE40	7.55e-115	1.56257	0.266	0.084	2.57e-110	c18_Epi_Tumor5
CD55	9.63e-95	1.48089	0.277	0.101	3.28e-90	c18_Epi_Tumor5
EVA1C	2.46e-89	1.42329	0.352	0.154	8.38e-85	c18_Epi_Tumor5
ZNF385B	4e-247	1.65796	0.766	0.151	1.36e-242	c19_Epi_Normal
SFTPB	1.07e-243	1.58992	0.984	0.24	3.64e-239	c19_Epi_Normal
CACNA2D2	1.97e-223	1.65692	0.56	0.092	6.72e-219	c19_Epi_Normal
AGBL1	3.68e-216	1.65983	0.588	0.103	1.25e-211	c19_Epi_Normal
ROS1	1.03e-212	1.55863	0.611	0.11	3.51e-208	c19_Epi_Normal
PEBP4	4.14e-197	1.49672	0.576	0.105	1.41e-192	c19_Epi_Normal
LRRK2	1.58e-193	1.51878	0.738	0.171	5.37e-189	c19_Epi_Normal
ABCA3	6.14e-190	1.50903	0.583	0.11	2.09e-185	c19_Epi_Normal
AC010998.1	1.84e-189	1.58771	0.471	0.077	6.26e-185	c19_Epi_Normal
ALPL	3.31e-188	1.64101	0.473	0.078	1.13e-183	c19_Epi_Normal
SFTA3	6.66e-182	1.375	0.588	0.114	2.27e-177	c19_Epi_Normal
TACC2	1.94e-163	1.5099	0.665	0.16	6.6e-159	c19_Epi_Normal
FMO5	1.25e-157	1.59456	0.365	0.057	4.25e-153	c19_Epi_Normal
ACOXL	1.1e-156	1.3401	0.487	0.092	3.74e-152	c19_Epi_Normal
ANK3	1.36e-156	1.36866	0.824	0.243	4.62e-152	c19_Epi_Normal
PGC	8.06e-151	1.49882	0.321	0.046	2.74e-146	c19_Epi_Normal
FASN	2.32e-147	1.55124	0.386	0.066	7.9e-143	c19_Epi_Normal
SLC34A2	9.35e-144	1.41025	0.466	0.092	3.18e-139	c19_Epi_Normal
MECOM	8.5e-138	1.29711	0.759	0.218	2.9e-133	c19_Epi_Normal
ADGRV1	2.23e-137	1.36068	0.396	0.072	7.59e-133	c19_Epi_Normal
LANCL1-AS1	1.12e-135	1.34774	0.307	0.046	3.81e-131	c19_Epi_Normal
AC096531.2	2.32e-135	1.51374	0.342	0.057	7.91e-131	c19_Epi_Normal
DUOX1	7.8e-132	1.29026	0.445	0.09	2.66e-127	c19_Epi_Normal
MUC1	4.58e-128	1.3109	0.499	0.112	1.56e-123	c19_Epi_Normal
CEP70	2.25e-127	1.37458	0.433	0.089	7.66e-123	c19_Epi_Normal
MACROD2	3.89e-126	1.3754	0.616	0.167	1.33e-121	c19_Epi_Normal
SNX25	8.09e-113	1.38759	0.639	0.19	2.75e-108	c19_Epi_Normal
CCDC141	2.51e-111	1.31744	0.403	0.086	8.55e-107	c19_Epi_Normal
SFTPA2	5.89e-105	1.3373	0.379	0.081	2.01e-100	c19_Epi_Normal
P3H2	2e-102	1.39546	0.372	0.08	6.8e-98	c19_Epi_Normal
DNAH12	0	4.70184	0.679	0.003	0	c20_REC_CDHR3
HYDIN	0	4.54558	0.695	0.019	0	c20_REC_CDHR3
DNAH9	0	4.51753	0.658	0.003	0	c20_REC_CDHR3
CDHR3	0	4.48911	0.719	0.03	0	c20_REC_CDHR3
RP1	0	4.23236	0.672	0.025	0	c20_REC_CDHR3
AGBL4	0	4.21258	0.673	0.026	0	c20_REC_CDHR3
MUC16	0	4.18972	0.378	0.005	0	c20_REC_CDHR3
PTPRT	0	4.15813	0.581	0.009	0	c20_REC_CDHR3
DNAH3	0	4.15618	0.597	0.002	0	c20_REC_CDHR3
CFAP299	0	4.11751	0.592	0.004	0	c20_REC_CDHR3
DNAH11	0	4.07461	0.631	0.013	0	c20_REC_CDHR3
CFAP157	0	3.94646	0.571	0.001	0	c20_REC_CDHR3
VWA3A	0	3.755	0.579	0.007	0	c20_REC_CDHR3
PACRG	0	3.75398	0.565	0.011	0	c20_REC_CDHR3
STK33	0	3.75175	0.634	0.041	0	c20_REC_CDHR3
DNAAF1	0	3.74187	0.576	0.004	0	c20_REC_CDHR3
CFAP43	0	3.73858	0.563	0.004	0	c20_REC_CDHR3
DNAH7	0	3.71172	0.583	0.017	0	c20_REC_CDHR3
NEK10	0	3.68839	0.56	0.012	0	c20_REC_CDHR3
CFAP46	0	3.68494	0.48	0.002	0	c20_REC_CDHR3
SPAG17	0	3.67399	0.535	0.003	0	c20_REC_CDHR3
DCDC1	0	3.59472	0.544	0.005	0	c20_REC_CDHR3
MUC4	0	3.55418	0.565	0.035	0	c20_REC_CDHR3
DLEC1	0	3.54144	0.521	0.007	0	c20_REC_CDHR3
CFAP54	0	3.53761	0.602	0.026	0	c20_REC_CDHR3
CROCC2	0	3.52401	0.468	0.003	0	c20_REC_CDHR3
DNAH10	0	3.50955	0.498	0.002	0	c20_REC_CDHR3
DNAH6	0	3.4967	0.543	0.015	0	c20_REC_CDHR3
ABCA13	0	3.48498	0.469	0.007	0	c20_REC_CDHR3
DNAH5	0	3.47945	0.557	0.02	0	c20_REC_CDHR3

## Sheet: Cell type markers (CAFs)
Cell type markers of CAF subtypes in NSCLC samples
gene	p_val	avg_log2FC	pct.1	pct.2	p_val_adj	cluster
ROBO2	0	1.91644202355325	0.418	0.136	0	c01_1_CAF_ROBO2
CACNA1D	0	1.80156199209949	0.265	0.069	0	c01_1_CAF_ROBO2
ARHGAP6	0	1.66654000748203	0.438	0.157	0	c01_1_CAF_ROBO2
CCBE1	0	1.6578830907836	0.415	0.153	0	c01_1_CAF_ROBO2
AC092691.1	0	1.57295954942801	0.257	0.072	0	c01_1_CAF_ROBO2
MAMDC2	0	1.42344210875274	0.265	0.086	0	c01_1_CAF_ROBO2
LIMCH1	0	1.25720584385913	0.383	0.181	0	c01_1_CAF_ROBO2
ITGA8	0	1.12235634187382	0.419	0.21	0	c01_1_CAF_ROBO2
SCN7A	0	1.05029147181057	0.471	0.255	0	c01_1_CAF_ROBO2
CELF2	0	0.937236759000405	0.647	0.445	0	c01_1_CAF_ROBO2
RBMS3	2.0933385125102e-305	0.91661816804331	0.628	0.437	7.1313763105685e-301	c01_1_CAF_ROBO2
RYR2	1.7066235464797e-290	1.15079889908455	0.403	0.211	5.8139544357924e-286	c01_1_CAF_ROBO2
AL031599.1	2.2186910662003e-283	1.27669684169978	0.123	0.025	7.55841485522456e-279	c01_1_CAF_ROBO2
ADGRB3	7.72032769190253e-270	1.36809344962153	0.131	0.03	2.63008403480043e-265	c01_1_CAF_ROBO2
NEBL	2.01383497323848e-262	1.17473468630982	0.25	0.099	6.86053160333152e-258	c01_1_CAF_ROBO2
TNXB	1.02119379654681e-260	0.977149313726454	0.331	0.153	3.47890090669602e-256	c01_1_CAF_ROBO2
C7	1.12944294433824e-247	1.01031969989441	0.345	0.167	3.8476732784771e-243	c01_1_CAF_ROBO2
PLEKHH2	1.4486697144876e-231	1.0572565452061	0.347	0.182	4.93518311634489e-227	c01_1_CAF_ROBO2
DOCK4	9.87184434282394e-222	1.03124079728587	0.376	0.212	3.36304121226983e-217	c01_1_CAF_ROBO2
GALNT17	6.78500567493852e-216	1.09089953273775	0.282	0.134	2.31144788328131e-211	c01_1_CAF_ROBO2
NFASC	3.5734143241536e-195	0.938351006373814	0.292	0.145	1.21735505780941e-190	c01_1_CAF_ROBO2
FAT3	8.83517499392717e-176	1.1268292826701	0.109	0.031	3.00987906518117e-171	c01_1_CAF_ROBO2
FMO2	1.78102079305627e-167	1.05028589864663	0.157	0.06	6.0674035357048e-163	c01_1_CAF_ROBO2
ELMO1	5.84470046413125e-164	1.06193139296277	0.254	0.131	1.99111410711559e-159	c01_1_CAF_ROBO2
HIF3A	8.5609070872187e-157	1.01102146149881	0.17	0.07	2.91644421740279e-152	c01_1_CAF_ROBO2
BMP5	1.6880514147777e-156	0.946482290938368	0.129	0.045	5.75068475472319e-152	c01_1_CAF_ROBO2
NKD2	8.32590137282729e-155	0.967768862224035	0.167	0.068	2.83638482068107e-150	c01_1_CAF_ROBO2
DEPP1	7.64139562112214e-150	0.971822592165019	0.273	0.148	2.60319424624768e-145	c01_1_CAF_ROBO2
NAV2	3.76844039221817e-136	1.04092942618267	0.256	0.142	1.28379458841697e-131	c01_1_CAF_ROBO2
ULK4	1.32009510786041e-100	1.23134891979961	0.189	0.103	4.49716800394805e-96	c01_1_CAF_ROBO2
PDZRN4	0	1.50319554410739	0.269	0.085	0	c01_2_CAF_ACTA2
PDLIM3	0	1.00073709573045	0.584	0.334	0	c01_2_CAF_ACTA2
PCDH7	2.82698303179524e-276	0.904370081498889	0.438	0.225	9.63068309441686e-272	c01_2_CAF_ACTA2
ACTA2	3.77737313284064e-153	0.721221264170562	0.334	0.186	1.28683770516482e-148	c01_2_CAF_ACTA2
COL8A1	5.33070828958382e-255	0.914869480288615	0.464	0.254	1.81601239301252e-250	c01_2_CAF_ACTA2
PLSCR4	2.51539830400011e-250	0.907736033573835	0.371	0.179	8.56920740223717e-246	c01_2_CAF_ACTA2
LMCD1	2.13615187537194e-248	1.17141980460232	0.533	0.33	7.27722859382957e-244	c01_2_CAF_ACTA2
THBS2	8.12552344760461e-236	0.89453278454219	0.516	0.307	2.76812207289546e-231	c01_2_CAF_ACTA2
RYR3	1.04224575530383e-228	1.08419025729999	0.157	0.046	3.55061861459356e-224	c01_2_CAF_ACTA2
KIF26B	2.19462569518872e-227	0.912278315536369	0.517	0.316	7.47643135579941e-223	c01_2_CAF_ACTA2
COL12A1	1.5168914847148e-221	1.0797680467773	0.398	0.215	5.16759422097791e-217	c01_2_CAF_ACTA2
CADPS2	1.37957077259337e-216	0.910093699630736	0.447	0.255	4.69978375099382e-212	c01_2_CAF_ACTA2
PDGFD	5.67401855091271e-207	0.930822330292293	0.257	0.11	1.93296789973943e-202	c01_2_CAF_ACTA2
CNN1	2.23687320880958e-199	1.14146048003742	0.155	0.05	7.62035596045159e-195	c01_2_CAF_ACTA2
KCND2	2.47686791057388e-184	0.803325170943546	0.314	0.157	8.43794591095203e-180	c01_2_CAF_ACTA2
CEMIP	3.4270565006914e-182	1.00191764718558	0.275	0.132	1.16749533809054e-177	c01_2_CAF_ACTA2
ATF3	5.3247651149964e-179	0.88682155715622	0.34	0.184	1.81398773172582e-174	c01_2_CAF_ACTA2
COL11A1	1.11439338986287e-178	0.934516304415828	0.288	0.142	3.79640396124584e-174	c01_2_CAF_ACTA2
DAAM2	7.85307016658612e-168	0.809580052050876	0.285	0.141	2.67530541365089e-163	c01_2_CAF_ACTA2
PDLIM5	1.69106278809153e-165	0.774396416262494	0.431	0.265	5.7609436001914e-161	c01_2_CAF_ACTA2
SMOC2	1.40851536588581e-162	0.820993566077223	0.238	0.11	4.79838929696319e-158	c01_2_CAF_ACTA2
SEMA3D	2.28779732034591e-148	0.80770354802868	0.141	0.051	7.79383913122242e-144	c01_2_CAF_ACTA2
LBH	5.35090756594238e-138	0.86563593221359	0.269	0.143	1.82289368048959e-133	c01_2_CAF_ACTA2
HECW1	5.84054662925694e-136	0.828964144969811	0.139	0.053	1.98969902018896e-131	c01_2_CAF_ACTA2
AC098829.1	2.92124736052291e-131	0.776065154607226	0.169	0.072	9.95181338309339e-127	c01_2_CAF_ACTA2
INHBA	2.00461931561718e-129	0.787403787499589	0.268	0.145	6.82913662251305e-125	c01_2_CAF_ACTA2
GREM1	1.35112703924846e-102	0.824213874377139	0.229	0.126	4.60288448460772e-98	c01_2_CAF_ACTA2
TGFBR1	3.71895868731248e-99	0.83497712586455	0.137	0.062	1.26693765600674e-94	c01_2_CAF_ACTA2
ST6GALNAC5	6.03757127374747e-94	0.771574353451171	0.244	0.143	2.05681940582755e-89	c01_2_CAF_ACTA2
HPSE2	9.87848399011764e-76	0.786752546494131	0.128	0.062	3.36530314091338e-71	c01_2_CAF_ACTA2
FAM13A	5.259008723269e-07	0.261596542815872	0.135	0.175	0.0179158650175605	c01_3_CAF_RMRP
SLC24A3	1.80342780820396e-06	0.256959270216363	0.188	0.237	0.0614373751420843	c01_3_CAF_RMRP
AC105052.4	2.13328344829835e-06	0.261229568043291	0.149	0.192	0.07267456723318	c01_3_CAF_RMRP
PXN	2.49457310301085e-06	0.267212038835428	0.104	0.135	0.0849826219002707	c01_3_CAF_RMRP
SMG6	2.62989938711932e-05	0.281103417402964	0.143	0.18	0.89592782420994	c01_3_CAF_RMRP
LUC7L3	4.9313560591075e-05	0.252961877024104	0.111	0.14	1	c01_3_CAF_RMRP
SRRM2	7.90988936364297e-05	0.324697016532226	0.445	0.514	1	c01_3_CAF_RMRP
PNISR	9.59036326235355e-05	0.284668040052914	0.113	0.141	1	c01_3_CAF_RMRP
RMRP	0.000207185147568706	0.351740583381992	0.161	0.2	1	c01_3_CAF_RMRP
NUMA1	0.000228980698912376	0.308269255577867	0.109	0.136	1	c01_3_CAF_RMRP
MIRLET7BHG	0.000402280643789278	0.260783505809588	0.094	0.116	1	c01_3_CAF_RMRP
DNM1	0.00066399846541756	0.307784495971833	0.114	0.14	1	c01_3_CAF_RMRP
LENG8	0.000759505378943555	0.283495382875077	0.168	0.207	1	c01_3_CAF_RMRP
PHLDB1	0.00188416468111279	0.25960976771556	0.216	0.264	1	c01_3_CAF_RMRP
ATN1	0.00213632436618251	0.311215132595697	0.108	0.131	1	c01_3_CAF_RMRP
ABCA10	0.00226977472220437	0.263685898011279	0.111	0.133	1	c01_3_CAF_RMRP
FBXO42	0.0067668450858351	0.327339701048414	0.183	0.221	1	c01_3_CAF_RMRP
SORCS2	0.00696887316927451	0.275911093085665	0.095	0.113	1	c01_3_CAF_RMRP
NFATC1	0	2.20646135464597	0.496	0.131	0	c01_4_CAF_MMP19
NFATC2	0	2.12102929763954	0.666	0.263	0	c01_4_CAF_MMP19
EMP1	0	1.96938898305106	0.542	0.195	0	c01_4_CAF_MMP19
MMP19	0	1.79274411578641	0.463	0.165	0	c01_4_CAF_MMP19
FOSB	0	1.57055721951204	0.716	0.331	0	c01_4_CAF_MMP19
SERPINE1	1.67859198271963e-302	1.18631471664197	0.733	0.434	5.71845930753096e-298	c01_4_CAF_MMP19
LMNA	7.58610816295785e-282	1.50385514812965	0.493	0.226	2.58435946787485e-277	c01_4_CAF_MMP19
GFPT2	2.50932877209808e-210	1.46786205000773	0.33	0.13	8.54853032790652e-206	c01_4_CAF_MMP19
AC020916.1	3.75849055718418e-201	1.31139629377337	0.367	0.158	1.28040497811593e-196	c01_4_CAF_MMP19
BAIAP2	1.54753950789918e-185	1.42339562035688	0.155	0.038	5.27200284156012e-181	c01_4_CAF_MMP19
MEDAG	1.89362694825843e-171	1.44880162245365	0.139	0.033	6.451018924632e-167	c01_4_CAF_MMP19
SAMD4A	6.70802527398736e-163	1.05038372823376	0.607	0.403	2.28522297008927e-158	c01_4_CAF_MMP19
NR4A1	1.51501058111403e-157	1.02677460008223	0.5	0.28	5.16118654668118e-153	c01_4_CAF_MMP19
RFX2	1.59257900476586e-152	0.990597954625688	0.516	0.309	5.42543889553585e-148	c01_4_CAF_MMP19
KDM6B	9.09798058467112e-137	1.54966848245343	0.189	0.066	3.09940904577991e-132	c01_4_CAF_MMP19
CYTOR	5.13928559333531e-124	1.41474	0.283	0.132	1.75080042308154e-119	c01_4_CAF_MMP19
GPRC5A	2.06123520135005e-99	1.10089999788034	0.102	0.028	7.02200996043922e-95	c01_4_CAF_MMP19
LHFPL2	3.88973493441079e-89	1.03432982402163	0.284	0.152	1.32511600010572e-84	c01_4_CAF_MMP19
SOCS3	9.03864903256205e-80	0.964082224083311	0.131	0.049	3.07919656592291e-75	c01_4_CAF_MMP19
HAS2	6.91377843516709e-79	0.992824599334172	0.102	0.033	2.35531689950837e-74	c01_4_CAF_MMP19
MIR222HG	6.82428010037066e-75	1.02599829837623	0.107	0.037	2.32482750179327e-70	c01_4_CAF_MMP19
IL1R1	3.66889245125426e-72	1.01431837624678	0.37	0.24	1.24988159136879e-67	c01_4_CAF_MMP19
ITGA5	2.55872896295648e-69	1.1027776141332	0.173	0.08	8.71682195810383e-65	c01_4_CAF_MMP19
ANXA1	2.75678897714382e-68	0.953219588811204	0.201	0.1	9.39155300843585e-64	c01_4_CAF_MMP19
HRH1	2.74612886335941e-65	0.958149081492611	0.12	0.047	9.35523719880651e-61	c01_4_CAF_MMP19
BHLHE40	4.86348838274542e-64	1.03491452946806	0.183	0.09	1.65684458734988e-59	c01_4_CAF_MMP19
KLF4	4.68443349689274e-63	0.97387471214292	0.11	0.042	1.59584595938645e-58	c01_4_CAF_MMP19
BAG3	4.41418189644622e-62	1.08419190453613	0.105	0.04	1.50377934666233e-57	c01_4_CAF_MMP19
FGFR1	1.52740919901547e-58	0.988555311306081	0.281	0.174	5.203424918286e-54	c01_4_CAF_MMP19
VEGFA	9.21787521092624e-53	1.03238902494473	0.16	0.081	3.14025354810624e-48	c01_4_CAF_MMP19
COL1A1	0	1.98397592654342	0.922	0.716	0	c02_1_CAF_COL1A1
SFRP2	0	1.84943585491232	0.356	0.082	0	c02_1_CAF_COL1A1
BGN	0	1.76550893604448	0.524	0.146	0	c02_1_CAF_COL1A1
MXRA5	0	1.75169225122337	0.421	0.117	0	c02_1_CAF_COL1A1
SPARC	0	1.64948299819159	0.711	0.341	0	c02_1_CAF_COL1A1
AEBP1	0	1.64845847047217	0.728	0.332	0	c02_1_CAF_COL1A1
COL3A1	0	1.59958534233882	0.904	0.644	0	c02_1_CAF_COL1A1
LUM	0	1.5875155420903	0.408	0.112	0	c02_1_CAF_COL1A1
MMP2	0	1.57374142175127	0.652	0.258	0	c02_1_CAF_COL1A1
FNDC1	0	1.51339559802633	0.243	0.059	0	c02_1_CAF_COL1A1
COL1A2	0	1.43611489553545	0.887	0.641	0	c02_1_CAF_COL1A1
MMP14	0	1.38939866916129	0.381	0.117	0	c02_1_CAF_COL1A1
ISLR	0	1.38858897929451	0.177	0.027	0	c02_1_CAF_COL1A1
MMP11	0	1.37894112152215	0.126	0.018	0	c02_1_CAF_COL1A1
FN1	0	1.34602382947088	0.86	0.646	0	c02_1_CAF_COL1A1
TIMP2	0	1.2951710069583	0.402	0.133	0	c02_1_CAF_COL1A1
MT-CO1	0	1.28168194333838	0.527	0.227	0	c02_1_CAF_COL1A1
NBL1	0	1.24554974320382	0.452	0.163	0	c02_1_CAF_COL1A1
DCN	0	1.2389186934901	0.459	0.178	0	c02_1_CAF_COL1A1
LRP1	0	1.22684957518176	0.678	0.365	0	c02_1_CAF_COL1A1
EEF1A1	0	1.22182543812572	0.517	0.212	0	c02_1_CAF_COL1A1
COL6A1	0	1.21655226810796	0.532	0.252	0	c02_1_CAF_COL1A1
SFRP4	0	1.19127031970595	0.129	0.017	0	c02_1_CAF_COL1A1
THY1	0	1.17284114254415	0.207	0.047	0	c02_1_CAF_COL1A1
PRELP	0	1.17153468700405	0.233	0.056	0	c02_1_CAF_COL1A1
MT-ND5	0	1.14145631727977	0.338	0.118	0	c02_1_CAF_COL1A1
MFAP4	0	1.13122995478421	0.199	0.049	0	c02_1_CAF_COL1A1
TMEM119	4.97209243905411e-308	1.12408361800742	0.169	0.037	1.69384273121256e-303	c02_1_CAF_COL1A1
C3	2.08002735226291e-248	1.23585037284974	0.402	0.191	7.08602918095404e-244	c02_1_CAF_COL1A1
TIMP1	2.95561577015849e-217	1.14089669589961	0.28	0.111	1.00688962441989e-212	c02_1_CAF_COL1A1
AC090125.1	0	2.36218097189865	0.294	0.023	0	c02_2_CAF_ALDH1A3
TNC	0	1.86226393010163	0.377	0.1	0	c02_2_CAF_ALDH1A3
TIMP1	0	1.53768257768533	0.349	0.11	0	c02_2_CAF_ALDH1A3
SEMA3A	0	1.50495587100199	0.252	0.043	0	c02_2_CAF_ALDH1A3
LNCAROD	0	1.48370356145377	0.215	0.034	0	c02_2_CAF_ALDH1A3
KCNIP1	0	1.44236383054165	0.208	0.046	0	c02_2_CAF_ALDH1A3
CA12	0	1.33673337257686	0.157	0.015	0	c02_2_CAF_ALDH1A3
ADAM12	0	1.27062140662986	0.456	0.169	0	c02_2_CAF_ALDH1A3
SDK1	0	1.17916684435055	0.592	0.295	0	c02_2_CAF_ALDH1A3
POSTN	0	1.15988760083204	0.517	0.227	0	c02_2_CAF_ALDH1A3
COL6A3	0	0.90554695192999	0.911	0.698	0	c02_2_CAF_ALDH1A3
SCD5	1.40498355905701e-303	1.08278532338812	0.187	0.039	4.78635749063951e-299	c02_2_CAF_ALDH1A3
RFX8	4.49938838051536e-277	0.98591930683287	0.122	0.018	1.53280663959017e-272	c02_2_CAF_ALDH1A3
TENM4	3.68367649007859e-269	0.922050511460351	0.567	0.273	1.25491806987507e-264	c02_2_CAF_ALDH1A3
ALDH1A3	4.7487441966945e-268	1.38153032744167	0.191	0.045	1.61775468548791e-263	c02_2_CAF_ALDH1A3
EGLN3	1.80832897700781e-266	0.982988580351384	0.134	0.023	6.16043432597249e-262	c02_2_CAF_ALDH1A3
LOXL2	3.96082708976172e-264	1.18167028555471	0.222	0.06	1.34933496466912e-259	c02_2_CAF_ALDH1A3
CCN4	2.22618871008894e-251	1.10186643957757	0.346	0.129	7.58395707866e-247	c02_2_CAF_ALDH1A3
LINC01705	1.00703928585737e-247	1.14034907981322	0.12	0.02	3.43068073513031e-243	c02_2_CAF_ALDH1A3
F3	2.01334037703724e-246	1.12986795729593	0.201	0.053	6.85884666245276e-242	c02_2_CAF_ALDH1A3
HECW2	4.2481467933575e-238	1.14031	0.154	0.033	1.4472161680931e-233	c02_2_CAF_ALDH1A3
DCLK1	3.06160529984985e-233	0.917248286959047	0.476	0.222	1.04299707749985e-228	c02_2_CAF_ALDH1A3
CILP	3.88542339713251e-220	1.13684086016813	0.122	0.023	1.32364718870113e-215	c02_2_CAF_ALDH1A3
TEX41	6.61860746534056e-209	0.982115089921825	0.242	0.081	2.25476100521757e-204	c02_2_CAF_ALDH1A3
MXRA5	9.2032829665338e-206	0.902124740904378	0.341	0.139	3.13528240820907e-201	c02_2_CAF_ALDH1A3
PCOLCE	1.24115571027921e-191	0.856489580965265	0.274	0.103	4.22824515820818e-187	c02_2_CAF_ALDH1A3
COL6A1	3.1312126536062e-186	0.885180950663643	0.499	0.267	1.06671021470402e-181	c02_2_CAF_ALDH1A3
ABI3BP	1.3412300067206e-182	0.891374558469832	0.513	0.277	4.56916826389508e-178	c02_2_CAF_ALDH1A3
FAM20C	1.49178539487852e-180	0.85756480481381	0.26	0.097	5.08206530473266e-176	c02_2_CAF_ALDH1A3
FAM155A	7.47178645942045e-177	0.953128751701329	0.314	0.133	2.54541349313076e-172	c02_2_CAF_ALDH1A3
IGHG4	0	4.76428432084113	0.552	0.073	0	c03_apCAF_CD74
IGKC	0	4.22640423574672	0.732	0.142	0	c03_apCAF_CD74
IGHG1	0	4.16793464245163	0.666	0.084	0	c03_apCAF_CD74
IGHA1	0	4.01175776458526	0.486	0.05	0	c03_apCAF_CD74
IGLC1	0	4.00262345685862	0.395	0.04	0	c03_apCAF_CD74
IGLC2	0	3.90283900585105	0.401	0.038	0	c03_apCAF_CD74
IGHG3	0	3.82118691018394	0.416	0.032	0	c03_apCAF_CD74
ST6GAL1	0	2.75164809991921	0.423	0.037	0	c03_apCAF_CD74
IGHG2	0	2.62692475846374	0.227	0.018	0	c03_apCAF_CD74
TP53INP1	0	2.36885547723241	0.309	0.027	0	c03_apCAF_CD74
IFNG-AS1	0	2.31070559766138	0.256	0.009	0	c03_apCAF_CD74
H1FX	0	2.29553	0.322	0.052	0	c03_apCAF_CD74
IGKV3-20	0	2.21917721103193	0.156	0.011	0	c03_apCAF_CD74
POU2AF1	0	2.2028098282142	0.226	0.006	0	c03_apCAF_CD74
MEI1	0	2.10753833457667	0.217	0.009	0	c03_apCAF_CD74
CD74	0	2.09678141542478	0.387	0.079	0	c03_apCAF_CD74
TPD52	0	2.09241159989173	0.227	0.011	0	c03_apCAF_CD74
SMAP2	0	2.05346980190266	0.361	0.053	0	c03_apCAF_CD74
TXNIP	0	2.04919855083138	0.411	0.083	0	c03_apCAF_CD74
IGLC3	0	2.03271627796638	0.144	0.007	0	c03_apCAF_CD74
SEL1L3	0	2.00550388388594	0.27	0.025	0	c03_apCAF_CD74
KLHL6	0	1.98387632126918	0.235	0.016	0	c03_apCAF_CD74
GNG7	0	1.98169980505294	0.242	0.02	0	c03_apCAF_CD74
PRKCB	0	1.94817821618169	0.292	0.042	0	c03_apCAF_CD74
TXNDC5	1.91656979860198e-291	1.9806346363417	0.242	0.036	6.52917833289735e-287	c03_apCAF_CD74
FTL	4.21185511686187e-286	2.3420657071214	0.503	0.155	1.43485268266133e-281	c03_apCAF_CD74
IGHA2	8.83165824430895e-270	2.08628498855603	0.113	0.008	3.00868101408873e-265	c03_apCAF_CD74
AL627171.2	7.0332267024698e-200	2.04038168733796	0.306	0.077	2.39600934073039e-195	c03_apCAF_CD74
DHFR	1.03021110804415e-183	2.08626816231576	0.465	0.177	3.50962018177401e-179	c03_apCAF_CD74
EEF1A1	3.96464273618646e-144	1.94769021688354	0.52	0.244	1.35063484093664e-139	c03_apCAF_CD74
ADARB2	0	3.99437457125004	0.147	0.006	0	c04_PVL_MCAM
MYH11	0	3.81142760732342	0.509	0.046	0	c04_PVL_MCAM
DGKG	0	3.35150462958091	0.334	0.004	0	c04_PVL_MCAM
NOTCH3	0	2.86616914676548	0.363	0.043	0	c04_PVL_MCAM
MCAM	0	2.72675594825274	0.26	0.005	0	c04_PVL_MCAM
ADAMTS9	0	2.64801651247822	0.277	0.033	0	c04_PVL_MCAM
CSPG4	0	2.5695750432076	0.259	0.014	0	c04_PVL_MCAM
ADGRF5	0	2.56099999485977	0.255	0.008	0	c04_PVL_MCAM
CLMN	0	2.54116060394273	0.369	0.063	0	c04_PVL_MCAM
ACTG2	0	2.5395856865421	0.191	0.01	0	c04_PVL_MCAM
JAG1	0	2.48686353211176	0.305	0.039	0	c04_PVL_MCAM
NTRK3	0	2.42281480687501	0.202	0.017	0	c04_PVL_MCAM
LAMA5	0	2.3487382069666	0.233	0.014	0	c04_PVL_MCAM
CARMN	0	2.34628437206895	0.524	0.151	0	c04_PVL_MCAM
ADGRL3	0	2.32746568368414	0.191	0.013	0	c04_PVL_MCAM
CACNA1H	0	2.25516028640371	0.19	0.005	0	c04_PVL_MCAM
RCAN2	0	2.24362152195634	0.347	0.07	0	c04_PVL_MCAM
ADCY3	0	2.20734063286729	0.222	0.023	0	c04_PVL_MCAM
RGS5	0	2.13995619029765	0.16	0.004	0	c04_PVL_MCAM
COL4A2	0	2.1333251700171	0.727	0.312	0	c04_PVL_MCAM
NEURL1B	0	2.12922621793635	0.204	0.016	0	c04_PVL_MCAM
HEYL	0	2.1261755451158	0.217	0.022	0	c04_PVL_MCAM
COL4A1	0	2.03822806371929	0.683	0.29	0	c04_PVL_MCAM
LAMA3	0	2.00999112345953	0.2	0.025	0	c04_PVL_MCAM
ECE1	0	1.97856235281436	0.271	0.056	0	c04_PVL_MCAM
PDGFRB	1.52544159154666e-295	2.10596814881707	0.482	0.185	5.19672186992199e-291	c04_PVL_MCAM
COL18A1	2.0786750546799e-290	2.27975966700248	0.53	0.236	7.08142230877803e-286	c04_PVL_MCAM
ACTA2	8.28448328259676e-282	2.17685632531692	0.495	0.197	2.82227491988224e-277	c04_PVL_MCAM
FRMD4A	3.62202024085613e-267	1.96807757717033	0.348	0.104	1.23391363545246e-262	c04_PVL_MCAM
MYL9	1.57444627068161e-252	1.95127682355192	0.382	0.128	5.36366611033102e-248	c04_PVL_MCAM

## Sheet: CAF subtypes annoation
Cell type	Key marker genes	Citation supporting the manual curation of marker genes	PMID or URL
c01_1_CAF_ROBO2	ROBO2	Pinho et al 2018	30504844
c01_2_CAF_ACTA2	ACTA2, COL11A1	Kobayashi et al 2022	34883119
c01_3_CAF_RMRP	RMRP	Han et al 2024	38493128
c01_4_CAF_MMP19	MMP19	Sebastian et al 2020	32455670
c02_1_CAF_COL1A1	COL1A1, BGN, DCN	Wu et al 2020, Wei et al 2024	32790115, 37997289
c02_2_CAF_ALDH1A3	ALDH1A3	Li et al 2018	30538217
c03_apCAF_CD74	CD74	Wu et al 2020, Thomas et al 2024	32790115, 39585543
c04_PVL_MCAM	MCAM, MYH11, RGS5	Wu et al 2020	32790115

## Sheet: GO enrichment of CAF subtypes
Cell type	ID	Description	GeneRatio	BgRatio	pvalue	p.adjust	qvalue	geneID	Count
c01_1_CAF_ROBO2	GO:0031589	cell-substrate adhesion	25/295	369/18903	8.51049786162234e-10	3.22207449041022e-06	2.58898303369353e-06	25890/81792/284/395/54828/596/604/55604/1499/10516/3672/3673/8516/3680/23189/3912/3915/22998/23499/4289/4811/255743/79834/9475/7148	25
c01_1_CAF_ROBO2	GO:0030198	extracellular matrix organization	20/295	318/18903	1.47990165843209e-07	0.000130398544058832	0.000104777099099181	25890/81792/170691/131873/83716/2006/2131/10516/83872/60495/8516/3908/3912/3915/4327/4811/255743/5156/28984/7148	20
c01_1_CAF_ROBO2	GO:0043062	extracellular structure organization	20/295	319/18903	1.55692085897942e-07	0.000130398544058832	0.000104777099099181	25890/81792/170691/131873/83716/2006/2131/10516/83872/60495/8516/3908/3912/3915/4327/4811/255743/5156/28984/7148	20
c01_1_CAF_ROBO2	GO:0045229	external encapsulating structure organization	20/295	321/18903	1.72211495059207e-07	0.000130398544058832	0.000104777099099181	25890/81792/170691/131873/83716/2006/2131/10516/83872/60495/8516/3908/3912/3915/4327/4811/255743/5156/28984/7148	20
c01_1_CAF_ROBO2	GO:0150115	cell-substrate junction organization	11/295	101/18903	5.07844715549356e-07	0.000320450015511644	0.000257486180339937	395/54828/596/667/3673/3915/22998/23499/79834/51762/9475	11
c01_1_CAF_ROBO2	GO:0032970	regulation of actin filament-based process	21/295	406/18903	1.7787980835231e-06	0.000962075649174067	0.000773041573140115	120/11214/395/54828/775/55604/2006/23189/22998/1902/5144/5156/130271/5071/28984/22836/9475/6262/9353/6711/29766	21
c01_1_CAF_ROBO2	GO:0003179	heart valve morphogenesis	8/295	55/18903	2.06185309876872e-06	0.000971217452210595	0.000780387142905613	2006/6091/6092/9475/9353/6586/6910/7048	8
c01_1_CAF_ROBO2	GO:0007044	cell-substrate junction assembly	10/295	95/18903	2.30875781032629e-06	0.000971217452210595	0.000780387142905613	395/54828/596/667/3673/3915/22998/23499/79834/9475	10
c01_1_CAF_ROBO2	GO:0021537	telencephalon development	16/295	255/18903	2.74644904946009e-06	0.000976672131936984	0.000784770056245415	1499/1600/1956/2131/79633/3912/1902/4781/91584/6091/6092/54407/9353/6867/66000/57178	16
c01_1_CAF_ROBO2	GO:0072001	renal system development	18/295	318/18903	2.83766335216768e-06	0.000976672131936984	0.000784770056245415	284/596/1499/79659/2131/80144/8516/4774/4811/255743/5125/5156/51196/6092/9353/23371/10413/7704	18
c01_1_CAF_ROBO2	GO:0032868	response to insulin	16/295	269/18903	5.44919406230592e-06	0.00137489070120762	0.00110474438415492	1407/29904/2353/2690/2887/8660/23189/8648/114882/5140/55022/23235/6272/252983/23371/64397	16
c01_1_CAF_ROBO2	GO:0030336	negative regulation of cell migration	19/295	368/18903	5.72330914918584e-06	0.00137489070120762	0.00110474438415492	104/596/653/2309/23189/22998/4223/89795/114882/5592/5793/5797/28984/6091/9353/57522/90627/6774/6910	19
c01_1_CAF_ROBO2	GO:0048511	rhythmic process	17/295	302/18903	5.78386165721029e-06	0.00137489070120762	0.00110474438415492	2/196/1407/2309/687/5602/4327/10135/5156/8864/5500/5730/6092/9475/6095/9353/6586	17
c01_1_CAF_ROBO2	GO:0007409	axonogenesis	21/295	438/18903	5.81042029036499e-06	0.00137489070120762	0.00110474438415492	104/596/91653/1600/1808/2131/3908/23499/4133/23114/4781/4983/56288/5362/91584/5797/5802/6091/6092/9353/6586	21
c01_1_CAF_ROBO2	GO:0071375	cellular response to peptide hormone stimulus	17/295	306/18903	6.88228467988539e-06	0.00144757387766923	0.00116314635817946	29904/2353/2690/2887/8660/3716/23189/8648/114882/5140/55022/9475/23235/6774/252983/23371/64397	17
c01_1_CAF_ROBO2	GO:0050678	regulation of epithelial cell proliferation	20/295	414/18903	8.70796800241727e-06	0.00151157761428689	0.0012145742778906	10000/653/1499/9420/1956/8660/687/3912/3915/4781/5797/28984/6091/57521/6774/252983/6934/7049/10413/7538	20
c01_1_CAF_ROBO2	GO:0040013	negative regulation of locomotion	20/295	419/18903	1.03806175307605e-05	0.00151157761428689	0.0012145742778906	104/596/653/2309/23189/22998/4223/89795/114882/5592/5793/5797/28984/6091/6092/9353/57522/90627/6774/6910	20
c01_1_CAF_ROBO2	GO:0022602	ovulation cycle process	7/295	51/18903	1.35023979461172e-05	0.00182571709371427	0.00146698985204055	2/2309/4327/5156/6092/9353/6586	7
c01_1_CAF_ROBO2	GO:0051384	response to glucocorticoid	11/295	142/18903	1.44739609346389e-05	0.00186063291416403	0.00149504521420581	2/596/2353/2354/2309/2690/687/5730/9353/6586/7538	11
c01_1_CAF_ROBO2	GO:0010632	regulation of epithelial cell migration	16/295	292/18903	1.5234976317772e-05	0.00186063291416403	0.00149504521420581	10000/284/54828/147372/8660/3673/23499/4223/5793/5797/28984/57381/9475/9353/90627/7048	16
c01_1_CAF_ROBO2	GO:0032956	regulation of actin cytoskeleton organization	18/295	365/18903	1.87417160768103e-05	0.00202731820190868	0.0016289792319393	120/11214/395/54828/55604/2006/23189/22998/1902/5156/130271/5071/28984/22836/9475/9353/6711/29766	18
c01_1_CAF_ROBO2	GO:0010631	epithelial cell migration	18/295	366/18903	1.94373394647325e-05	0.00204416020037436	0.00164251201909581	10000/284/54828/147372/8660/3673/23189/23499/4223/5793/5797/28984/57381/6091/9475/9353/90627/7048	18
c01_1_CAF_ROBO2	GO:0090132	epithelium migration	18/295	369/18903	2.1664765250489e-05	0.00210936856155668	0.00169490787191003	10000/284/54828/147372/8660/3673/23189/23499/4223/5793/5797/28984/57381/6091/9475/9353/90627/7048	18
c01_1_CAF_ROBO2	GO:0051056	regulation of small GTPase mediated signal transduction	16/295	305/18903	2.59793098054129e-05	0.00218572593162874	0.00175626211316124	11214/79658/57584/83478/395/604/10144/23189/1902/4983/51196/6091/9353/90627/7052/7410	16
c01_1_CAF_ROBO2	GO:0007015	actin filament organization	20/295	454/18903	3.2793225292868e-05	0.00269902502084344	0.00216870528824688	120/395/596/55604/1730/9844/2006/83872/23189/22998/1902/10529/130271/5071/28984/22836/9475/9353/6711/29766	20
c01_1_CAF_ROBO2	GO:0016049	cell growth	21/295	493/18903	3.40568991061845e-05	0.00274339191523435	0.00220435472378216	11214/596/604/1499/1808/1956/2131/10516/2273/23499/4133/51196/91584/5071/5802/57521/9353/6586/7048/66000/10413	21
c01_1_CAF_ROBO2	GO:1902903	regulation of supramolecular fiber organization	18/295	384/18903	3.65934993693504e-05	0.00287324431328535	0.00230869298673636	120/11214/395/55604/2006/23189/22998/1902/4133/89795/130271/5071/28984/9475/9353/6711/29766/7148	18
c01_1_CAF_ROBO2	GO:2001046	positive regulation of integrin-mediated signaling pathway	4/295	13/18903	3.71867330562552e-05	0.00287324431328535	0.00230869298673636	3908/3912/3915/4811	4
c01_1_CAF_ROBO2	GO:0008585	female gonad development	9/295	105/18903	3.94168794579147e-05	0.00290920938354898	0.00233759143616553	2/596/2309/83943/4327/5156/6092/9353/6586	9
c01_1_CAF_ROBO2	GO:0010810	regulation of cell-substrate adhesion	13/295	222/18903	4.87761661506503e-05	0.00347794598360838	0.00279457944577758	25890/395/54828/596/604/55604/23189/22998/23499/4811/255743/79834/9475	13
c01_1_CAF_ROBO2	GO:0051494	negative regulation of cytoskeleton organization	11/295	165/18903	5.82104261307901e-05	0.00354306235943549	0.0028469013870405	120/395/55604/23189/4133/89795/130271/5071/9353/6711/29766	11
c01_1_CAF_ROBO2	GO:1904019	epithelial cell apoptotic process	10/295	137/18903	5.89574560603371e-05	0.00354306235943549	0.0028469013870405	284/596/2309/4217/28984/6262/6934/7048/10413/7538	10
c01_1_CAF_ROBO2	GO:0048588	developmental cell growth	13/295	229/18903	6.70260046229324e-05	0.00396500708597535	0.00318594002237294	11214/1499/1808/2131/23499/4133/91584/5071/5802/9353/6586/7048/66000	13
c01_1_CAF_ROBO2	GO:0032535	regulation of cellular component size	17/295	367/18903	6.96463922076991e-05	0.00400064335916369	0.00321457427863961	120/10000/55604/1808/2006/23189/23499/4133/130271/91584/51334/5802/57521/9353/6711/29766/7410	17
c01_1_CAF_ROBO2	GO:0007266	Rho protein signal transduction	10/295	140/18903	7.07984957907997e-05	0.00400064335916369	0.00321457427863961	11214/395/604/23189/1902/4983/57381/6091/9475/90627	10
c01_1_CAF_ROBO2	GO:0050673	epithelial cell proliferation	20/295	481/18903	7.30896496216466e-05	0.00401039729663122	0.00322241170719388	10000/653/1499/9420/1956/8660/687/3912/3915/4781/5797/28984/6091/57521/6774/252983/6934/7049/10413/7538	20
c01_1_CAF_ROBO2	GO:0035107	appendage morphogenesis	10/295	142/18903	7.97676948330864e-05	0.00417840145726328	0.00335740545819525	775/1499/79659/2131/80144/51776/5125/5362/6910/7704	10
c01_1_CAF_ROBO2	GO:0035108	limb morphogenesis	10/295	142/18903	7.97676948330864e-05	0.00417840145726328	0.00335740545819525	775/1499/79659/2131/80144/51776/5125/5362/6910/7704	10
c01_1_CAF_ROBO2	GO:0060560	developmental growth involved in morphogenesis	13/295	233/18903	7.99108276221657e-05	0.00417840145726328	0.00335740545819525	1499/1808/2131/23499/4133/91584/5071/5802/9353/6586/7048/66000/10413	13
c01_1_CAF_ROBO2	GO:0042692	muscle cell differentiation	18/295	409/18903	8.23363936192852e-05	0.00421250792219748	0.00338481049160362	577/11214/596/1499/8516/3908/3912/3915/10529/4811/255743/5156/6095/6272/23345/85461/6910/29766	18
c01_1_CAF_ROBO2	GO:0007254	JNK cascade	11/295	172/18903	8.47031283462955e-05	0.004275813918921	0.00343567776730939	1956/4616/10114/51776/4217/5602/2122/5071/344558/23043/54986	11
c01_1_CAF_ROBO2	GO:0021545	cranial nerve development	6/295	56/18903	0.000231480776165824	0.00942350772649256	0.00757192352144007	104/1499/2131/1902/89797/91584	6
c01_1_CAF_ROBO2	GO:0044262	cellular carbohydrate metabolic process	14/295	296/18903	0.000244314115953948	0.00984014088299625	0.00790669423411993	32/1407/55790/2131/3572/8821/8660/8864/5500/51422/5071/6095/57521/6774	14
c01_1_CAF_ROBO2	GO:0086019	cell-cell signaling involved in cardiac conduction	5/295	37/18903	0.000259025827953464	0.0102153310899147	0.00820816494282357	775/776/783/6262/6910	5
c01_1_CAF_ROBO2	GO:0032272	negative regulation of protein polymerization	7/295	81/18903	0.000272273046749593	0.0105930396832569	0.00851165921111364	120/55604/23189/4133/9353/6711/29766	7
c01_1_CAF_ROBO2	GO:0070482	response to oxygen levels	15/295	337/18903	0.00028417363783246	0.010867488816502	0.00873218302324093	596/29904/2353/2309/64344/3673/3708/1902/28984/9475/6095/57521/6262/7048/7049	15
c01_1_CAF_ROBO2	GO:0043242	negative regulation of protein-containing complex disassembly	7/295	82/18903	0.000293770702153147	0.0111221587835182	0.0089368139918168	120/55604/11213/89795/130271/6711/29766	7
c01_1_CAF_ROBO2	GO:0050767	regulation of neurogenesis	16/295	377/18903	0.000305720175870584	0.0113820410413955	0.00914563311080518	1499/1600/29904/3572/23499/4133/4673/8864/5362/91584/5802/6091/6092/9353/7052/10413	16
c01_1_CAF_ROBO2	GO:0003012	muscle system process	18/295	455/18903	0.000306647698421115	0.0113820410413955	0.00914563311080518	11214/775/776/783/9732/1837/2309/3572/3673/255743/5144/51196/4660/5592/9475/6262/6332/29766	18
c01_1_CAF_ROBO2	GO:0051960	regulation of nervous system development	18/295	456/18903	0.000314824534131203	0.0114608239059686	0.00920893627165158	577/1499/1600/29904/3572/23499/4133/4673/56288/8864/5362/91584/5802/6091/6092/9353/7052/10413	18
c01_1_CAF_ROBO2	GO:0071356	cellular response to tumor necrosis factor	12/295	234/18903	0.000325748108755794	0.0117455460928518	0.00943771462961649	81792/9590/2131/2353/2309/4217/255743/55022/5071/6095/10010/7538	12
c01_1_CAF_ROBO2	GO:0198738	cell-cell signaling by wnt	18/295	458/18903	0.000331749161166489	0.0118242851579088	0.00950098259692399	1499/23002/1956/2131/2309/2887/2869/23189/9209/23499/85409/5495/5071/27303/6934/23043/51741/10413	18
c01_1_CAF_ROBO2	GO:0051899	membrane depolarization	7/295	84/18903	0.000340853504215008	0.0118242851579088	0.00950098259692399	596/775/776/783/2273/6332/6910	7
c01_1_CAF_ROBO2	GO:0042326	negative regulation of phosphorylation	16/295	381/18903	0.000343547640615417	0.0118242851579088	0.00950098259692399	104/284/10217/4616/2887/10114/11213/8660/56288/5144/55022/51422/5071/5783/9353/6774	16
c01_1_CAF_ROBO2	GO:0010720	positive regulation of cell development	14/295	307/18903	0.000353650656883094	0.012062354837472	0.00969227499660637	596/55604/1499/29904/3572/23499/4673/5362/91584/5991/6091/6092/9353/7052	14
c01_1_CAF_ROBO2	GO:0060537	muscle tissue development	17/295	422/18903	0.000365028072286785	0.0123200537969018	0.00989933980399981	11214/596/653/1499/2006/2353/59269/8516/4223/10529/5156/6262/6910/7048/7049/10413/7763	17
c01_1_CAF_ROBO2	GO:1901888	regulation of cell junction assembly	11/295	204/18903	0.000376001358987265	0.0123200537969018	0.00989933980399981	577/395/54828/29904/22998/23499/257194/79834/6092/9475/6910	11
c01_1_CAF_ROBO2	GO:0046328	regulation of JNK cascade	9/295	141/18903	0.000376814633547684	0.0123200537969018	0.00989933980399981	1956/4616/10114/4217/2122/5071/344558/23043/54986	9
c01_1_CAF_ROBO2	GO:1901654	response to ketone	11/295	205/18903	0.000391921361908802	0.0125456599906434	0.0100806176141906	2/196/2353/2354/2309/687/9475/9353/6586/7049/10413	11
c01_1_CAF_ROBO2	GO:0022604	regulation of cell morphogenesis	14/295	312/18903	0.000415784642737312	0.0129683474641724	0.0104202530573743	55604/29904/23189/1902/23499/4289/4628/4651/5362/91584/5071/22836/57381/152503	14
c01_1_CAF_ROBO2	GO:0070099	regulation of chemokine-mediated signaling pathway	3/295	10/18903	0.000416238829439319	0.0129683474641724	0.0104202530573743	6091/9353/6586	3
c01_1_CAF_ROBO2	GO:0060485	mesenchyme development	14/295	313/18903	0.000429270513193585	0.0132131557963489	0.0106169600610138	596/653/1499/2131/83989/28984/6091/6092/9475/6910/6934/7048/7049/10413	14
c01_1_CAF_ROBO2	GO:0006112	energy reserve metabolic process	7/295	88/18903	0.000453124839843368	0.013508115304307	0.0108539642531897	9945/3572/8660/8864/55022/5500/51422	7
c01_1_CAF_ROBO2	GO:0033627	cell adhesion mediated by integrin	7/295	88/18903	0.000453124839843368	0.013508115304307	0.0108539642531897	2131/3672/3673/8516/3680/255743/5140	7
c01_1_CAF_ROBO2	GO:0071354	cellular response to interleukin-6	5/295	42/18903	0.000474350156014158	0.0137396021393859	0.0110399672429798	3572/3716/55022/6774/10413	5
c01_1_CAF_ROBO2	GO:0045444	fat cell differentiation	12/295	244/18903	0.000474743091895554	0.0137396021393859	0.0110399672429798	1488/2869/114882/5156/8864/6095/862/6272/6934/10413/7704/7538	12
c01_1_CAF_ROBO2	GO:0014850	response to muscle activity	4/295	24/18903	0.00048266431181678	0.0137396021393859	0.0110399672429798	3673/6262/54407/23371	4
c01_1_CAF_ROBO2	GO:0031667	response to nutrient levels	18/295	474/18903	0.000498086961880285	0.0140728152065579	0.0113077087182563	2/32/54828/596/2067/2353/2309/2690/3673/4217/8648/51422/57521/84251/23235/54407/7048/7538	18
c01_1_CAF_ROBO2	GO:0033002	muscle cell proliferation	12/295	247/18903	0.000529319124634856	0.0146462356026864	0.0117684602251408	284/1499/2006/2353/3673/4217/5592/6910/6934/7048/7049/10413	12
c01_1_CAF_ROBO2	GO:0097009	energy homeostasis	5/295	43/18903	0.000529987923287913	0.0146462356026864	0.0117684602251408	32/64784/2327/84251/6774	5
c01_1_CAF_ROBO2	GO:0032147	activation of protein kinase activity	9/295	148/18903	0.000536938369943113	0.0147307874536567	0.0118363988492418	284/1956/2690/79817/114882/51422/28984/57521/7048	9
c01_1_CAF_ROBO2	GO:0030210	heparin biosynthetic process	3/295	11/18903	0.000565731276823041	0.014747955164606	0.0118501933510472	284/55790/2131	3
c01_1_CAF_ROBO2	GO:0030837	negative regulation of actin filament polymerization	6/295	66/18903	0.000568727272591779	0.014747955164606	0.0118501933510472	120/55604/23189/9353/6711/29766	6
c01_1_CAF_ROBO2	GO:0045785	positive regulation of cell adhesion	18/295	484/18903	0.000635192350211294	0.0159260810456951	0.0127968343820888	25890/284/604/55604/2309/3572/3673/3716/3908/3912/3915/4651/4811/255743/7048/7052/7704/57178	18
c01_1_CAF_ROBO2	GO:0070741	response to interleukin-6	5/295	45/18903	0.000655808232723358	0.0160810970198357	0.0129213919390901	3572/3716/55022/6774/10413	5
c01_1_CAF_ROBO2	GO:0034612	response to tumor necrosis factor	12/295	254/18903	0.000677502284019531	0.0163377302375665	0.0131276004077536	81792/9590/2131/2353/2309/4217/255743/55022/5071/6095/10010/7538	12
c01_1_CAF_ROBO2	GO:0150116	regulation of cell-substrate junction organization	6/295	69/18903	0.000721690343920155	0.0168563946605453	0.0135443547054177	395/54828/22998/23499/79834/9475	6
c01_1_CAF_ROBO2	GO:0090257	regulation of muscle system process	12/295	256/18903	0.0007257243343024	0.0168563946605453	0.0135443547054177	775/9732/2309/3572/3673/255743/5144/51196/4660/5592/9475/6262	12
c01_1_CAF_ROBO2	GO:0043951	negative regulation of cAMP-mediated signaling	3/295	12/18903	0.000745620205321347	0.0170055307069073	0.0136641876561743	1902/5140/5144	3
c01_1_CAF_ROBO2	GO:0072497	mesenchymal stem cell differentiation	3/295	12/18903	0.000745620205321347	0.0170055307069073	0.0136641876561743	1499/5156/6660	3
c01_1_CAF_ROBO2	GO:0048638	regulation of developmental growth	14/295	332/18903	0.000766211703288538	0.0173705240038946	0.0139574650016002	32/596/1808/2690/23499/4133/91584/5071/5802/6774/6910/7048/7049/10413	14
c01_1_CAF_ROBO2	GO:0050919	negative chemotaxis	5/295	47/18903	0.000802745663833924	0.0177730706624283	0.0142809170112653	91584/6091/6092/9353/6586	5
c01_1_CAF_ROBO2	GO:0032922	circadian regulation of gene expression	6/295	71/18903	0.000840116342928233	0.0181753169961502	0.0146041277056397	196/1407/10135/8864/5500/6095	6
c01_1_CAF_ROBO2	GO:0030323	respiratory tube development	10/295	191/18903	0.000863600070622316	0.018577215155546	0.0149270586369527	147372/83716/1499/2131/4781/5125/5156/6910/7048/10413	10
c01_1_CAF_ROBO2	GO:0031345	negative regulation of cell projection organization	10/295	194/18903	0.000972637653342636	0.0199120933774228	0.0159996524204832	83478/1600/120114/23189/1902/4133/5793/5802/9353/10413	10
c01_1_CAF_ROBO2	GO:0002067	glandular epithelial cell differentiation	6/295	73/18903	0.000972989243217968	0.0199120933774228	0.0159996524204832	653/1499/2131/4781/5991/10413	6
c01_1_CAF_ROBO2	GO:0001558	regulation of cell growth	16/295	422/18903	0.00102887500563069	0.0208305923599882	0.0167376795174371	596/604/1808/1956/10516/2273/23499/4133/51196/91584/5071/5802/57521/9353/6586/10413	16
c01_1_CAF_ROBO2	GO:0046323	glucose import	6/295	75/18903	0.0011214542296817	0.0224646863152111	0.0180506974312453	2887/8660/114882/55022/51422/6272	6
c01_1_CAF_ROBO2	GO:0003018	vascular process in circulatory system	12/295	270/18903	0.00115036749330271	0.0228025724065135	0.0183221937483871	9590/284/9732/2131/3672/8864/5592/9475/54407/28232/9353/9414	12
c01_1_CAF_ROBO2	GO:0010464	regulation of mesenchymal cell proliferation	4/295	30/18903	0.00115655827211382	0.0228058834282444	0.0183248542018034	1499/8660/4781/7048	4
c01_1_CAF_ROBO2	GO:0007163	establishment or maintenance of cell polarity	11/295	234/18903	0.00116985476322981	0.022830258420557	0.0183444398574832	54828/1740/667/23150/23189/4983/56288/117583/22836/57381/9475	11
c01_1_CAF_ROBO2	GO:0010827	regulation of glucose transmembrane transport	6/295	77/18903	0.00128669200958571	0.024479477127093	0.0196696107257482	2887/8660/114882/55022/51422/252983	6
c01_1_CAF_ROBO2	GO:0015012	heparan sulfate proteoglycan biosynthetic process	4/295	31/18903	0.00131175339501611	0.0247079520076169	0.0198531935668843	55790/1499/2131/6934	4
c01_1_CAF_ROBO2	GO:0031346	positive regulation of cell projection organization	14/295	352/18903	0.00133960623002332	0.0248731628677626	0.0199859428609097	54828/653/55604/29904/3673/23499/257194/51196/5362/91584/51762/6091/6092/9353	14
c01_1_CAF_ROBO2	GO:0035637	multicellular organismal signaling	9/295	170/18903	0.00143571010908417	0.0262589298212206	0.0210994264696326	775/776/783/3673/23114/5144/6262/6332/6910	9
c01_1_CAF_ROBO2	GO:0010644	cell communication by electrical coupling	4/295	32/18903	0.00148092711030495	0.0265999317832069	0.0213734264335274	775/5144/6262/6910	4
c01_1_CAF_ROBO2	GO:0002903	negative regulation of B cell apoptotic process	3/295	15/18903	0.00148948376599045	0.0265999317832069	0.0213734264335274	596/604/8660	3
c01_1_CAF_ROBO2	GO:0051258	protein polymerization	12/295	281/18903	0.00161350060987452	0.0276412366922395	0.0222101298525237	120/395/55604/1730/2006/23189/4133/89795/5071/9353/6711/29766	12
c01_1_CAF_ROBO2	GO:0002931	response to ischemia	5/295	55/18903	0.00164510025197625	0.028055628621541	0.0225430997070241	596/29904/4217/8864/9475	5
c01_1_CAF_ROBO2	GO:0001570	vasculogenesis	6/295	81/18903	0.00167237294296314	0.0280962610960325	0.0225757484826463	1499/6910/7048/7049/10413/57178	6
c01_1_CAF_ROBO2	GO:0021953	central nervous system neuron differentiation	9/295	174/18903	0.00168577319241944	0.0280962610960325	0.0225757484826463	104/79659/4133/4781/4983/91584/6095/9353/57178	9
c01_1_CAF_ROBO2	GO:0005976	polysaccharide metabolic process	7/295	110/18903	0.001699430478339	0.0280962610960325	0.0225757484826463	55790/2131/3572/8660/8864/5500/51422	7
c01_1_CAF_ROBO2	GO:1904035	regulation of epithelial cell apoptotic process	7/295	110/18903	0.001699430478339	0.0280962610960325	0.0225757484826463	284/596/2309/28984/6934/10413/7538	7
c01_1_CAF_ROBO2	GO:0071453	cellular response to oxygen levels	9/295	175/18903	0.00175344503919333	0.028853880714323	0.0231845067045885	596/29904/2353/2309/1902/28984/9475/6095/57521	9
c01_1_CAF_ROBO2	GO:2000736	regulation of stem cell differentiation	6/295	82/18903	0.00178120996197445	0.0288972116860183	0.0232193237613904	5156/6660/6774/6910/10413/7538	6
c01_1_CAF_ROBO2	GO:0018107	peptidyl-threonine phosphorylation	7/295	111/18903	0.00179011937705108	0.0288972116860183	0.0232193237613904	596/10114/56288/51422/9475/57521/7048	7
c01_1_CAF_ROBO2	GO:0021783	preganglionic parasympathetic fiber development	3/295	16/18903	0.00181216036011138	0.0288972116860183	0.0232193237613904	104/89797/91584	3
c01_1_CAF_ROBO2	GO:0030202	heparin metabolic process	3/295	16/18903	0.00181216036011138	0.0288972116860183	0.0232193237613904	284/55790/2131	3
c01_1_CAF_ROBO2	GO:0035633	maintenance of blood-brain barrier	4/295	35/18903	0.00207873482403854	0.0319567836544846	0.0256777336896212	284/3908/3915/9414	4
c01_1_CAF_ROBO2	GO:0002062	chondrocyte differentiation	7/295	114/18903	0.00208487204507599	0.0319567836544846	0.0256777336896212	81792/1499/2131/4781/6660/7048/7704	7
c01_1_CAF_ROBO2	GO:0033674	positive regulation of kinase activity	17/295	496/18903	0.00213520152438053	0.0322805683241516	0.0259378993123692	11214/284/81617/1600/1956/2690/4217/79817/114882/5156/51422/28984/6091/57521/56892/7048/7410	17
c01_1_CAF_ROBO2	GO:0043410	positive regulation of MAPK cascade	17/295	496/18903	0.00213520152438053	0.0322805683241516	0.0259378993123692	9590/11214/284/1499/1956/4616/2690/3672/1902/4217/255743/5156/51196/6091/9475/344558/23043	17
c01_1_CAF_ROBO2	GO:0051412	response to corticosterone	3/295	17/18903	0.00217523223979755	0.0324229498420217	0.0260523049026727	2353/2354/2309	3
c01_1_CAF_ROBO2	GO:0046320	regulation of fatty acid oxidation	4/295	36/18903	0.00231021502947107	0.0336402850060673	0.0270304511545401	32/2327/8660/51422	4
c01_1_CAF_ROBO2	GO:0014910	regulation of smooth muscle cell migration	6/295	87/18903	0.00240799539594528	0.0347964525536215	0.0279594483498669	596/9732/3673/1902/5592/9353	6
c01_1_CAF_ROBO2	GO:0051261	protein depolymerization	7/295	118/18903	0.00253468008941984	0.0352679118347346	0.0283382726394703	120/55604/89795/344148/130271/6711/29766	7
c01_1_CAF_ROBO2	GO:0002040	sprouting angiogenesis	9/295	185/18903	0.00255720097832608	0.0352679118347346	0.0283382726394703	10000/284/147372/3716/4223/57381/6091/9353/90627	9
c01_1_CAF_ROBO2	GO:0120033	negative regulation of plasma membrane bounded cell projection assembly	4/295	37/18903	0.00255884402359442	0.0352679118347346	0.0283382726394703	83478/23189/9353/10413	4
c01_1_CAF_ROBO2	GO:0003159	morphogenesis of an endothelium	3/295	18/18903	0.00258035171109917	0.0352679118347346	0.0283382726394703	81792/1499/90627	3
c01_1_CAF_ROBO2	GO:0008356	asymmetric cell division	3/295	18/18903	0.00258035171109917	0.0352679118347346	0.0283382726394703	56288/6660/7704	3
c01_1_CAF_ROBO2	GO:0043116	negative regulation of vascular permeability	3/295	18/18903	0.00258035171109917	0.0352679118347346	0.0283382726394703	9590/284/9353	3
c01_1_CAF_ROBO2	GO:0061154	endothelial tube morphogenesis	3/295	18/18903	0.00258035171109917	0.0352679118347346	0.0283382726394703	81792/1499/90627	3
c01_1_CAF_ROBO2	GO:0001933	negative regulation of protein phosphorylation	13/295	338/18903	0.00263543463389836	0.0357625646019326	0.0287357332275656	104/284/10217/4616/10114/11213/56288/5144/55022/51422/5071/5783/9353	13
c01_1_CAF_ROBO2	GO:0006109	regulation of carbohydrate metabolic process	9/295	186/18903	0.00265141724331188	0.0358118155234404	0.02877530704889	32/1407/8660/51422/5071/6095/57521/6774/26137	9
c01_1_CAF_ROBO2	GO:0045927	positive regulation of growth	11/295	261/18903	0.00276034024303198	0.0368782903627616	0.0296322348676234	32/596/1956/2690/23499/5071/57521/6910/7048/7049/10413	11
c01_1_CAF_ROBO2	GO:0043010	camera-type eye development	13/295	340/18903	0.00277231400852374	0.0368782903627616	0.0296322348676234	775/131544/1499/1956/120114/4211/5156/5797/57381/221935/6774/7048/22882	13
c01_1_CAF_ROBO2	GO:0042752	regulation of circadian rhythm	7/295	120/18903	0.00278584021229525	0.0368782903627616	0.0296322348676234	1407/5602/8864/5500/5730/9475/6095	7
c01_1_CAF_ROBO2	GO:0060191	regulation of lipase activity	6/295	90/18903	0.00285614623766203	0.0374165039992679	0.0300646972385477	395/1956/1902/5125/5156/6272	6
c01_1_CAF_ROBO2	GO:0086014	atrial cardiac muscle cell action potential	3/295	19/18903	0.00302906416125274	0.0390069282806221	0.0313426259435031	775/783/6262	3
c01_1_CAF_ROBO2	GO:0098930	axonal transport	5/295	64/18903	0.00321840416782813	0.0410265258565566	0.0329654015418157	1740/667/4133/66000/22906	5
c01_1_CAF_ROBO2	GO:0050808	synapse organization	15/295	432/18903	0.00339288751910279	0.042654857137814	0.0342737890644987	577/783/1488/1499/29904/257194/23114/4774/4983/23024/5802/6092/221935/85461/66000	15
c01_1_CAF_ROBO2	GO:0010863	positive regulation of phospholipase C activity	4/295	40/18903	0.00341374054747957	0.042654857137814	0.0342737890644987	395/1956/1902/5156	4
c01_1_CAF_ROBO2	GO:0030201	heparan sulfate proteoglycan metabolic process	4/295	40/18903	0.00341374054747957	0.042654857137814	0.0342737890644987	55790/1499/2131/6934	4
c01_1_CAF_ROBO2	GO:0007292	female gamete generation	8/295	159/18903	0.00356236981578408	0.0435068778147049	0.0349583998900373	596/1499/1730/2067/2309/83943/4327/57178	8
c01_1_CAF_ROBO2	GO:0060348	bone development	10/295	233/18903	0.00372957749928548	0.0447735176740945	0.0359761631712773	81792/11214/2131/1112/2690/4211/9060/7048/7052/7704	10
c01_1_CAF_ROBO2	GO:0060421	positive regulation of heart growth	4/295	41/18903	0.00373703951004064	0.0447735176740945	0.0359761631712773	32/6910/7049/10413	4
c01_1_CAF_ROBO2	GO:0071900	regulation of protein serine/threonine kinase activity	14/295	395/18903	0.00382724557126242	0.0457096269173487	0.0367283403650951	11214/81617/902/1956/2690/10114/11213/4217/51422/28984/6091/57521/56892/7148	14
c01_1_CAF_ROBO2	GO:0035902	response to immobilization stress	3/295	21/18903	0.00406293653094672	0.0475007096545889	0.038167501015309	2067/2353/2309	3
c01_1_CAF_ROBO2	GO:0010463	mesenchymal cell proliferation	4/295	42/18903	0.00408048049467501	0.0475007096545889	0.038167501015309	1499/8660/4781/7048	4
c01_1_CAF_ROBO2	GO:0016311	dephosphorylation	13/295	357/18903	0.00418702342598733	0.0482091900049733	0.0387367751311961	596/8821/3672/3673/255743/5495/5500/5783/5793/5797/5802/9475/23371	13
c01_1_CAF_ROBO2	GO:0042060	wound healing	15/295	442/18903	0.00418933531738939	0.0482091900049733	0.0387367751311961	83478/667/2131/3572/3673/23189/23499/4217/9060/5156/5592/7035/7048/7410/10413	15
c01_2_CAF_ACTA2	GO:0030198	extracellular matrix organization	25/261	318/18903	2.49747361844734e-12	3.27293747037237e-09	2.66342329357376e-09	9510/170690/151887/3491/1490/1301/1303/7373/1307/1278/1290/131873/1295/1842/2191/23768/26585/83872/60495/3908/4643/10631/285590/64094/7046	25
c01_2_CAF_ACTA2	GO:0043062	extracellular structure organization	25/261	319/18903	2.67698080424856e-12	3.27293747037237e-09	2.66342329357376e-09	9510/170690/151887/3491/1490/1301/1303/7373/1307/1278/1290/131873/1295/1842/2191/23768/26585/83872/60495/3908/4643/10631/285590/64094/7046	25
c01_2_CAF_ACTA2	GO:0045229	external encapsulating structure organization	25/261	321/18903	3.07318072335434e-12	3.27293747037237e-09	2.66342329357376e-09	9510/170690/151887/3491/1490/1301/1303/7373/1307/1278/1290/131873/1295/1842/2191/23768/26585/83872/60495/3908/4643/10631/285590/64094/7046	25
c01_2_CAF_ACTA2	GO:0060537	muscle tissue development	24/261	422/18903	5.16304084377552e-09	4.06705932654012e-06	3.30965704194188e-06	467/7832/10370/1301/1465/1756/2139/2274/80206/27086/10818/26585/4205/4223/4638/50507/3164/10611/5311/1827/7046/7168/10413/23414	24
c01_2_CAF_ACTA2	GO:0051017	actin filament bundle assembly	15/261	160/18903	6.36472508065746e-09	4.06705932654012e-06	3.30965704194188e-06	87/79822/800/1490/1809/10979/51474/22998/4739/5074/5295/5358/10580/7046/7168	15
c01_2_CAF_ACTA2	GO:0031589	cell-substrate adhesion	21/261	369/18903	4.82711619776481e-08	1.71362625020651e-05	1.39450023490983e-05	87/151887/3491/1490/1307/1295/1842/10085/10979/2633/26585/22801/9358/22998/4739/79834/5295/5796/5054/10580/7057	21
c01_2_CAF_ACTA2	GO:0042692	muscle cell differentiation	22/261	409/18903	6.20663009157108e-08	1.84714874508568e-05	1.50315703825439e-05	87/287/488/1465/1756/2274/80206/27086/10818/26585/3908/25802/4205/9643/26509/50507/10611/1827/6095/64754/7168/6935	22
c01_2_CAF_ACTA2	GO:0001822	kidney development	19/261	309/18903	6.41442410168842e-08	1.84714874508568e-05	1.50315703825439e-05	59/9510/170690/84159/80114/2200/2650/2737/26585/55083/9863/4643/5087/5125/80310/5311/9353/7046/10413	19
c01_2_CAF_ACTA2	GO:0055001	muscle cell development	15/261	191/18903	6.93764786886641e-08	1.84714874508568e-05	1.50315703825439e-05	87/287/488/1465/1756/2274/80206/27086/25802/4205/26509/10611/1827/64754/7168	15
c01_2_CAF_ACTA2	GO:0003012	muscle system process	23/261	455/18903	9.50002175759658e-08	2.29839606450418e-05	1.8703692543696e-05	59/287/323/488/783/800/1490/1264/1756/54206/2308/27086/29995/25802/4205/4638/26509/3164/8013/10611/5592/7168/7171	23
c01_2_CAF_ACTA2	GO:0150115	cell-substrate junction organization	11/261	101/18903	1.4955325987542e-07	3.00302687535816e-05	2.44377773894561e-05	87/1307/667/10979/26585/22998/79834/5295/5796/10580/7057	11
c01_2_CAF_ACTA2	GO:0010810	regulation of cell-substrate adhesion	15/261	222/18903	4.90689589040238e-07	9.22207786460918e-05	7.50466430296834e-05	151887/3491/1307/1295/1842/10085/10979/2633/26585/22998/4739/79834/5295/5054/7057	15
c01_2_CAF_ACTA2	GO:0001503	ossification	21/261	429/18903	5.93194941631485e-07	0.000105292102139589	8.56837137912145e-05	3491/1490/1009/1301/1278/1290/51232/10979/2274/2737/26585/22801/4256/5087/5587/860/57419/7171/1462/64131/10413	21
c01_2_CAF_ACTA2	GO:0007044	cell-substrate junction assembly	10/261	95/18903	7.64579296771363e-07	0.000128570044904448	0.000104626640610818	87/1307/667/10979/26585/22998/79834/5796/10580/7057	10
c01_2_CAF_ACTA2	GO:0003007	heart morphogenesis	15/261	258/18903	3.22073791475231e-06	0.000447402505984071	0.000364083416450261	9510/3491/10370/1301/2274/23768/9645/5311/57142/9353/6586/7046/7168/10413/23414	15
c01_2_CAF_ACTA2	GO:0007229	integrin-mediated signaling pathway	10/261	113/18903	3.77986116986382e-06	0.000483066257508596	0.000393105561665837	9510/1490/1307/667/10979/22801/9358/3908/4739/5587	10
c01_2_CAF_ACTA2	GO:0061448	connective tissue development	15/261	274/18903	6.69054700537487e-06	0.000821271254907435	0.000668327155793218	59/84159/3491/1490/1301/2202/79068/2737/26585/4256/80310/860/285590/7046/6935	15
c01_2_CAF_ACTA2	GO:0048738	cardiac muscle tissue development	14/261	241/18903	6.94032046400649e-06	0.000821271254907435	0.000668327155793218	10370/1301/2274/80206/27086/10818/26585/4205/50507/10611/7046/7168/10413/23414	14
c01_2_CAF_ACTA2	GO:0007517	muscle organ development	17/261	348/18903	7.42461914318833e-06	0.000847202077231669	0.000689428920438917	104/84159/467/7832/10370/1301/1756/22801/3908/4205/4223/4638/3164/1827/7046/7168/23414	17
c01_2_CAF_ACTA2	GO:0001654	eye development	18/261	388/18903	8.116269491017e-06	0.000894189000820666	0.000727665540573938	10370/25932/1290/1295/2202/2200/10818/2737/3624/4124/4211/4286/5087/5090/285590/55714/7046/6935	18
c01_2_CAF_ACTA2	GO:0090257	regulation of muscle system process	14/261	256/18903	1.37658096781524e-05	0.00122171560893602	0.000994197365644338	287/488/1490/1264/1756/54206/2308/27086/29995/4205/3164/8013/5592/7168	14
c01_2_CAF_ACTA2	GO:0032970	regulation of actin filament-based process	18/261	406/18903	1.49828168057483e-05	0.00125743801752917	0.00102326724431169	27/59/287/79822/488/1490/23500/10979/80206/122786/51474/22998/25802/4739/5295/9353/7046/7168	18
c01_2_CAF_ACTA2	GO:0030336	negative regulation of cell migration	17/261	368/18903	1.53490086646753e-05	0.00125743801752917	0.00102326724431169	104/10370/25932/1809/26585/22998/9863/4223/4286/89795/4739/5592/5796/5054/9353/7057/7168	17
c01_2_CAF_ACTA2	GO:0048568	embryonic organ development	19/261	449/18903	1.66131697036477e-05	0.00130346366162804	0.00106072160257681	3491/10370/1301/2202/2200/10818/2737/121227/9645/5087/5090/5125/56034/5311/860/7046/10413/6935/23414	19
c01_2_CAF_ACTA2	GO:0061564	axon development	20/261	490/18903	1.6726763732942e-05	0.00130346366162804	0.00106072160257681	104/26053/1009/55740/23768/2737/8997/3908/4685/91624/9315/23022/8301/5362/57142/223117/9353/6586/7204/8633	20
c01_2_CAF_ACTA2	GO:0040013	negative regulation of locomotion	18/261	419/18903	2.27938869967727e-05	0.00173396354654021	0.00141105014741926	104/10370/25932/1809/26585/22998/9863/4223/4286/89795/4739/5592/5796/223117/5054/9353/7057/7168	18
c01_2_CAF_ACTA2	GO:1901888	regulation of cell junction assembly	12/261	204/18903	2.79155393290217e-05	0.00190538302193709	0.00155054643412721	1307/10979/23768/10082/26585/22998/257194/10611/79834/5789/7057/7058	12
c01_2_CAF_ACTA2	GO:0033002	muscle cell proliferation	13/261	247/18903	4.16302862016035e-05	0.00255786085411775	0.00208151431008017	9510/10370/1264/27086/10818/8013/80310/5592/7046/7057/7168/10413/23414	13
c01_2_CAF_ACTA2	GO:0042060	wound healing	18/261	442/18903	4.58472687135846e-05	0.00271624088236721	0.00221039946608913	59/3491/1465/667/953/2191/10979/2737/4638/26509/5592/5054/64094/94121/7046/7057/7168/10413	18
c01_2_CAF_ACTA2	GO:0150116	regulation of cell-substrate junction organization	7/261	69/18903	4.59082966033895e-05	0.00271624088236721	0.00221039946608913	1307/10979/26585/22998/79834/5295/7057	7
c01_2_CAF_ACTA2	GO:0061469	regulation of type B pancreatic cell proliferation	4/261	16/18903	5.67211686541865e-05	0.00329498425182047	0.00268136433637973	54206/8660/3164/8013	4
c01_2_CAF_ACTA2	GO:0061035	regulation of cartilage development	7/261	73/18903	6.61571166371927e-05	0.00370828048519001	0.00301769303959125	3491/1490/2202/2737/26585/860/7046	7
c01_2_CAF_ACTA2	GO:0048706	embryonic skeletal system development	9/261	128/18903	7.25209955755502e-05	0.00386174301439805	0.00314257647494051	1301/2737/56243/5087/5125/860/7046/64131/6935	9
c01_2_CAF_ACTA2	GO:0035051	cardiocyte differentiation	10/261	159/18903	7.45654998419764e-05	0.00390552085237893	0.00317820163260883	10370/2274/80206/27086/10818/26585/3624/4205/50507/10611	10
c01_2_CAF_ACTA2	GO:0060348	bone development	12/261	233/18903	0.000100869883636659	0.00495814274183272	0.00403479534546637	54796/10370/2200/27086/2737/26585/4211/56034/5358/860/285590/64131	12
c01_2_CAF_ACTA2	GO:0030048	actin filament-based movement	9/261	134/18903	0.000103304053507564	0.00500085531752526	0.00406955362302525	59/287/488/783/122786/22998/4628/4643/7168	9
c01_2_CAF_ACTA2	GO:0007389	pattern specification process	18/261	472/18903	0.000105787671672262	0.00504465091034146	0.00410519322907286	80114/7832/10370/23500/10818/2737/26585/4211/4223/9645/4281/5087/5090/5125/5311/5362/7046/6935	18
c01_2_CAF_ACTA2	GO:0001763	morphogenesis of a branching structure	11/261	203/18903	0.000125394955282908	0.00548817646751908	0.0044661216950077	170690/25932/2252/10818/2737/26585/5087/5311/57142/9353/10413	11
c01_2_CAF_ACTA2	GO:0001649	osteoblast differentiation	12/261	246/18903	0.000167865840186059	0.00696534232979816	0.0056681972010877	3491/51232/10979/2274/2737/26585/22801/5587/860/7171/1462/10413	12
c01_2_CAF_ACTA2	GO:0045599	negative regulation of fat cell differentiation	6/261	60/18903	0.000175415110387176	0.00715986595471349	0.00582649498662131	10979/2308/6095/7204/10413/23414	6
c01_2_CAF_ACTA2	GO:0001667	ameboidal-type cell migration	18/261	492/18903	0.000177035809208878	0.00715986595471349	0.00582649498662131	59/55198/84159/23500/2191/2252/27086/26585/8660/4223/3164/5587/57142/223117/9353/64094/7046/7057	18
c01_2_CAF_ACTA2	GO:0044344	cellular response to fibroblast growth factor stimulus	8/261	114/18903	0.000185035029030191	0.00738983647189327	0.00601363844348122	1490/2252/23768/10818/3164/860/64094/7057	8
c01_2_CAF_ACTA2	GO:0071229	cellular response to acid chemical	7/261	89/18903	0.000232032292268145	0.00884875672717545	0.00720086619425858	1307/1278/1290/56034/80310/5311/6935	7
c01_2_CAF_ACTA2	GO:0090130	tissue migration	15/261	374/18903	0.00023264336935297	0.00884875672717545	0.00720086619425858	59/23500/2191/2252/27086/26585/8660/4223/3164/5587/57142/9353/64094/7046/7057	15
c01_2_CAF_ACTA2	GO:0071774	response to fibroblast growth factor	8/261	120/18903	0.000263180234825975	0.00955523693487487	0.00777577966531288	1490/2252/23768/10818/3164/860/64094/7057	8
c01_2_CAF_ACTA2	GO:0061138	morphogenesis of a branching epithelium	10/261	188/18903	0.000294161561029865	0.0104326173164421	0.00848976683028153	170690/25932/2252/10818/2737/26585/5087/5311/9353/10413	10
c01_2_CAF_ACTA2	GO:0060675	ureteric bud morphogenesis	6/261	66/18903	0.000297141839059853	0.0104326173164421	0.00848976683028153	170690/2737/26585/55083/5087/5311	6
c01_2_CAF_ACTA2	GO:0051492	regulation of stress fiber assembly	7/261	94/18903	0.000325158117215671	0.0110519168564263	0.00899373515702919	79822/1490/10979/22998/5295/7046/7168	7
c01_2_CAF_ACTA2	GO:0055007	cardiac muscle cell differentiation	8/261	124/18903	0.00032891063287833	0.0110617839162765	0.00900176468930166	2274/80206/27086/10818/26585/4205/50507/10611	8
c01_2_CAF_ACTA2	GO:0062197	cellular response to chemical stress	14/261	345/18903	0.000332790801768162	0.0110756938713467	0.0090130842145544	488/1612/54206/2308/27086/4638/8013/5074/80310/5311/22925/5587/5796/7168	14
c01_2_CAF_ACTA2	GO:0010828	positive regulation of glucose transmembrane transport	5/261	44/18903	0.000337797520322321	0.0110955227138049	0.00902922036178173	8660/4205/8013/5295/10580	5
c01_2_CAF_ACTA2	GO:0031346	positive regulation of cell projection organization	14/261	352/18903	0.00040700926092929	0.0121382114123261	0.00987773072677552	27/26053/1809/9863/4739/257194/5295/5362/5587/5789/4919/9353/55714/7046	14
c01_2_CAF_ACTA2	GO:2000027	regulation of animal organ morphogenesis	8/261	129/18903	0.000429301373894475	0.0121382114123261	0.00987773072677552	10370/2252/10818/10082/26585/9863/4919/860	8
c01_2_CAF_ACTA2	GO:0070372	regulation of ERK1 and ERK2 cascade	13/261	315/18903	0.000460970945259704	0.0127066137299214	0.010340280343598	59/467/3491/1490/54206/10979/10818/2633/3624/50507/56034/80310/10048	13
c01_2_CAF_ACTA2	GO:0050919	negative chemotaxis	5/261	47/18903	0.000461335584560526	0.0127066137299214	0.010340280343598	23768/223117/9353/6586/8633	5
c01_2_CAF_ACTA2	GO:0034764	positive regulation of transmembrane transport	11/261	237/18903	0.000475774579467586	0.0128058149058683	0.0104210074351354	287/783/57214/1756/8660/4205/8013/5295/5311/10580/81671	11
c01_2_CAF_ACTA2	GO:0044342	type B pancreatic cell proliferation	4/261	27/18903	0.000485371143602044	0.0129230066984044	0.0105163747780443	54206/8660/3164/8013	4
c01_2_CAF_ACTA2	GO:0008038	neuron recognition	5/261	48/18903	0.000509238628925232	0.0130272307701188	0.0106011893590951	4685/91624/50863/23022/57142	5
c01_2_CAF_ACTA2	GO:0001101	response to acid chemical	8/261	133/18903	0.000526411325755639	0.0131397202014787	0.0106927300544114	1490/1307/1278/1290/56034/80310/5311/6935	8
c01_2_CAF_ACTA2	GO:0035987	endodermal cell differentiation	5/261	49/18903	0.000560786974749442	0.0137824183409574	0.0112157394949888	1301/1303/1290/1295/3624	5
c01_2_CAF_ACTA2	GO:0061041	regulation of wound healing	8/261	137/18903	0.000640591516853461	0.0149393423091008	0.0121572112687518	59/2191/10979/4638/5592/5054/64094/7057	8
c01_2_CAF_ACTA2	GO:0048660	regulation of smooth muscle cell proliferation	9/261	175/18903	0.000747927718212924	0.0165799702115164	0.0134923075273686	9510/1264/27086/10818/8013/80310/5592/7057/7168	9
c01_2_CAF_ACTA2	GO:0043434	response to peptide hormone	15/261	421/18903	0.000799130161221002	0.0172514923317642	0.0140387731025311	55198/7832/1490/1407/54206/2200/2308/2650/3624/8660/3164/8013/5295/10580/64397	15
c01_2_CAF_ACTA2	GO:0035767	endothelial cell chemotaxis	4/261	31/18903	0.000833341387218906	0.0176261663029393	0.0143436721088082	3164/5587/64094/7057	4
c01_2_CAF_ACTA2	GO:0071230	cellular response to amino acid stimulus	6/261	80/18903	0.000837021067036925	0.0176261663029393	0.0143436721088082	1307/1278/1290/56034/80310/6935	6
c01_2_CAF_ACTA2	GO:0070371	ERK1 and ERK2 cascade	13/261	340/18903	0.000935926630350178	0.0191021119512988	0.0155447546395545	59/467/3491/1490/54206/10979/10818/2633/3624/50507/56034/80310/10048	13
c01_2_CAF_ACTA2	GO:1902903	regulation of supramolecular fiber organization	14/261	384/18903	0.000952997725799705	0.0191021119512988	0.0155447546395545	79822/1490/23500/10979/80206/51474/22998/25802/4281/89795/5295/9353/7046/7168	14
c01_2_CAF_ACTA2	GO:2000648	positive regulation of stem cell proliferation	5/261	55/18903	0.000956600285511049	0.0191021119512988	0.0155447546395545	10979/8660/5087/860/10413	5
c01_2_CAF_ACTA2	GO:0044065	regulation of respiratory system process	3/261	15/18903	0.00104704223488794	0.0206499996325122	0.0168043815475843	79068/2744/5090	3
c01_2_CAF_ACTA2	GO:0006869	lipid transport	15/261	433/18903	0.00105982146215833	0.0207738010527354	0.0169051276172494	57205/1407/51454/3624/8660/51474/114884/114883/22925/57088/153768/23673/7057/158219/81671	15
c01_2_CAF_ACTA2	GO:0097191	extrinsic apoptotic signaling pathway	10/261	224/18903	0.00114703292015153	0.0222107283629342	0.0180744581357211	467/1612/64798/2139/3624/5295/5054/7046/7057/10413	10
c01_2_CAF_ACTA2	GO:0010876	lipid localization	16/261	483/18903	0.00116306114740688	0.0223854238913553	0.0182166203810716	57205/1407/79068/51454/3624/8660/51474/114884/114883/22925/57088/153768/23673/7057/158219/81671	16
c01_2_CAF_ACTA2	GO:0003382	epithelial cell morphogenesis	4/261	34/18903	0.00118907599081023	0.0227490885666987	0.0185125603359676	26084/25932/122786/23022	4
c01_2_CAF_ACTA2	GO:0048008	platelet-derived growth factor receptor signaling pathway	5/261	58/18903	0.00121845554110549	0.0230352985433848	0.0187454698631613	84159/4643/8013/56034/80310	5
c01_2_CAF_ACTA2	GO:0030308	negative regulation of cell growth	9/261	188/18903	0.00123965890580044	0.0232982953178377	0.0189594891475362	27086/26585/3624/55384/85004/57142/223117/9353/6586	9
c01_2_CAF_ACTA2	GO:0043200	response to amino acid	7/261	118/18903	0.00126664722903506	0.0235460999200961	0.0191611454748826	1490/1307/1278/1290/56034/80310/6935	7
c01_2_CAF_ACTA2	GO:0071675	regulation of mononuclear cell migration	7/261	123/18903	0.00161018719588164	0.0284197659227075	0.0231271960560374	27/26585/4739/80310/5054/9353/7057	7
c01_2_CAF_ACTA2	GO:0060021	roof of mouth development	6/261	91/18903	0.00163732457752543	0.0284197659227075	0.0231271960560374	84159/54796/2737/3624/4223/7046	6
c01_2_CAF_ACTA2	GO:0072089	stem cell proliferation	7/261	124/18903	0.00168684476802714	0.0289182190157677	0.0235328229862272	10979/2737/8660/2122/5087/860/10413	7
c01_2_CAF_ACTA2	GO:0016055	Wnt signaling pathway	15/261	456/18903	0.00176247904918103	0.0296374766428073	0.0241181343572141	80114/5218/23500/10979/2308/2737/10082/26585/23072/9863/4286/5311/4919/23043/10413	15
c01_2_CAF_ACTA2	GO:0043116	negative regulation of vascular permeability	3/261	18/18903	0.00182116965312525	0.0299722109777309	0.0243905316250706	23576/10979/9353	3
c01_2_CAF_ACTA2	GO:0048569	post-embryonic animal organ development	3/261	18/18903	0.00182116965312525	0.0299722109777309	0.0243905316250706	2202/2200/4643	3
c01_2_CAF_ACTA2	GO:0051917	regulation of fibrinolysis	3/261	18/18903	0.00182116965312525	0.0299722109777309	0.0243905316250706	2191/5054/7057	3
c01_2_CAF_ACTA2	GO:0198738	cell-cell signaling by wnt	15/261	458/18903	0.00183867084558224	0.0299722109777309	0.0243905316250706	80114/5218/23500/10979/2308/2737/10082/26585/23072/9863/4286/5311/4919/23043/10413	15
c01_2_CAF_ACTA2	GO:1905953	negative regulation of lipid localization	5/261	65/18903	0.00203140155725822	0.0327467680009986	0.026648387105664	1407/8660/22925/7057/158219	5
c01_2_CAF_ACTA2	GO:0051494	negative regulation of cytoskeleton organization	8/261	165/18903	0.00211523468945109	0.0337908741639811	0.0274980509628642	79822/80206/51474/25802/4281/89795/5295/9353	8
c01_2_CAF_ACTA2	GO:0045444	fat cell differentiation	10/261	244/18903	0.00216113788461274	0.0341823541650381	0.0278166262375897	84159/10979/2308/79068/3164/8013/6095/7204/10413/23414	10
c01_2_CAF_ACTA2	GO:0030239	myofibril assembly	5/261	68/18903	0.00247940783604442	0.0382691209476421	0.0311423206459685	1465/80206/25802/4205/7168	5
c01_2_CAF_ACTA2	GO:0045926	negative regulation of growth	10/261	249/18903	0.00250351276102833	0.038311816599879	0.0311770651517012	10370/27086/26585/3624/55384/85004/57142/223117/9353/6586	10
c01_2_CAF_ACTA2	GO:0018212	peptidyl-tyrosine modification	13/261	382/18903	0.00262552078349793	0.0398398418268086	0.0324205285601572	27/2202/54206/2252/26585/4739/50507/56034/80310/79834/4919/8460/7465	13
c01_2_CAF_ACTA2	GO:0009612	response to mechanical stimulus	9/261	211/18903	0.00272570009681997	0.0408542417094309	0.0332460182924946	7832/10370/1301/1756/63895/5311/54407/7057/54532	9
c01_2_CAF_ACTA2	GO:0031952	regulation of protein autophosphorylation	4/261	43/18903	0.00287174897918689	0.042663897287781	0.0347186644595401	54206/26585/56034/80310	4
c01_2_CAF_ACTA2	GO:1901019	regulation of calcium ion transmembrane transporter activity	6/261	102/18903	0.00291790383229884	0.042663897287781	0.0347186644595401	287/783/1756/2669/5311/81671	6
c01_2_CAF_ACTA2	GO:0021953	central nervous system neuron differentiation	8/261	174/18903	0.00293773314657647	0.042663897287781	0.0347186644595401	104/7832/1009/166614/2737/3624/6095/9353	8
c01_2_CAF_ACTA2	GO:0006979	response to oxidative stress	14/261	434/18903	0.0029630374661744	0.0428366728707114	0.0348592643079341	488/1612/2308/27086/253827/8013/5074/80310/5311/22925/5587/5796/1827/7168	14
c01_2_CAF_ACTA2	GO:0070588	calcium ion transmembrane transport	12/261	345/18903	0.00318094931211158	0.0457798786134978	0.0372543613130186	287/488/783/1490/57214/1756/2669/5311/5587/6263/57419/81671	12
c01_2_CAF_ACTA2	GO:0051963	regulation of synapse assembly	6/261	104/18903	0.00321411774983362	0.0460498036355085	0.0374740186079256	23768/10082/257194/10611/5789/7058	6
c01_2_CAF_ACTA2	GO:0032891	negative regulation of organic acid transport	3/261	22/18903	0.0032998927419204	0.0468584769352697	0.0381320939066357	8660/22925/7057	3
c01_2_CAF_ACTA2	GO:0098743	cell aggregation	3/261	22/18903	0.0032998927419204	0.0468584769352697	0.0381320939066357	1490/1301/4256	3
c01_2_CAF_ACTA2	GO:0008585	female gonad development	6/261	105/18903	0.00337036471335189	0.0471383990935773	0.0383598865863227	9510/84159/3624/9353/6586/23414	6
c01_2_CAF_ACTA2	GO:0010712	regulation of collagen metabolic process	4/261	45/18903	0.00339337458263624	0.0471383990935773	0.0383598865863227	1490/54206/2191/3624	4
c01_2_CAF_ACTA2	GO:0035265	organ growth	8/261	180/18903	0.00361163563794748	0.0495915726306787	0.0403562093395194	54796/10370/2252/27086/10611/7046/10413/23414	8
c01_2_CAF_ACTA2	GO:0071375	cellular response to peptide hormone stimulus	11/261	306/18903	0.00364447119385726	0.049761048993051	0.0404941243761918	55198/54206/2200/2308/3624/8660/3164/8013/5295/10580/64397	11
c01_2_CAF_ACTA2	GO:0055010	ventricular cardiac muscle tissue morphogenesis	4/261	46/18903	0.00367684776232848	0.0497776635620317	0.040507644839212	1301/7046/7168/23414	4
c01_4_CAF_MMP19	GO:0045936	negative regulation of phosphate metabolic process	29/287	440/18903	3.51078856065901e-11	7.5411972445622e-08	5.62379818320868e-08	25/868/1843/54206/4616/9052/26585/9759/57493/10114/3192/3315/10527/8826/3725/26524/9258/90007/91663/5339/8613/56937/23645/5770/27342/9021/9043/161742/200734	29
c01_4_CAF_MMP19	GO:0010563	negative regulation of phosphorus metabolic process	29/287	441/18903	3.70756993341308e-11	7.5411972445622e-08	5.62379818320868e-08	25/868/1843/54206/4616/9052/26585/9759/57493/10114/3192/3315/10527/8826/3725/26524/9258/90007/91663/5339/8613/56937/23645/5770/27342/9021/9043/161742/200734	29
c01_4_CAF_MMP19	GO:0062197	cellular response to chemical stress	24/287	345/18903	6.36232359326189e-10	6.47048309434734e-07	4.82532015678441e-07	4363/25/301/558/51719/1956/2034/2081/54206/2353/2534/3091/3315/3725/23135/5594/5599/4170/8013/5339/6421/6648/8531/677	24
c01_4_CAF_MMP19	GO:0001933	negative regulation of protein phosphorylation	23/287	338/18903	2.24406371055517e-09	1.82577023490769e-06	1.36155612922526e-06	25/868/1843/54206/4616/9052/26585/57493/10114/3315/10527/3725/26524/91663/5339/8613/56937/5770/27342/9021/9043/161742/200734	23
c01_4_CAF_MMP19	GO:0043534	blood vessel endothelial cell migration	16/287	177/18903	1.29540068651468e-08	8.78281665456951e-06	6.54972768164087e-06	25/6868/301/493/2113/2260/26585/3091/3315/9314/3164/28984/161742/27286/7057/7422	16
c01_4_CAF_MMP19	GO:0043535	regulation of blood vessel endothelial cell migration	14/287	150/18903	7.12770234032247e-08	3.2437538938161e-05	2.41900810484345e-05	25/6868/301/493/2113/2260/3091/3315/9314/28984/161742/27286/7057/7422	14
c01_4_CAF_MMP19	GO:0042060	wound healing	24/287	442/18903	7.82233321680329e-08	3.2437538938161e-05	2.41900810484345e-05	6868/79026/301/302/308/558/2683/8840/960/2131/10979/3091/3315/3572/3678/221037/57591/26509/5339/8613/5530/5054/7057/7422	24
c01_4_CAF_MMP19	GO:0042692	muscle cell differentiation	23/287	409/18903	7.8569721581835e-08	3.2437538938161e-05	2.41900810484345e-05	87/287/23250/659/824/2274/26585/9759/3192/23135/4000/57591/26509/4772/4773/5339/5530/6497/6648/9043/23345/7422/9948	23
c01_4_CAF_MMP19	GO:0010634	positive regulation of epithelial cell migration	15/287	176/18903	8.14673747345928e-08	3.2437538938161e-05	2.41900810484345e-05	25/6868/301/659/2113/2260/3037/3091/3315/3725/8613/57142/27286/7057/7422	15
c01_4_CAF_MMP19	GO:0000302	response to reactive oxygen species	16/287	204/18903	9.56859555697965e-08	3.2437538938161e-05	2.41900810484345e-05	25/301/558/824/1956/2081/2353/2534/3091/3725/23135/5594/5599/8013/1263/6648	16
c01_4_CAF_MMP19	GO:0002064	epithelial cell development	16/287	213/18903	1.73425759004625e-07	4.0811300321993e-05	3.04347584557222e-05	171023/2683/25932/80781/2034/122786/57493/3091/3572/8826/91663/5339/9693/5991/7422/7431	16
c01_4_CAF_MMP19	GO:0001503	ossification	23/287	429/18903	1.84918981252107e-07	4.0811300321993e-05	3.04347584557222e-05	56172/649/659/8840/22856/1655/1956/2131/56975/10979/2274/2736/26585/3091/3192/3572/3726/3727/5594/9902/5530/6497/64131	23
c01_4_CAF_MMP19	GO:0018209	peptidyl-serine modification	20/287	332/18903	1.90051688076654e-07	4.0811300321993e-05	3.04347584557222e-05	493/673/51719/57118/960/1452/166614/1956/2081/57600/2590/10114/26524/5594/5599/9261/6197/6446/7150/7422	20
c01_4_CAF_MMP19	GO:0007044	cell-substrate junction assembly	11/287	95/18903	2.05890618240309e-07	4.0811300321993e-05	3.04347584557222e-05	25/87/1307/2017/10979/26585/3678/3987/5339/7057/7422	11
c01_4_CAF_MMP19	GO:0006979	response to oxidative stress	23/287	434/18903	2.27113932575755e-07	4.08895449864327e-05	3.04931088989544e-05	4363/25/301/558/824/1956/2034/2067/2081/2353/2534/3091/4670/3315/3725/23135/5594/5599/4170/8013/1263/6421/6648	23
c01_4_CAF_MMP19	GO:0031589	cell-substrate adhesion	21/287	369/18903	2.41236253607273e-07	4.08895449864327e-05	3.04931088989544e-05	25/87/10109/558/673/960/1307/50509/2017/10979/26585/3037/3678/3685/3987/91663/5054/25992/7057/7148/7422	21
c01_4_CAF_MMP19	GO:0090132	epithelium migration	21/287	369/18903	2.41236253607273e-07	4.08895449864327e-05	3.04931088989544e-05	25/6868/301/493/659/2113/2260/26585/3037/3091/3315/3725/9314/3164/8613/28984/57142/161742/27286/7057/7422	21
c01_4_CAF_MMP19	GO:0043620	regulation of DNA-templated transcription in response to stress	8/287	45/18903	3.39183115342661e-07	5.00602477905189e-05	3.73321001222056e-05	467/9531/1958/2034/3091/3725/6197/7422	8
c01_4_CAF_MMP19	GO:0150115	cell-substrate junction organization	11/287	101/18903	3.86674807716365e-07	5.42411419927646e-05	4.04499744406013e-05	25/87/1307/2017/10979/26585/3678/3987/5339/7057/7422	11
c01_4_CAF_MMP19	GO:0070849	response to epidermal growth factor	8/287	47/18903	4.81970498135192e-07	6.32383632807959e-05	4.71595929657025e-05	10458/1956/54206/2353/8826/5594/7538/677	8
c01_4_CAF_MMP19	GO:2001236	regulation of extrinsic apoptotic signaling pathway	13/287	155/18903	7.24874919448786e-07	8.93573082520503e-05	6.66376241738884e-05	467/1495/2017/2260/3685/85450/4000/4170/5054/57630/6498/7057/7078	13
c01_4_CAF_MMP19	GO:0010586	miRNA metabolic process	10/287	90/18903	1.09204664690795e-06	0.000120066101611393	8.95385045914285e-05	27161/1655/1958/2113/2353/3091/3725/9314/57591/4790	10
c01_4_CAF_MMP19	GO:0051348	negative regulation of transferase activity	17/287	276/18903	1.18249890617534e-06	0.000126359151168221	9.42315048560813e-05	25/868/1843/54206/4616/9052/57493/10114/3192/3315/10527/26524/90007/5339/5770/161742/7538	17
c01_4_CAF_MMP19	GO:0032922	circadian regulation of gene expression	9/287	71/18903	1.23610555491491e-06	0.000126359151168221	9.42315048560813e-05	8553/1407/1958/3192/10135/5187/8864/10743/7150	9
c01_4_CAF_MMP19	GO:2000630	positive regulation of miRNA metabolic process	8/287	56/18903	1.93437623937991e-06	0.000178841875949942	0.000133370151241457	1958/2113/2353/3091/3725/9314/57591/4790	8
c01_4_CAF_MMP19	GO:0038066	p38MAPK cascade	8/287	57/18903	2.22084039863791e-06	0.000200763972036867	0.000149718410032151	1843/4616/9261/9258/5187/7422/7538/677	8
c01_4_CAF_MMP19	GO:0048010	vascular endothelial growth factor receptor signaling pathway	8/287	58/18903	2.5425749444957e-06	0.000218338015069186	0.000162824136891112	558/2534/3091/3315/3678/9261/5770/7422	8
c01_4_CAF_MMP19	GO:0048016	inositol phosphate-mediated signaling	8/287	58/18903	2.5425749444957e-06	0.000218338015069186	0.000162824136891112	493/23261/2274/3269/3632/4772/4773/5530	8
c01_4_CAF_MMP19	GO:0006476	protein deacetylation	11/287	122/18903	2.57625976482815e-06	0.000218338015069186	0.000162824136891112	54815/9759/5599/5187/8864/23186/6421/6497/161742/200734/7422	11
c01_4_CAF_MMP19	GO:0010038	response to metal ion	19/287	360/18903	2.7933859011369e-06	0.000231908037669896	0.000172943891881344	673/25932/1956/2067/2353/2354/3091/8826/80271/3725/3726/3727/5594/5599/4502/10397/5530/6648/7057	19
c01_4_CAF_MMP19	GO:0001666	response to hypoxia	17/287	296/18903	3.06437977953862e-06	0.000244429351826728	0.000182281579455734	6868/824/23576/1958/2034/2353/3091/3727/4000/10397/1263/5352/28984/6648/7057/7422/677	17
c01_4_CAF_MMP19	GO:0071456	cellular response to hypoxia	12/287	151/18903	3.42464715846178e-06	0.000261485506547904	0.000195001094517171	23576/1958/2034/2353/3091/3727/4000/10397/1263/28984/7422/677	12
c01_4_CAF_MMP19	GO:0071364	cellular response to epidermal growth factor stimulus	7/287	43/18903	3.48870479092381e-06	0.000261485506547904	0.000195001094517171	10458/1956/54206/2353/8826/7538/677	7
c01_4_CAF_MMP19	GO:0048511	rhythmic process	17/287	302/18903	4.01073226770195e-06	0.00029135105116092	0.000217273127735282	558/8553/1407/1655/1958/11245/3037/3192/3727/5599/4327/10135/5187/8864/10743/6421/7150	17
c01_4_CAF_MMP19	GO:1900026	positive regulation of substrate adhesion-dependent cell spreading	7/287	44/18903	4.09526970392204e-06	0.000292272932553594	0.000217960614712896	25/10109/673/10979/3037/3987/91663	7
c01_4_CAF_MMP19	GO:0061614	miRNA transcription	8/287	62/18903	4.25556427712745e-06	0.000293417550497533	0.000218814206006803	1655/1958/2113/2353/3091/3725/9314/57591	8
c01_4_CAF_MMP19	GO:0009612	response to mechanical stimulus	14/287	211/18903	4.4610367655289e-06	0.000296942040660656	0.000221442571335716	9531/824/2353/2354/2534/3725/3727/9020/5599/4790/4792/5339/7057/25861	14
c01_4_CAF_MMP19	GO:0030099	myeloid cell differentiation	20/287	407/18903	4.48954468077213e-06	0.000296942040660656	0.000221442571335716	87/302/8840/2034/2113/56975/2353/3091/3725/3726/51621/9258/4792/5530/23186/9644/7422/9948/7538/677	20
c01_4_CAF_MMP19	GO:0045785	positive regulation of cell adhesion	22/287	484/18903	5.22121112639159e-06	0.000331873232221266	0.000247492277405602	25/27/301/10109/673/960/1307/2113/10979/2534/2736/3037/3572/3678/3685/3987/91663/64332/8013/8613/5530/7422	22
c01_4_CAF_MMP19	GO:0001649	osteoblast differentiation	15/287	246/18903	5.72281933683753e-06	0.000339853264621698	0.000253443334016388	659/8840/1655/56975/10979/2274/2736/26585/3192/3572/3726/3727/9902/5530/6497	15
c01_4_CAF_MMP19	GO:0071277	cellular response to calcium ion	9/287	87/18903	6.88818880516971e-06	0.000383851398074389	0.000286254652292705	673/25932/2353/2354/8826/80271/3725/3726/3727	9
c01_4_CAF_MMP19	GO:0030198	extracellular matrix organization	17/287	318/18903	7.94699743276117e-06	0.000431251358859538	0.000321602860899754	25/302/2683/649/1307/80781/85301/50509/83716/2006/2131/26585/3037/4327/23187/28984/7148	17
c01_4_CAF_MMP19	GO:0098732	macromolecule deacylation	11/287	137/18903	7.95079938900328e-06	0.000431251358859538	0.000321602860899754	54815/9759/5599/5187/8864/23186/6421/6497/161742/200734/7422	11
c01_4_CAF_MMP19	GO:0007178	transmembrane receptor protein serine/threonine kinase signaling pathway	19/287	390/18903	8.82665547654064e-06	0.000460691322020528	0.000343557519552647	25/6868/659/1655/1958/2131/10979/2353/26585/3096/3725/26524/56937/6497/6498/161742/200734/7057/7431	19
c01_4_CAF_MMP19	GO:0006997	nucleus organization	11/287	139/18903	9.13416052556643e-06	0.000460691322020528	0.000343557519552647	2113/4000/5819/9972/4928/23760/5339/57142/7536/23345/57602	11
c01_4_CAF_MMP19	GO:0032103	positive regulation of response to external stimulus	21/287	464/18903	9.17305729686892e-06	0.000460691322020528	0.000343557519552647	4363/6868/659/673/57118/8840/2113/2260/2534/3315/3572/5594/283131/5819/4792/64332/9180/5054/6421/7057/7422	21
c01_4_CAF_MMP19	GO:0002262	myeloid cell homeostasis	12/287	169/18903	1.09074075531381e-05	0.000538109225150934	0.000401291410983023	6868/301/558/2034/2113/3091/51621/9258/23186/7422/7538/677	12
c01_4_CAF_MMP19	GO:0050900	leukocyte migration	19/287	398/18903	1.17502081459165e-05	0.000555812171367304	0.00041449326654261	25/27/6868/301/2683/57118/1843/2131/2534/26585/3269/3554/5594/5339/27342/5054/7057/7422/9948	19
c01_4_CAF_MMP19	GO:0050673	epithelial cell proliferation	21/287	481/18903	1.57519718179502e-05	0.000683291672327094	0.000509560264877784	6868/2683/659/1956/2081/54206/2260/3037/3091/3487/3725/5594/283131/3164/8013/28984/57142/7057/7422/7538/677	21
c01_4_CAF_MMP19	GO:0060020	Bergmann glial cell differentiation	4/287	11/18903	1.57889422809112e-05	0.000683291672327094	0.000509560264877784	25/5594/8613/7431	4
c01_4_CAF_MMP19	GO:1902905	positive regulation of supramolecular fiber organization	12/287	176/18903	1.64236642473619e-05	0.00069595277248196	0.000519002196939659	25/55160/10109/10458/673/6249/2017/10979/28984/51429/7148/9948	12
c01_4_CAF_MMP19	GO:0032496	response to lipopolysaccharide	17/287	339/18903	1.82149245619505e-05	0.000748467809272877	0.000558164939793105	25/6868/558/824/2353/3727/5594/5599/9261/4790/4792/3164/6197/5054/6648/7431/7538	17
c01_4_CAF_MMP19	GO:0034504	protein localization to nucleus	16/287	306/18903	1.93245643552222e-05	0.000778339879178652	0.000580441839205319	9531/868/1495/166614/10979/2534/3192/10527/26524/4000/9258/4792/9972/4928/5530/23345	16
c01_4_CAF_MMP19	GO:0030100	regulation of endocytosis	13/287	209/18903	1.95369665451128e-05	0.000779180195152144	0.00058106849930872	25/27/302/558/26585/3685/11252/5530/5770/11031/27342/5054/7422	13
c01_4_CAF_MMP19	GO:0007015	actin filament organization	20/287	454/18903	2.2147195306695e-05	0.000842007387921824	0.000627921464573487	25/87/55160/10109/10458/673/1495/2017/1809/2006/10979/8522/9645/91663/4430/5339/28984/51429/6709/9948	20
c01_4_CAF_MMP19	GO:0022604	regulation of cell morphogenesis	16/287	312/18903	2.44969523315983e-05	0.000914253230137081	0.000681798325636565	25/301/10109/57194/10458/673/960/10979/2534/3037/3987/91663/23433/9043/7422/9948	16
c01_4_CAF_MMP19	GO:0044089	positive regulation of cellular component biogenesis	21/287	498/18903	2.63187364501871e-05	0.000947474512206737	0.000706572877964037	25/55160/10109/10458/673/6249/1307/2017/1809/2067/10979/57600/3987/23187/7879/28984/23433/10801/51429/27286/7422	21
c01_4_CAF_MMP19	GO:0006402	mRNA catabolic process	14/287	248/18903	2.77861818687795e-05	0.000982905981236477	0.00073299566266199	27161/1655/2081/4670/3192/10644/9261/23034/55095/7431/8531/7538/677/22882	14
c01_4_CAF_MMP19	GO:1903201	regulation of oxidative stress-induced cell death	8/287	80/18903	2.88192024981198e-05	0.00101065961864096	0.000753692754987125	25/2534/3091/3315/4170/8013/6421/6648	8
c01_4_CAF_MMP19	GO:0045766	positive regulation of angiogenesis	12/287	187/18903	3.0012796769199e-05	0.00103467845133137	0.000771604641291986	25/27161/23576/2113/26585/3091/3315/3678/9314/5054/7057/7422	12
c01_4_CAF_MMP19	GO:1904018	positive regulation of vasculature development	12/287	187/18903	3.0012796769199e-05	0.00103467845133137	0.000771604641291986	25/27161/23576/2113/26585/3091/3315/3678/9314/5054/7057/7422	12
c01_4_CAF_MMP19	GO:0001570	vasculogenesis	8/287	81/18903	3.15617929930215e-05	0.00107893591508917	0.000804609353435542	3037/57493/3685/3726/9693/161742/7422/677	8
c01_4_CAF_MMP19	GO:0001701	in utero embryonic development	18/287	393/18903	3.45212274717744e-05	0.00115108486356703	0.000858413956632042	23250/824/1956/8178/2034/57493/3091/3726/9314/26524/5594/57142/9644/6498/9021/7422/8531/677	18
c01_4_CAF_MMP19	GO:0051894	positive regulation of focal adhesion assembly	5/287	26/18903	3.94560667995965e-05	0.00125396312297468	0.000935134741089122	25/1307/10979/3987/7422	5
c01_4_CAF_MMP19	GO:0050679	positive regulation of epithelial cell proliferation	13/287	224/18903	4.03433420335005e-05	0.00127222259994016	0.000948751625789869	6868/2683/659/1956/2260/3037/3091/3725/283131/3164/8013/57142/7422	13
c01_4_CAF_MMP19	GO:0034446	substrate adhesion-dependent cell spreading	9/287	111/18903	4.94241557527591e-05	0.00150042884777779	0.00111893493228163	25/10109/558/673/10979/3037/3685/3987/91663	9
c01_4_CAF_MMP19	GO:0032970	regulation of actin filament-based process	18/287	406/18903	5.26484970132639e-05	0.00155198612934752	0.00115738343548609	25/27/287/55160/10109/10458/673/2017/2006/10979/122786/8826/91663/28984/23433/51429/6709/9948	18
c01_4_CAF_MMP19	GO:0002685	regulation of leukocyte migration	13/287	231/18903	5.53808510324842e-05	0.00160920930000104	0.00120005723816255	25/27/6868/301/57118/1843/26585/3554/5594/27342/5054/7057/7422	13
c01_4_CAF_MMP19	GO:0010975	regulation of neuron projection development	19/287	446/18903	5.58323048129724e-05	0.0016108213899232	0.00120125944360572	25/27/10458/659/673/57118/23258/1809/2534/23303/9314/23413/5530/9693/57142/6498/26230/7422/7431	19
c01_4_CAF_MMP19	GO:0001837	epithelial to mesenchymal transition	11/287	169/18903	5.65095466989263e-05	0.00161887912655797	0.00120726844763755	1655/10979/2260/26585/3037/3091/23187/28984/57142/161742/200734	11
c01_4_CAF_MMP19	GO:0071229	cellular response to acid chemical	8/287	89/18903	6.24194459135809e-05	0.00175118831707895	0.00130593715515746	10458/824/1307/1956/2534/5339/23677/7422	8
c01_4_CAF_MMP19	GO:0071356	cellular response to tumor necrosis factor	13/287	234/18903	6.31882050985461e-05	0.00176061382425264	0.00131296616506135	6868/2131/2353/3037/3987/5594/4772/4790/4792/7057/8531/7538/677	13
c01_4_CAF_MMP19	GO:0050727	regulation of inflammatory response	18/287	414/18903	6.76083655179572e-05	0.00184584450286611	0.00137652638235784	4363/301/8840/2113/2534/3554/3572/9314/9258/283131/4790/4792/64332/9180/27342/5054/9021/7538	18
c01_4_CAF_MMP19	GO:0033674	positive regulation of kinase activity	20/287	496/18903	7.61249314731177e-05	0.00202402758975584	0.00150940524599605	25/6868/493/558/659/51719/1956/1958/2081/10979/2260/9052/26585/8826/5770/9693/28984/51429/7057/7422	20
c01_4_CAF_MMP19	GO:0009791	post-embryonic development	8/287	92/18903	7.91041602849935e-05	0.00207610144541518	0.00154823898092598	25/27161/64651/2067/57493/9314/6648/7422	8
c01_4_CAF_MMP19	GO:0150116	regulation of cell-substrate junction organization	7/287	69/18903	8.34369049266072e-05	0.00217577775154768	0.00162257192981432	25/1307/10979/26585/3987/7057/7422	7
c01_4_CAF_MMP19	GO:0060537	muscle tissue development	18/287	422/18903	8.621395995977e-05	0.00223387508991302	0.00166589763730511	25/467/1655/1958/2006/2274/2353/26585/57493/3192/23135/4000/3164/5339/5530/6497/7422/8531	18
c01_4_CAF_MMP19	GO:0071383	cellular response to steroid hormone stimulus	12/287	209/18903	8.82391079764454e-05	0.00227187779271	0.00169423790265234	301/476/1407/1655/54206/3192/8013/5187/56937/6446/7538/677	12
c01_4_CAF_MMP19	GO:0003299	muscle hypertrophy in response to stress	5/287	31/18903	9.57798632800323e-05	0.00233927481739921	0.00174449878997685	493/54206/9759/4000/5530	5
c01_4_CAF_MMP19	GO:0014887	cardiac muscle adaptation	5/287	31/18903	9.57798632800323e-05	0.00233927481739921	0.00174449878997685	493/54206/9759/4000/5530	5
c01_4_CAF_MMP19	GO:0014898	cardiac muscle hypertrophy in response to stress	5/287	31/18903	9.57798632800323e-05	0.00233927481739921	0.00174449878997685	493/54206/9759/4000/5530	5
c01_4_CAF_MMP19	GO:0045444	fat cell differentiation	13/287	244/18903	9.6528058059095e-05	0.00233927481739921	0.00174449878997685	171023/8840/10979/3192/9314/84935/3164/8013/8864/6648/7204/7538/677	13
c01_4_CAF_MMP19	GO:0060541	respiratory system development	12/287	211/18903	9.66072195976077e-05	0.00233927481739921	0.00174449878997685	171023/659/83716/2034/54206/2131/2736/57493/5594/6497/7422/7534	12
c01_4_CAF_MMP19	GO:0070372	regulation of ERK1 and ERK2 cascade	15/287	315/18903	0.000101146848331716	0.00242038458243189	0.0018049858631084	25/467/673/960/1956/54206/10979/3725/9258/5770/9693/161742/200734/7078/7534	15
c01_4_CAF_MMP19	GO:0060966	regulation of gene silencing by RNA	6/287	50/18903	0.000105404918695336	0.00247853878180709	0.00184835397432283	1655/1956/283131/5530/6023/7538	6
c01_4_CAF_MMP19	GO:0035924	cellular response to vascular endothelial growth factor stimulus	7/287	74/18903	0.000130477777208053	0.00301581589592251	0.00224902484398092	301/493/2081/3315/9261/3164/7422	7
c01_4_CAF_MMP19	GO:0010612	regulation of cardiac muscle adaptation	4/287	18/18903	0.0001346154107168	0.00305930441785442	0.00228145612282162	493/54206/4000/5530	4
c01_4_CAF_MMP19	GO:1903242	regulation of cardiac muscle hypertrophy in response to stress	4/287	18/18903	0.0001346154107168	0.00305930441785442	0.00228145612282162	493/54206/4000/5530	4
c01_4_CAF_MMP19	GO:0030324	lung development	11/287	187/18903	0.000139806246177843	0.00314216469310203	0.00234324862741812	171023/659/83716/2034/54206/2131/2736/57493/5594/7422/7534	11
c01_4_CAF_MMP19	GO:0034612	response to tumor necrosis factor	13/287	254/18903	0.000144119348957468	0.00316906763004854	0.00236331131547894	6868/2131/2353/3037/3987/5594/4772/4790/4792/7057/8531/7538/677	13
c01_4_CAF_MMP19	GO:1990823	response to leukemia inhibitory factor	8/287	101/18903	0.000152714632681282	0.0033221557526602	0.00247747577476755	2131/9945/3192/9314/4144/5214/5990/9021	8
c01_4_CAF_MMP19	GO:0032956	regulation of actin cytoskeleton organization	16/287	365/18903	0.000155831458411392	0.00337192751498693	0.00251459273875494	25/27/55160/10109/10458/673/2017/2006/10979/8826/91663/28984/23433/51429/6709/9948	16
c01_4_CAF_MMP19	GO:0043154	negative regulation of cysteine-type endopeptidase activity involved in apoptotic process	7/287	78/18903	0.000181925146532594	0.00378896054517686	0.00282559237468294	960/9314/3164/6197/57630/7057/7422	7
c01_4_CAF_MMP19	GO:0044262	cellular carbohydrate metabolic process	14/287	296/18903	0.000184181121363264	0.00378896054517686	0.00282559237468294	2683/673/1407/2131/3037/9759/3269/3487/3572/3632/90007/8864/5209/8871	14
c01_4_CAF_MMP19	GO:1902882	regulation of response to oxidative stress	8/287	104/18903	0.000187171718145115	0.00382620376590115	0.00285336626127597	25/2534/3091/3315/4170/8013/6421/6648	8
c01_4_CAF_MMP19	GO:0001101	response to acid chemical	9/287	133/18903	0.000199208803073601	0.00405190705451704	0.00302168300241114	493/10458/824/1307/1956/2534/5339/23677/7422	9
c01_4_CAF_MMP19	GO:0051495	positive regulation of cytoskeleton organization	11/287	195/18903	0.000201745123015756	0.00408308040013977	0.00304493031961983	25/55160/10109/10458/673/6249/2017/10979/28984/51429/9948	11
c01_4_CAF_MMP19	GO:1903706	regulation of hemopoiesis	17/287	413/18903	0.000206311172826027	0.00413435394609004	0.0030831672288546	25/301/558/673/2113/2353/2736/3091/3726/51621/4792/64332/5530/23186/57630/7538/677	17
c01_4_CAF_MMP19	GO:0007519	skeletal muscle tissue development	10/287	164/18903	0.000209283326417052	0.00415299791153448	0.00309707084330652	467/1655/1958/2006/2353/3164/5339/5530/6497/8531	10
c01_4_CAF_MMP19	GO:0007369	gastrulation	11/287	196/18903	0.000210913228921536	0.00416502434588743	0.00310603947752615	659/1843/2131/3678/3685/23135/9314/91663/8013/23187/8613	11
c01_4_CAF_MMP19	GO:0043410	positive regulation of MAPK cascade	19/287	496/18903	0.000221757126619009	0.00433705764945254	0.00323433218074891	25/673/960/55816/1956/2081/10979/2260/4616/3487/8826/3725/9258/5770/9693/57630/9043/7057/7422	19
c01_4_CAF_MMP19	GO:0050767	regulation of neurogenesis	16/287	377/18903	0.000224703721353605	0.00436782524971203	0.00325727691602496	302/10458/8553/659/673/1495/3091/3572/8864/5530/9693/57142/6497/6498/26230/7422	16
c01_4_CAF_MMP19	GO:0048545	response to steroid hormone	15/287	339/18903	0.000225477704631152	0.00436782524971203	0.00325727691602496	301/476/1407/1655/54206/2353/2354/3192/8013/5187/56937/6446/7057/7538/677	15
c01_4_CAF_MMP19	GO:0044319	wound healing	spreading of cells	5/287	37/18903	0.000228106329047216	0.00437705918190601	0.00326416306014934	6868/960/10979/3678/57591
c01_4_CAF_MMP19	GO:0090505	epiboly involved in wound healing	5/287	37/18903	0.000228106329047216	0.00437705918190601	0.00326416306014934	6868/960/10979/3678/57591	5
c01_4_CAF_MMP19	GO:0007009	plasma membrane organization	10/287	166/18903	0.000230870786389532	0.00440930684991839	0.00328821154620525	79026/287/302/57194/10458/26509/10397/11252/5339/51429	10
c01_4_CAF_MMP19	GO:0043010	camera-type eye development	15/287	340/18903	0.000232722207358146	0.00442389691370531	0.0032990919901927	493/659/25932/1956/2782/3091/3725/9314/6497/6498/161742/200734/7422/7431/22882	15
c01_4_CAF_MMP19	GO:0060348	bone development	12/287	233/18903	0.000243953537064753	0.00461582785478797	0.00344222322555994	302/171023/659/8840/22856/85301/2131/56975/26585/3037/6497/64131	12
c01_4_CAF_MMP19	GO:0003018	vascular process in circulatory system	13/287	270/18903	0.00026210762514782	0.00486873890000609	0.00363082997200682	4363/25/493/659/23576/2131/10979/3269/8864/5339/6515/6648/7422	13
c01_4_CAF_MMP19	GO:0070918	small regulatory ncRNA processing	6/287	61/18903	0.000320372159934778	0.00587060336312917	0.00437796379768625	27161/1655/1956/3181/5530/6023	6
c01_4_CAF_MMP19	GO:0050878	regulation of body fluid levels	16/287	390/18903	0.000327780558770006	0.00594587201549542	0.00443409489951297	302/308/558/2131/3037/57493/3091/3315/3572/221037/9314/5339/5530/5054/7057/7422	16
c01_4_CAF_MMP19	GO:0140467	integrated stress response signaling	5/287	40/18903	0.000331787843539199	0.00594587201549542	0.00443409489951297	2353/3725/3726/23645/5770	5
c01_4_CAF_MMP19	GO:0031346	positive regulation of cell projection organization	15/287	352/18903	0.000336653508455774	0.00598037760872528	0.00445982721843044	25/27/10109/10458/659/673/57118/1809/2534/9693/23433/10801/6498/26230/7422	15
c01_4_CAF_MMP19	GO:0001892	embryonic placenta development	7/287	87/18903	0.000358367977734414	0.00631099971179047	0.0047063864745071	1956/2034/3091/3726/5594/9021/677	7
c01_4_CAF_MMP19	GO:0050921	positive regulation of chemotaxis	9/287	144/18903	0.000360154396479598	0.00631512105551295	0.00470945993944737	6868/659/57118/2260/3315/5594/5054/7057/7422	9
c01_4_CAF_MMP19	GO:0033627	cell adhesion mediated by integrin	7/287	88/18903	0.000384364077031429	0.00665358751218661	0.00496186907056922	6868/1307/2131/3678/3685/8613/5054	7
c01_4_CAF_MMP19	GO:0048678	response to axon injury	7/287	89/18903	0.000411847155297587	0.00705930073851453	0.00526442703731275	558/673/1495/1809/3725/9314/6648	7
c01_4_CAF_MMP19	GO:0033002	muscle cell proliferation	12/287	247/18903	0.000414325702224753	0.00705930073851453	0.00526442703731275	25/659/8840/2006/2081/2353/3725/8013/7536/6497/6648/7057	12
c01_4_CAF_MMP19	GO:0045598	regulation of fat cell differentiation	9/287	147/18903	0.000419065715245805	0.00707369016439808	0.00527515785690505	171023/8840/10979/3192/84935/6648/7204/7538/677	9
c01_4_CAF_MMP19	GO:0008544	epidermis development	15/287	362/18903	0.000451632156472517	0.00749216665517032	0.00558723394405653	301/25932/1956/2012/54206/2131/2736/9314/26524/5339/5530/9497/25861/7538/677	15
c01_4_CAF_MMP19	GO:1901214	regulation of neuron death	14/287	325/18903	0.000474586306375841	0.00778474634813274	0.00580542332332416	25/558/673/824/1958/2353/2534/3091/3572/3632/3725/4170/8013/6648	14
c01_4_CAF_MMP19	GO:0072577	endothelial cell apoptotic process	6/287	66/18903	0.000492112092891403	0.00800764797552891	0.00597165074405483	25/659/673/28984/5054/7057	6
c01_4_CAF_MMP19	GO:0046885	regulation of hormone biosynthetic process	4/287	25/18903	0.000511825528318166	0.00829524402071036	0.00618612360080921	476/1958/3091/4790	4
c01_4_CAF_MMP19	GO:0044706	multi-multicellular organism process	11/287	218/18903	0.000522322808054605	0.00839259711954435	0.00625872403315397	2182/27161/2683/659/824/1307/2353/2354/3678/3726/7422	11
c01_4_CAF_MMP19	GO:0009314	response to radiation	17/287	452/18903	0.000580852086610982	0.00895040260732377	0.00667470380228409	301/8553/673/1407/1956/1958/2067/2131/2353/3091/3269/3727/5599/5187/8864/1263/6648	17
c01_4_CAF_MMP19	GO:0003007	heart morphogenesis	12/287	258/18903	0.00061056818824516	0.00919922736956041	0.00686026323010741	171023/659/2006/2131/2274/3037/57493/3091/3725/9645/57142/7422	12
c01_4_CAF_MMP19	GO:1901653	cellular response to peptide	15/287	373/18903	0.000615482317334799	0.00923904821740945	0.00688995936515397	4363/10458/54206/2353/2534/4790/3164/8013/5770/11031/23433/23235/9021/7431/677	15
c01_4_CAF_MMP19	GO:0007159	leukocyte cell-cell adhesion	16/287	414/18903	0.000627602467033543	0.00935196643184049	0.00697416737995246	25/27/301/868/960/2113/2131/2534/2736/3037/3572/3678/9314/64332/8013/5530	16
c01_4_CAF_MMP19	GO:0051960	regulation of nervous system development	17/287	456/18903	0.000640894196676609	0.00951517369372425	0.00709587812071451	302/10458/8553/659/673/1495/3091/3572/8864/5530/9693/57142/6497/6498/27286/26230/7422	17
c01_4_CAF_MMP19	GO:0007565	female pregnancy	10/287	189/18903	0.000645192590034679	0.00952875581481083	0.00710600689807091	2182/27161/659/824/1307/2353/2354/3678/3726/7422	10
c01_4_CAF_MMP19	GO:0035051	cardiocyte differentiation	9/287	159/18903	0.000739580344179755	0.010446572361539	0.00779046254358938	1956/2274/26585/3192/23135/4000/5594/5339/7422	9
c01_4_CAF_MMP19	GO:0043434	response to peptide hormone	16/287	421/18903	0.000750400272418295	0.0105627277100264	0.00787708462979248	301/10458/1407/1958/54206/2353/3727/4790/3164/8013/5770/11031/23433/23235/9021/677	16
c01_4_CAF_MMP19	GO:0043588	skin development	13/287	302/18903	0.000755508131404723	0.0105979554432911	0.00790335547988535	301/25932/50509/1956/54206/2131/2736/9314/26524/5339/5530/7538/677	13
c01_4_CAF_MMP19	GO:0010171	body morphogenesis	5/287	48/18903	0.000782162280428663	0.010854509424182	0.00809467892161997	673/83716/64651/23187/6497	5
c01_4_CAF_MMP19	GO:0003300	cardiac muscle hypertrophy	7/287	99/18903	0.000782609522144656	0.010854509424182	0.00809467892161997	493/54206/9759/3572/4000/8013/5530	7
c01_4_CAF_MMP19	GO:1990830	cellular response to leukemia inhibitory factor	7/287	100/18903	0.000830792475063856	0.0112655459618659	0.00840120671275099	9945/3192/9314/4144/5214/5990/9021	7
c01_4_CAF_MMP19	GO:0043114	regulation of vascular permeability	5/287	49/18903	0.000860369195335535	0.0116278467994185	0.00867139017645397	23576/10979/3269/5339/7422	5
c01_4_CAF_MMP19	GO:0043153	entrainment of circadian clock by photoperiod	4/287	29/18903	0.00091622701634849	0.0121732722233383	0.0090781375944887	8553/1407/5187/8864	4
c01_4_CAF_MMP19	GO:0060324	face development	5/287	51/18903	0.0010340695313985	0.0133542693769178	0.00995885844441263	673/83716/64651/5594/6497	5
c01_4_CAF_MMP19	GO:1900180	regulation of protein localization to nucleus	8/287	135/18903	0.00107559546140745	0.0136735073031423	0.0101969280255799	9531/1495/166614/10979/2534/26524/4000/9258	8
c01_4_CAF_MMP19	GO:0007175	negative regulation of epidermal growth factor-activated receptor activity	3/287	14/18903	0.0011135855513774	0.0140249722074405	0.0104590306634175	868/54206/9052	3
c01_4_CAF_MMP19	GO:0042754	negative regulation of circadian rhythm	3/287	14/18903	0.0011135855513774	0.0140249722074405	0.0104590306634175	1407/8864/6421	3
c01_4_CAF_MMP19	GO:1903036	positive regulation of response to wounding	6/287	77/18903	0.00111769845520817	0.0140333250487248	0.0104652597397984	301/673/8840/10979/5054/7057	6
c01_4_CAF_MMP19	GO:0051496	positive regulation of stress fiber assembly	5/287	52/18903	0.00113007095620844	0.014145011230326	0.0105485489742275	25/55160/673/10979/28984	5
c01_4_CAF_MMP19	GO:0051170	import into nucleus	9/287	169/18903	0.00113906752829616	0.0142138855984932	0.0105999115807218	60468/9531/868/10527/4000/4792/9972/4928/5530	9
c01_4_CAF_MMP19	GO:0001945	lymph vessel development	4/287	31/18903	0.00118524860761586	0.0145895910342228	0.0108800914352404	659/57493/5784/7422	4
c01_4_CAF_MMP19	GO:0032963	collagen metabolic process	7/287	107/18903	0.0012372432292785	0.0151599561948944	0.0113054374977192	54206/3091/4327/9902/28984/7148/7431	7
c01_4_CAF_MMP19	GO:0003158	endothelium development	8/287	139/18903	0.00129798901914866	0.0157618487459604	0.0117542949039636	659/25932/80781/57493/23135/91663/9693/7422	8
c01_4_CAF_MMP19	GO:0050852	T cell receptor signaling pathway	8/287	139/18903	0.00129798901914866	0.0157618487459604	0.0117542949039636	25/673/868/1997/2534/5594/5819/64332	8
c01_4_CAF_MMP19	GO:0051341	regulation of oxidoreductase activity	7/287	108/18903	0.00130616414840867	0.0158139159396621	0.0117931236707825	25/27/493/23576/1956/3091/4790	7
c01_4_CAF_MMP19	GO:0045216	cell-cell junction organization	10/287	208/18903	0.00133852682181503	0.0161098435240933	0.0120138097180658	287/1495/2131/10979/57493/3987/5339/7422/9948/25861	10
c01_4_CAF_MMP19	GO:0048308	organelle inheritance	3/287	15/18903	0.00137642016242649	0.0162297890456549	0.0121032583008792	5594/1263/7534	3
c01_4_CAF_MMP19	GO:0048313	Golgi inheritance	3/287	15/18903	0.00137642016242649	0.0162297890456549	0.0121032583008792	5594/1263/7534	3
c01_4_CAF_MMP19	GO:0070262	peptidyl-serine dephosphorylation	3/287	15/18903	0.00137642016242649	0.0162297890456549	0.0121032583008792	1843/23645/5530	3
c01_4_CAF_MMP19	GO:0048660	regulation of smooth muscle cell proliferation	9/287	175/18903	0.00145248192525042	0.0168953775231996	0.0125996165248309	659/8840/2006/2081/3725/8013/7536/6648/7057	9
c01_4_CAF_MMP19	GO:1904035	regulation of epithelial cell apoptotic process	7/287	110/18903	0.00145299427026497	0.0168953775231996	0.0125996165248309	25/673/28984/5054/7057/7538/677	7
c01_4_CAF_MMP19	GO:0016049	cell growth	17/287	493/18903	0.00149797188724505	0.0172480882096541	0.0128626481965075	25/6868/659/2017/1956/2131/26585/3487/8826/55384/65059/6197/57142/6446/23677/9043/7422	17
c01_4_CAF_MMP19	GO:0002063	chondrocyte development	4/287	33/18903	0.00150517977247473	0.0172480882096541	0.0128626481965075	659/22856/85301/2131	4
c01_4_CAF_MMP19	GO:0070997	neuron death	14/287	368/18903	0.00156906873170468	0.0178794722705172	0.0133334987019693	25/558/673/824/1958/2353/2534/3091/3572/3632/3725/4170/8013/6648	14
c01_4_CAF_MMP19	GO:0048771	tissue remodeling	9/287	179/18903	0.00169748051606682	0.0186631101063779	0.013917891457481	558/659/2034/2131/26585/3091/4790/5530/7879	9
c01_4_CAF_MMP19	GO:0016055	Wnt signaling pathway	16/287	456/18903	0.00171758395476425	0.0186821698609116	0.0139321051439081	25/8840/1452/1956/1958/2131/10979/26585/3487/9314/26524/4772/4790/8613/166336/6497	16
c01_4_CAF_MMP19	GO:0051098	regulation of binding	14/287	372/18903	0.0017348659109097	0.0188198254015484	0.014034760856819	25/302/868/1452/84444/9759/3725/9314/5599/4792/8864/5530/9693/6497	14
c01_4_CAF_MMP19	GO:0009895	negative regulation of catabolic process	13/287	332/18903	0.00177457352062532	0.0191402494370366	0.0142737149711586	302/493/1956/2534/9759/3192/10644/9261/4170/7078/57602/8531/7538	13
c01_4_CAF_MMP19	GO:0051346	negative regulation of hydrolase activity	14/287	373/18903	0.00177851875299898	0.0191402494370366	0.0142737149711586	25/301/302/960/9314/3164/23645/6197/5054/23677/57630/7057/7078/7422	14
c01_4_CAF_MMP19	GO:0198738	cell-cell signaling by wnt	16/287	458/18903	0.00179528490612201	0.0192189973634325	0.0143324407186804	25/8840/1452/1956/1958/2131/10979/26585/3487/9314/26524/4772/4790/8613/166336/6497	16
c01_4_CAF_MMP19	GO:0033687	osteoblast proliferation	4/287	36/18903	0.00209089050749668	0.0216983229196339	0.0161813814248266	25/26585/3685/3726	4
c01_4_CAF_MMP19	GO:0070306	lens fiber cell differentiation	4/287	36/18903	0.00209089050749668	0.0216983229196339	0.0161813814248266	6498/161742/200734/7431	4
c01_4_CAF_MMP19	GO:0062012	regulation of small molecule metabolic process	13/287	339/18903	0.00213036440022363	0.0219400566585056	0.0163616527686729	301/493/1407/1958/60481/9759/3091/3269/3487/90007/23413/4790/8013	13
c01_4_CAF_MMP19	GO:2000146	negative regulation of cell motility	14/287	383/18903	0.00226754385705744	0.0230034124950365	0.0171546433811249	493/673/25932/1495/1809/1843/26585/9314/27342/28984/5054/161742/57522/7057	14
c01_4_CAF_MMP19	GO:0034113	heterotypic cell-cell adhesion	5/287	61/18903	0.00231582114260003	0.0233187138814281	0.0173897773136355	960/3678/3685/9314/91663	5
c01_4_CAF_MMP19	GO:0010755	regulation of plasminogen activation	3/287	18/18903	0.00238673442779754	0.0237170545283851	0.0176868372278647	302/5054/7057	3
c01_4_CAF_MMP19	GO:0031331	positive regulation of cellular catabolic process	15/287	429/18903	0.0024524237406105	0.0242736247610792	0.0181018958136496	27161/25820/9531/1452/3091/3192/1263/5770/23034/55095/23677/57630/51429/7538/677	15
c01_4_CAF_MMP19	GO:0051591	response to cAMP	6/287	90/18903	0.00249236144598581	0.0244311478608922	0.01821936762798	2353/2354/4327/5187/9693/677	6
c01_4_CAF_MMP19	GO:2000278	regulation of DNA biosynthetic process	7/287	121/18903	0.0025049617844767	0.0244368933794993	0.0182236523106446	659/26585/3181/3192/9314/5594/28984	7
c01_4_CAF_MMP19	GO:0045920	negative regulation of exocytosis	4/287	38/18903	0.00255871152324694	0.0247829487537346	0.0184817208270618	301/673/7879/27342	4
c01_4_CAF_MMP19	GO:0030278	regulation of ossification	7/287	122/18903	0.00262374317713	0.0251730831239737	0.0187726609644704	56172/659/22856/56975/26585/3091/5594	7
c01_4_CAF_MMP19	GO:0051051	negative regulation of transport	16/287	479/18903	0.00280493708417034	0.0265360094381511	0.0197890542878309	301/302/9531/673/51719/1407/80204/3685/90007/4790/9972/11252/5530/7879/27342/7057	16
c01_4_CAF_MMP19	GO:0032350	regulation of hormone metabolic process	4/287	39/18903	0.00281754389644303	0.0265418988202926	0.0197934462557789	476/1958/3091/4790	4
c01_4_CAF_MMP19	GO:0055007	cardiac muscle cell differentiation	7/287	124/18903	0.00287425076804503	0.0270033536360443	0.0201375731457537	2274/26585/3192/23135/4000/5339/7422	7
c01_4_CAF_MMP19	GO:1905953	negative regulation of lipid localization	5/287	65/18903	0.00306139215362912	0.0283684357197341	0.0211555741200315	1407/3685/4790/4792/7057	5
c01_4_CAF_MMP19	GO:0035886	vascular associated smooth muscle cell differentiation	4/287	40/18903	0.00309373901343235	0.0286030234241882	0.0213305163557704	4772/4773/6648/7422	4
c01_4_CAF_MMP19	GO:0046931	pore complex assembly	3/287	20/18903	0.00326051944339171	0.0299111253112605	0.022306024723659	9972/4928/57142	3
c01_4_CAF_MMP19	GO:1903510	mucopolysaccharide metabolic process	6/287	95/18903	0.00326756813307507	0.0299111253112605	0.022306024723659	960/22856/2131/3037/4790/64131	6
c01_4_CAF_MMP19	GO:0010517	regulation of phospholipase activity	5/287	66/18903	0.0032719888799191	0.0299111253112605	0.022306024723659	25/27/301/1956/2260	5
c01_4_CAF_MMP19	GO:0035019	somatic stem cell population maintenance	5/287	67/18903	0.00349281634278517	0.0316453828116928	0.0235993358337987	673/9314/9442/6497/22882	5
c01_4_CAF_MMP19	GO:0030856	regulation of epithelial cell differentiation	8/287	164/18903	0.00364208789909104	0.0328514713381427	0.0244987684098037	54206/5991/5054/161742/200734/7422/7538/677	8
c01_4_CAF_MMP19	GO:0032271	regulation of protein polymerization	9/287	201/18903	0.00369942483093598	0.0329344272363543	0.0245606322245958	25/10109/10458/6249/2017/2006/91663/51429/6709	9
c01_4_CAF_MMP19	GO:0006949	syncytium formation	5/287	68/18903	0.00372414860588077	0.0329344272363543	0.0245606322245958	824/2067/26509/4773/9644	5
c01_4_CAF_MMP19	GO:0035902	response to immobilization stress	3/287	21/18903	0.00376160471458338	0.0330501252244604	0.0246469132373066	2067/2353/6648	3
c01_4_CAF_MMP19	GO:0071498	cellular response to fluid shear stress	3/287	21/18903	0.00376160471458338	0.0330501252244604	0.0246469132373066	3037/9314/5339	3
c01_4_CAF_MMP19	GO:0006606	protein import into nucleus	8/287	165/18903	0.00377863419474385	0.0330569546327269	0.0246520062235468	9531/868/10527/4000/4792/9972/4928/5530	8
c01_4_CAF_MMP19	GO:0044843	cell cycle G1/S phase transition	11/287	280/18903	0.00381926648680386	0.0332693277694178	0.0248103820916685	6868/301/493/5128/1956/9314/26524/1263/5530/28984/7465	11
c01_4_CAF_MMP19	GO:0002696	positive regulation of leukocyte activation	15/287	450/18903	0.00383336023918798	0.0333207466944802	0.0248487274164187	25/27/301/558/2534/2736/3572/3727/5819/4773/64332/8013/5530/54537/7057	15
c01_4_CAF_MMP19	GO:0048738	cardiac muscle tissue development	10/287	241/18903	0.00389948233403306	0.0338232284325085	0.0252234498635019	25/2274/26585/57493/3192/23135/4000/5339/6497/7422	10
c01_4_CAF_MMP19	GO:0032835	glomerulus development	5/287	69/18903	0.00396625912855338	0.0343292385850109	0.0256008036024431	171023/1958/2131/8826/5530	5
c01_4_CAF_MMP19	GO:0032535	regulation of cellular component size	13/287	367/18903	0.00418946122665364	0.0358342440509483	0.0267231515175783	25/10109/10458/659/2017/2006/91663/23645/57142/51429/6709/7422/9948	13
c01_4_CAF_MMP19	GO:0014823	response to activity	5/287	70/18903	0.00421942057532061	0.0358342440509483	0.0267231515175783	51719/1407/2353/3091/6648	5
c01_4_CAF_MMP19	GO:0061318	renal filtration cell differentiation	3/287	22/18903	0.00430710575245871	0.0361264045381485	0.0269410282769094	171023/2131/8826	3
c01_4_CAF_MMP19	GO:0072112	podocyte differentiation	3/287	22/18903	0.00430710575245871	0.0361264045381485	0.0269410282769094	171023/2131/8826	3
c01_4_CAF_MMP19	GO:0031330	negative regulation of cellular catabolic process	10/287	247/18903	0.00463090049428239	0.0385813113788641	0.0287717588867894	302/493/3192/10644/9261/4170/7078/57602/8531/7538	10
c01_4_CAF_MMP19	GO:0001825	blastocyst formation	4/287	45/18903	0.00475417066480279	0.0393569227438324	0.0293501659544908	3726/26524/57142/6498	4
c01_4_CAF_MMP19	GO:1990138	neuron projection extension	8/287	172/18903	0.00484858119824135	0.0398073505766889	0.0296860695445887	25/659/2017/8826/65059/57142/9043/7422	8
c01_4_CAF_MMP19	GO:0045619	regulation of lymphocyte differentiation	9/287	210/18903	0.00491951694220233	0.0401054006430442	0.0299083384187894	25/301/558/673/2736/3726/64332/57630/677	9
c01_4_CAF_MMP19	GO:0040013	negative regulation of locomotion	14/287	419/18903	0.00503140628263248	0.0407204682363784	0.0303670210260422	493/673/25932/1495/1809/1843/26585/9314/27342/28984/5054/161742/57522/7057	14
c01_4_CAF_MMP19	GO:0000082	G1/S transition of mitotic cell cycle	10/287	250/18903	0.00503500381585505	0.0407204682363784	0.0303670210260422	6868/301/5128/1956/9314/26524/1263/5530/28984/7465	10
c01_4_CAF_MMP19	GO:0071260	cellular response to mechanical stimulus	5/287	73/18903	0.00504792128176399	0.0407439360599522	0.0303845220009269	9531/9020/5599/4790/5339	5
c01_4_CAF_MMP19	GO:0071868	cellular response to monoamine stimulus	6/287	105/18903	0.00533877684042906	0.0424241867309925	0.031637557873705	25/493/2782/3269/5594/8013	6
c01_4_CAF_MMP19	GO:0071870	cellular response to catecholamine stimulus	6/287	105/18903	0.00533877684042906	0.0424241867309925	0.031637557873705	25/493/2782/3269/5594/8013	6
c01_4_CAF_MMP19	GO:0001558	regulation of cell growth	14/287	422/18903	0.00534995275147471	0.0424241867309925	0.031637557873705	25/6868/659/2017/1956/26585/3487/55384/6197/57142/6446/23677/9043/7422	14
c01_4_CAF_MMP19	GO:0046700	heterocycle catabolic process	15/287	468/18903	0.00547356596321785	0.0430705764126666	0.0321195987220683	4363/27161/1655/2081/4670/3192/10644/9261/23034/55095/7431/8531/7538/677/22882	15
c01_4_CAF_MMP19	GO:0032369	negative regulation of lipid transport	4/287	47/18903	0.00555851834234266	0.0430705764126666	0.0321195987220683	1407/3685/4790/7057	4
c01_4_CAF_MMP19	GO:0006986	response to unfolded protein	7/287	141/18903	0.00581187172651279	0.0446088569499132	0.0332667613025022	467/9531/2081/3315/23645/5770/7057	7
c01_4_CAF_MMP19	GO:0070555	response to interleukin-1	7/287	141/18903	0.00581187172651279	0.0446088569499132	0.0332667613025022	301/1958/3037/9759/3091/3554/4790	7
c01_4_CAF_MMP19	GO:0048538	thymus development	4/287	48/18903	0.00599273252978939	0.0453974598346056	0.0338548567104832	25/171023/673/5594	4
c01_4_CAF_MMP19	GO:0071867	response to monoamine	6/287	108/18903	0.00611446951129572	0.0458014533626974	0.0341561322235921	25/493/2782/3269/5594/8013	6
c01_4_CAF_MMP19	GO:0071869	response to catecholamine	6/287	108/18903	0.00611446951129572	0.0458014533626974	0.0341561322235921	25/493/2782/3269/5594/8013	6
c01_4_CAF_MMP19	GO:0044270	cellular nitrogen compound catabolic process	15/287	474/18903	0.00613219994879894	0.0458014533626974	0.0341561322235921	4363/27161/1655/2081/4670/3192/10644/9261/23034/55095/7431/8531/7538/677/22882	15
c01_4_CAF_MMP19	GO:0031579	membrane raft organization	3/287	25/18903	0.00622078243904004	0.0460111690218452	0.0343125262953366	302/91663/11252	3
c01_4_CAF_MMP19	GO:0006024	glycosaminoglycan biosynthetic process	5/287	77/18903	0.00632362880660484	0.0465181229390027	0.0346905838405542	22856/2131/3037/4790/64131	5
c01_4_CAF_MMP19	GO:0008088	axo-dendritic transport	5/287	77/18903	0.00632362880660484	0.0465181229390027	0.0346905838405542	3091/3192/3315/23095/6421	5
c01_4_CAF_MMP19	GO:0010506	regulation of autophagy	12/287	344/18903	0.00656216792226131	0.0479262102473232	0.0357406556778931	25/27/9531/2017/2081/3091/3315/5599/4170/1263/23677/57602	12
c01_4_CAF_MMP19	GO:0050772	positive regulation of axonogenesis	5/287	78/18903	0.00667485820676516	0.0485748178624699	0.0362243505355375	659/673/6498/26230/7422	5
c01_4_CAF_MMP19	GO:0071216	cellular response to biotic stimulus	10/287	261/18903	0.00675857737086014	0.049096237044034	0.0366131954564265	25/558/824/5594/5599/4790/4792/5054/7431/7538	10
c02_1_CAF_COL1A1	GO:0002181	cytoplasmic translation	39/225	161/18903	3.24131942765343e-40	1.0372222168491e-36	8.19200836399568e-37	1981/26986/5315/10399/6134/4736/6135/6136/6137/23521/6142/6143/6147/6158/6159/6122/6161/6167/6168/6169/6170/6124/6171/6125/6128/6129/6130/6175/6176/6181/6205/6208/6224/6229/6230/6232/6194/6202/4904	39
c02_1_CAF_COL1A1	GO:0030198	extracellular matrix organization	40/225	318/18903	2.22117990999075e-29	2.57609859553167e-26	2.03460944995775e-26	165/84168/351/151887/1490/1300/1301/1303/7373/1306/1277/1278/1281/1289/1295/90993/1471/1513/1545/11117/2022/2192/2199/60681/2331/3688/3913/4035/4054/4060/4239/4320/4323/4313/10631/871/6423/23213/55959/84627	40
c02_1_CAF_COL1A1	GO:0043062	extracellular structure organization	40/225	319/18903	2.51501714232166e-29	2.57609859553167e-26	2.03460944995775e-26	165/84168/351/151887/1490/1300/1301/1303/7373/1306/1277/1278/1281/1289/1295/90993/1471/1513/1545/11117/2022/2192/2199/60681/2331/3688/3913/4035/4054/4060/4239/4320/4323/4313/10631/871/6423/23213/55959/84627	40
c02_1_CAF_COL1A1	GO:0045229	external encapsulating structure organization	40/225	321/18903	3.22012324441459e-29	2.57609859553167e-26	2.03460944995775e-26	165/84168/351/151887/1490/1300/1301/1303/7373/1306/1277/1278/1281/1289/1295/90993/1471/1513/1545/11117/2022/2192/2199/60681/2331/3688/3913/4035/4054/4060/4239/4320/4323/4313/10631/871/6423/23213/55959/84627	40
c02_1_CAF_COL1A1	GO:0032963	collagen metabolic process	21/225	107/18903	6.07643512703921e-20	3.8889184813051e-17	3.07147805053077e-17	1490/1277/1278/1289/90993/1471/1508/1513/11117/2022/3624/3688/4239/4320/4323/4313/9902/5118/57333/871/7431	21
c02_1_CAF_COL1A1	GO:0032964	collagen biosynthetic process	11/225	50/18903	1.3219416449797e-11	6.0431618056215e-09	4.77290509713724e-09	1490/1277/1289/90993/11117/2022/3624/5118/57333/871/7431	11
c02_1_CAF_COL1A1	GO:0031589	cell-substrate adhesion	22/225	369/18903	6.16146051599354e-10	2.46458420639742e-07	1.94653509196059e-07	71/84168/811/151887/1490/1277/1281/1295/11117/2192/2199/2316/2335/22801/3688/9358/3913/4323/91663/5034/7070/7791	22
c02_1_CAF_COL1A1	GO:0002474	antigen processing and presentation of peptide antigen via MHC class I	8/225	30/18903	1.66196722139535e-09	5.90921678718348e-07	4.66711496908801e-07	567/811/3105/3106/3107/3133/2923/6892	8
c02_1_CAF_COL1A1	GO:0001503	ossification	23/225	429/18903	1.92783174128841e-09	6.16906157212292e-07	4.87234106403524e-07	56172/1490/1051/1301/1277/1278/1291/90993/115908/1513/3488/22801/4054/4256/4323/4313/4330/9902/6169/6238/6423/338773/1462	23
c02_1_CAF_COL1A1	GO:0010712	regulation of collagen metabolic process	9/225	45/18903	2.49631050264813e-09	7.26199418952182e-07	5.73554212139536e-07	1490/90993/1471/11117/2022/3624/3688/4239/7431	9
c02_1_CAF_COL1A1	GO:0035987	endodermal cell differentiation	9/225	49/18903	5.55336505628273e-09	1.36698216770036e-06	1.07964611337124e-06	1301/1303/1289/1291/1295/2335/3624/4323/4313	9
c02_1_CAF_COL1A1	GO:0007178	transmembrane receptor protein serine/threonine kinase signaling pathway	21/225	390/18903	9.37271283706301e-09	2.14233436275726e-06	1.69202131742769e-06	1278/1281/11117/2022/2200/2331/2734/3303/5654/94031/3624/4035/4053/4054/8425/4681/6423/6424/23213/7431/7791	21
c02_1_CAF_COL1A1	GO:0000027	ribosomal large subunit assembly	7/225	26/18903	1.67330916872291e-08	3.14975843524312e-06	2.48768750099301e-06	6134/6135/6147/6169/6125/6128/6175	7
c02_1_CAF_COL1A1	GO:0051216	cartilage development	15/225	201/18903	1.91484769737566e-08	3.4041736842234e-06	2.68862533415144e-06	633/1490/1301/1277/1281/1513/2202/2734/4054/4256/871/6423/23213/55959/7076	15
c02_1_CAF_COL1A1	GO:0060348	bone development	16/225	233/18903	2.07294440273247e-08	3.49127478354943e-06	2.75741801161256e-06	633/1277/1281/2022/2200/2316/2734/4054/4323/6137/871/6424/23213/55959/7052/338773	16
c02_1_CAF_COL1A1	GO:0042273	ribosomal large subunit biogenesis	10/225	76/18903	2.24678735444294e-08	3.5948597671087e-06	2.83922970421973e-06	6134/4736/6135/6147/6169/6125/6128/6129/6130/6175	10
c02_1_CAF_COL1A1	GO:0052547	regulation of peptidase activity	22/225	459/18903	3.32569701099872e-08	4.62705671095474e-06	3.65446156677709e-06	2/84168/351/718/1490/1293/1471/1508/1509/2192/2335/2597/4035/5118/10399/57333/5176/710/871/6423/7076/7077	22
c02_1_CAF_COL1A1	GO:0071559	response to transforming growth factor beta	17/225	277/18903	3.89676977087885e-08	5.09778014800786e-06	4.02624017610752e-06	1277/1278/1281/1513/11117/2022/2200/2331/2734/3303/5654/94031/4053/4054/8425/25878/7791	17
c02_1_CAF_COL1A1	GO:0045765	regulation of angiogenesis	19/225	349/18903	4.12677889897009e-08	5.09778014800786e-06	4.02624017610752e-06	718/90993/1545/1634/11117/2022/10457/3315/3339/3688/57608/5315/5740/5176/6423/6678/6772/23213/7058	19
c02_1_CAF_COL1A1	GO:0042255	ribosome assembly	9/225	61/18903	4.14194637025638e-08	5.09778014800786e-06	4.02624017610752e-06	6134/6135/6147/6169/6125/6128/6175/6208/6232	9
c02_1_CAF_COL1A1	GO:0030574	collagen catabolic process	8/225	45/18903	5.24958957220444e-08	6.17546574802475e-06	4.8773990990156e-06	1471/1508/1513/3688/4320/4323/4313/9902	8
c02_1_CAF_COL1A1	GO:0042060	wound healing	21/225	442/18903	8.04380002509004e-08	8.30327744525424e-06	6.55795037699192e-06	60/71/79026/348/1265/1277/1281/1289/11117/2192/60681/2316/2335/3315/3688/4627/10398/5339/5754/710/7076	21
c02_1_CAF_COL1A1	GO:0034975	protein folding in endoplasmic reticulum	5/225	11/18903	9.96119065457355e-08	9.66140801397676e-06	7.63060547419678e-06	811/821/7184/5034/2923	5
c02_1_CAF_COL1A1	GO:0071560	cellular response to transforming growth factor beta stimulus	16/225	271/18903	1.68279772651599e-07	1.58380962495623e-05	1.2508970097105e-05	1277/1278/1281/1513/11117/2022/2200/2331/2734/3303/5654/94031/4053/4054/8425/7791	16
c02_1_CAF_COL1A1	GO:2000146	negative regulation of cell motility	19/225	383/18903	1.76781664965014e-07	1.61628950825156e-05	1.27654970701052e-05	348/811/972/1265/1281/1545/1634/11117/2022/2192/3488/4035/4681/127435/5176/6423/23213/7070/7076	19
c02_1_CAF_COL1A1	GO:0061448	connective tissue development	16/225	274/18903	1.95459214939971e-07	1.73741524391085e-05	1.37221513178617e-05	633/1490/1301/1277/1281/1289/1513/2202/2734/4054/4256/871/6423/23213/55959/7076	16
c02_1_CAF_COL1A1	GO:0045785	positive regulation of cell adhesion	21/225	484/18903	3.63686965131871e-07	2.98409817544099e-05	2.35684859185323e-05	60/567/811/151887/1604/972/975/1295/11117/2199/2316/2335/3105/3133/3913/3956/91663/5034/6423/7052/7070	21
c02_1_CAF_COL1A1	GO:0006417	regulation of translation	21/225	486/18903	3.89074592741327e-07	3.11259674193062e-05	2.45833709782086e-05	351/811/1545/1719/1938/1981/1982/2597/3315/3488/26986/5315/23654/10399/6134/23521/6169/6125/6208/7431/4904	21
c02_1_CAF_COL1A1	GO:0007492	endoderm development	9/225	83/18903	6.25861210093843e-07	4.65757179604721e-05	3.67856246128597e-05	1301/1303/1289/1291/1295/2335/3624/4323/4313	9
c02_1_CAF_COL1A1	GO:0040013	negative regulation of locomotion	19/225	419/18903	6.94907686462851e-07	4.94156577040249e-05	3.90286164958434e-05	348/811/972/1265/1281/1545/1634/11117/2022/2192/3488/4035/4681/127435/5176/6423/23213/7070/7076	19
c02_1_CAF_COL1A1	GO:0044403	biological process involved in symbiotic interaction	16/225	307/18903	8.95682450196965e-07	6.2308344361528e-05	4.92112943460621e-05	348/1604/972/975/1072/1508/1915/2335/2597/3303/3312/10410/3688/3916/3956/5034	16
c02_1_CAF_COL1A1	GO:0045861	negative regulation of proteolysis	17/225	352/18903	1.1619285776515e-06	7.58810499690775e-05	5.9931052952551e-05	2/351/718/1293/1471/1508/2597/2734/4035/6135/6125/5176/710/871/6423/7076/7077	17
c02_1_CAF_COL1A1	GO:0090288	negative regulation of cellular response to growth factor stimulus	10/225	120/18903	1.73205908148221e-06	0.000110851781214861	8.75510285187113e-05	90993/1634/11117/2200/5654/94031/4681/6423/23213/55959	10
c02_1_CAF_COL1A1	GO:1904667	negative regulation of ubiquitin protein ligase activity	4/225	12/18903	8.97621547629129e-06	0.000495239474554002	0.000391141440264526	6135/6167/6125/6224	4
c02_1_CAF_COL1A1	GO:0048771	tissue remodeling	11/225	179/18903	1.02359478991392e-05	0.000555170055546532	0.000438474770844482	1471/115908/1513/2316/10457/3488/4054/4323/4313/7076/338773	11
c02_1_CAF_COL1A1	GO:0046718	viral entry into host cell	10/225	151/18903	1.35666917238104e-05	0.000700216347035377	0.000553032713563138	1604/972/975/1508/3303/10410/3688/3916/3956/5034	10
c02_1_CAF_COL1A1	GO:0140694	non-membrane-bounded organelle assembly	16/225	386/18903	1.65733264941648e-05	0.000828666324708238	0.000654482843955421	71/2316/3303/3688/10398/5339/6134/6135/6147/6169/6125/6128/6175/6208/6232/203068	16
c02_1_CAF_COL1A1	GO:0007596	blood coagulation	12/225	225/18903	1.69927453831294e-05	0.000836565926554062	0.000660721970281678	60/71/348/1281/11117/2192/2316/2335/3315/4627/10398/710	12
c02_1_CAF_COL1A1	GO:0034109	homotypic cell-cell adhesion	8/225	95/18903	1.77724428324623e-05	0.000857981701908861	0.000677636206014203	60/71/4267/2316/2335/3315/4627/10398	8
c02_1_CAF_COL1A1	GO:0050817	coagulation	12/225	230/18903	2.11386487396975e-05	0.000966338228100456	0.000763216475549077	60/71/348/1281/11117/2192/2316/2335/3315/4627/10398/710	12
c02_1_CAF_COL1A1	GO:0007599	hemostasis	12/225	231/18903	2.20661362226248e-05	0.000978292274333589	0.000772657812722023	60/71/348/1281/11117/2192/2316/2335/3315/4627/10398/710	12
c02_1_CAF_COL1A1	GO:0001649	osteoblast differentiation	12/225	246/18903	4.08942380149315e-05	0.00168986339314558	0.00133465855491531	1051/1277/1291/90993/115908/3488/22801/9902/6238/6423/338773/1462	12
c02_1_CAF_COL1A1	GO:2001242	regulation of intrinsic apoptotic signaling pathway	10/225	172/18903	4.17185025182816e-05	0.00168986339314558	0.00133465855491531	972/90993/3303/3315/5034/754/10399/6135/6423/7178	10
c02_1_CAF_COL1A1	GO:0051346	negative regulation of hydrolase activity	15/225	373/18903	4.32343906303554e-05	0.00172937562521422	0.00136586541978268	2/351/718/1293/1471/1508/2597/2771/4035/5176/710/871/6423/7076/7077	15
c02_1_CAF_COL1A1	GO:0034446	substrate adhesion-dependent cell spreading	8/225	111/18903	5.48628754257521e-05	0.00204140931816752	0.00161231045161849	84168/811/2192/2316/2335/3913/91663/5034	8
c02_1_CAF_COL1A1	GO:0018149	peptide cross-linking	5/225	36/18903	6.37703255505124e-05	0.0023358826517432	0.00184488626540639	633/1281/1634/2335/7052	5
c02_1_CAF_COL1A1	GO:0006826	iron ion transport	6/225	58/18903	6.42367729229381e-05	0.0023358826517432	0.00184488626540639	392/567/79901/2495/2512/30061	6
c02_1_CAF_COL1A1	GO:0044000	movement in host	10/225	183/18903	7.03710223541666e-05	0.00253019406217228	0.0019983539287091	1604/972/975/1508/3303/10410/3688/3916/3956/5034	10
c02_1_CAF_COL1A1	GO:0034976	response to endoplasmic reticulum stress	12/225	261/18903	7.23293509703463e-05	0.00254344970445174	0.00200882326986468	811/821/1051/90993/1981/7184/3303/4082/5034/2923/10399/57333	12
c02_1_CAF_COL1A1	GO:0001819	positive regulation of cytokine production	17/225	486/18903	7.65279752102605e-05	0.00262392968254048	0.00207238656834859	351/567/718/1604/972/975/1051/1545/2597/3105/3133/3303/3315/4060/6772/23213/55959	17
c02_1_CAF_COL1A1	GO:0002711	positive regulation of T cell mediated immunity	6/225	60/18903	7.78979124504206e-05	0.00262392968254048	0.00207238656834859	567/1604/975/3105/3106/3133	6
c02_1_CAF_COL1A1	GO:1905517	macrophage migration	6/225	60/18903	7.78979124504206e-05	0.00262392968254048	0.00207238656834859	975/1265/11117/4323/4313/5919	6
c02_1_CAF_COL1A1	GO:0002396	MHC protein complex assembly	4/225	20/18903	8.15192132375144e-05	0.00264433458261429	0.00208850241212398	567/811/2923/6892	4
c02_1_CAF_COL1A1	GO:0002501	peptide antigen assembly with MHC protein complex	4/225	20/18903	8.15192132375144e-05	0.00264433458261429	0.00208850241212398	567/811/2923/6892	4
c02_1_CAF_COL1A1	GO:0044794	positive regulation by host of viral process	4/225	20/18903	8.15192132375144e-05	0.00264433458261429	0.00208850241212398	348/1072/1915/3312	4
c02_1_CAF_COL1A1	GO:0033627	cell adhesion mediated by integrin	7/225	88/18903	8.64238553468038e-05	0.00268501298164827	0.00212063031872944	1545/11117/2200/22801/3688/9358/6423	7
c02_1_CAF_COL1A1	GO:0002708	positive regulation of lymphocyte mediated immunity	8/225	119/18903	8.98430980001775e-05	0.00271224446792989	0.00214213781825647	567/718/1604/975/3105/3106/3133/3916	8
c02_1_CAF_COL1A1	GO:0071229	cellular response to acid chemical	7/225	89/18903	9.28644477479566e-05	0.00275316246547116	0.00217445496039351	1051/1277/1278/1281/1291/4313/5339	7
c02_1_CAF_COL1A1	GO:0016072	rRNA metabolic process	12/225	268/18903	9.30279257637428e-05	0.00275316246547116	0.00217445496039351	284119/4736/6135/6125/6129/6130/6208/6229/6230/6232/6194/6202	12
c02_1_CAF_COL1A1	GO:0006364	rRNA processing	11/225	229/18903	9.81978778202713e-05	0.00285666553658971	0.00225620195833944	4736/6135/6125/6129/6130/6208/6229/6230/6232/6194/6202	11
c02_1_CAF_COL1A1	GO:0002683	negative regulation of immune system process	16/225	449/18903	0.000100615352186027	0.0029006227657233	0.00229091949358606	2/1604/972/1051/1265/1281/11117/2200/10457/3105/3106/3133/3624/4681/710/7070	16
c02_1_CAF_COL1A1	GO:0002685	regulation of leukocyte migration	11/225	231/18903	0.000106068547529745	0.00303052992942129	0.0023935205133357	351/811/972/975/4267/1265/11117/4323/4681/5919/7070	11
c02_1_CAF_COL1A1	GO:0010952	positive regulation of peptidase activity	10/225	194/18903	0.000114277162045068	0.00320777998722998	0.00253351307544052	84168/351/1490/1509/2192/2335/5118/10399/57333/6423	10
c02_1_CAF_COL1A1	GO:0030449	regulation of complement activation	4/225	22/18903	0.000120799424588102	0.0033039158861703	0.00260944146141279	2/718/1604/710	4
c02_1_CAF_COL1A1	GO:0006959	humoral immune response	13/225	320/18903	0.000126887802885495	0.00344102516299646	0.00271773072906398	2/715/716/718/1604/975/2597/3105/3133/4239/5919/6170/710	13
c02_1_CAF_COL1A1	GO:1904666	regulation of ubiquitin protein ligase activity	4/225	24/18903	0.000172230738772433	0.0044807997079007	0.00353894740087816	6135/6167/6125/6224	4
c02_1_CAF_COL1A1	GO:0001101	response to acid chemical	8/225	133/18903	0.000194737909990906	0.00502549445137822	0.00396914874268392	1490/1051/1277/1278/1281/1291/4313/5339	8
c02_1_CAF_COL1A1	GO:0046641	positive regulation of alpha-beta T cell proliferation	4/225	25/18903	0.000203132208041852	0.0051380480998268	0.00405804391042242	1604/975/3105/3133	4
c02_1_CAF_COL1A1	GO:0034250	positive regulation of cellular amide metabolic process	9/225	170/18903	0.000205510470326808	0.0051380480998268	0.00405804391042242	1545/1938/1981/26986/5315/23654/6125/7431/4904	9
c02_1_CAF_COL1A1	GO:0051146	striated muscle cell differentiation	12/225	293/18903	0.000213826503728009	0.00530422334829171	0.00418928955896329	71/811/975/3488/3688/4323/4627/10398/23646/5339/338773/4904	12
c02_1_CAF_COL1A1	GO:0009612	response to mechanical stimulus	10/225	211/18903	0.000226555662755709	0.00557675477552514	0.00440453559738021	71/1265/1301/1277/2022/4323/4313/5339/6772/10628	10
c02_1_CAF_COL1A1	GO:0006979	response to oxidative stress	15/225	434/18903	0.000230693903521419	0.00563527092571404	0.00445075180678928	348/351/1277/1545/1719/3303/3315/4323/4313/4779/5034/10399/6414/6772/10628	15
c02_1_CAF_COL1A1	GO:0002726	positive regulation of T cell cytokine production	4/225	26/18903	0.000237836427970747	0.00572238022185255	0.00451955095811447	567/1604/975/3105	4
c02_1_CAF_COL1A1	GO:0097193	intrinsic apoptotic signaling pathway	12/225	298/18903	0.000249689718773767	0.00596273955280639	0.00470938739022636	972/1051/90993/1545/3303/3315/5034/754/10399/6135/6423/7178	12
c02_1_CAF_COL1A1	GO:0032836	glomerular basement membrane development	3/225	11/18903	0.000255866122069434	0.0060203793428102	0.00475491144805503	3913/23213/55959	3
c02_1_CAF_COL1A1	GO:0048563	post-embryonic animal organ morphogenesis	3/225	11/18903	0.000255866122069434	0.0060203793428102	0.00475491144805503	2202/2200/4237	3
c02_1_CAF_COL1A1	GO:1901796	regulation of signal transduction by p53 class mediator	7/225	105/18903	0.00026128933855701	0.00610310863782798	0.00482025126296875	972/9891/754/6135/6167/6125/6224	7
c02_1_CAF_COL1A1	GO:2000242	negative regulation of reproductive process	6/225	75/18903	0.000270173257197709	0.00626488712342514	0.00494802433662624	811/4627/5730/5176/23213/7076	6
c02_1_CAF_COL1A1	GO:0034341	response to interferon-gamma	8/225	140/18903	0.000276444167136726	0.00627762825914401	0.0049580873191463	71/972/2597/10410/23521/6772/7431/7791	8
c02_1_CAF_COL1A1	GO:0016049	cell growth	16/225	493/18903	0.000290246886339221	0.00649503521877977	0.00512979590799021	348/351/22883/1981/1982/2335/3303/3487/3488/3624/3688/3913/8425/4323/10399/6423	16
c02_1_CAF_COL1A1	GO:0001553	luteinization	3/225	12/18903	0.000338162757600482	0.00746290223670028	0.0058942198257623	2/3624/4313	3
c02_1_CAF_COL1A1	GO:0071230	cellular response to amino acid stimulus	6/225	80/18903	0.000383807187259847	0.00819769968868255	0.0064745647870154	1051/1277/1278/1281/1291/4313	6
c02_1_CAF_COL1A1	GO:0002824	positive regulation of adaptive immune response based on somatic recombination of immune receptors built from immunoglobulin superfamily domains	7/225	114/18903	0.000431670569043863	0.00888169532587657	0.00701478634125975	567/718/1604/975/3105/3106/3133	7
c02_1_CAF_COL1A1	GO:0090596	sensory organ morphogenesis	11/225	272/18903	0.000434630243008565	0.00888169532587657	0.00701478634125975	1301/1289/1295/115908/2202/2195/2200/4237/5754/6169/7070	11
c02_1_CAF_COL1A1	GO:0002863	positive regulation of inflammatory response to antigenic stimulus	3/225	13/18903	0.000435758176925819	0.00888169532587657	0.00701478634125975	718/975/3133	3
c02_1_CAF_COL1A1	GO:0090177	establishment of planar polarity involved in neural tube closure	3/225	13/18903	0.000435758176925819	0.00888169532587657	0.00701478634125975	115908/5754/6423	3
c02_1_CAF_COL1A1	GO:0001906	cell killing	9/225	189/18903	0.000448998659082026	0.00903645100039297	0.00713701278024458	567/718/1604/2597/3105/3106/3133/3916/203068	9
c02_1_CAF_COL1A1	GO:0001894	tissue homeostasis	11/225	275/18903	0.00047649417555938	0.00943772222106491	0.00745393784630817	60/71/567/1490/1281/1513/3315/3688/4054/57333/338773	11
c02_1_CAF_COL1A1	GO:0002449	lymphocyte mediated immunity	13/225	367/18903	0.000477108706284687	0.00943772222106491	0.00745393784630817	567/715/716/718/1604/972/975/3105/3106/3133/3916/710/203068	13
c02_1_CAF_COL1A1	GO:0007584	response to nutrient	8/225	154/18903	0.000524085109386653	0.0102260509148615	0.00807656192321793	2/1277/1545/2771/4330/10631/6423/6772	8
c02_1_CAF_COL1A1	GO:0043200	response to amino acid	7/225	118/18903	0.000531423924134668	0.0102875829326756	0.00812516007281383	1490/1051/1277/1278/1281/1291/4313	7
c02_1_CAF_COL1A1	GO:0046598	positive regulation of viral entry into host cell	3/225	14/18903	0.000549742712964851	0.0102875829326756	0.00812516007281383	972/3956/5034	3
c02_1_CAF_COL1A1	GO:0070278	extracellular matrix constituent secretion	3/225	14/18903	0.000549742712964851	0.0102875829326756	0.00812516007281383	1490/90993/2022	3
c02_1_CAF_COL1A1	GO:0075294	positive regulation by symbiont of entry into host	3/225	14/18903	0.000549742712964851	0.0102875829326756	0.00812516007281383	972/3956/5034	3
c02_1_CAF_COL1A1	GO:0098760	response to interleukin-7	3/225	14/18903	0.000549742712964851	0.0102875829326756	0.00812516007281383	5034/2923/4904	3
c02_1_CAF_COL1A1	GO:0098761	cellular response to interleukin-7	3/225	14/18903	0.000549742712964851	0.0102875829326756	0.00812516007281383	5034/2923/4904	3
c02_1_CAF_COL1A1	GO:0032092	positive regulation of protein binding	6/225	86/18903	0.000566051125529129	0.0105311837307745	0.00831755662420709	348/351/567/115908/4035/6135	6
c02_1_CAF_COL1A1	GO:0043542	endothelial cell migration	11/225	281/18903	0.000570405247218595	0.0105508485034653	0.00833308791342773	348/811/1545/1634/3315/3688/57608/4627/5176/6678/7114	11
c02_1_CAF_COL1A1	GO:0071826	ribonucleoprotein complex subunit organization	10/225	242/18903	0.000667467323499565	0.0118462913344769	0.00935623207042075	6134/6135/23521/6147/6169/6125/6128/6175/6208/6232	10
c02_1_CAF_COL1A1	GO:0060249	anatomical structure homeostasis	12/225	333/18903	0.000674451053099	0.0118462913344769	0.00935623207042075	60/71/351/567/1490/1281/1513/3315/3688/4054/57333/338773	12
c02_1_CAF_COL1A1	GO:0050673	epithelial cell proliferation	15/225	481/18903	0.000676252763690389	0.0118462913344769	0.00935623207042075	348/567/1051/1295/5654/3487/3488/57608/9500/4323/5176/6423/6678/6772/23213	15
c02_1_CAF_COL1A1	GO:0042326	negative regulation of phosphorylation	13/225	381/18903	0.000676489997186583	0.0118462913344769	0.00935623207042075	348/1981/11117/2022/2192/3315/3624/4035/91663/5339/10399/6423/7070	13
c02_1_CAF_COL1A1	GO:0001912	positive regulation of leukocyte mediated cytotoxicity	5/225	59/18903	0.000678348513738827	0.0118462913344769	0.00935623207042075	567/3105/3106/3133/3916	5
c02_1_CAF_COL1A1	GO:0007566	embryo implantation	5/225	59/18903	0.000678348513738827	0.0118462913344769	0.00935623207042075	811/2192/4313/6159/7076	5
c02_1_CAF_COL1A1	GO:0050808	synapse organization	14/225	432/18903	0.000702193002601698	0.0121460411260834	0.00959297524464682	60/71/348/351/718/1072/22883/1981/2316/3312/3913/23654/7058/203068	14
c02_1_CAF_COL1A1	GO:0006029	proteoglycan metabolic process	6/225	90/18903	0.000720690342856117	0.0123326689686608	0.00974037440584034	633/79586/1301/1634/23213/55959	6
c02_1_CAF_COL1A1	GO:0051591	response to cAMP	6/225	90/18903	0.000720690342856117	0.0123326689686608	0.00974037440584034	351/1277/1545/3488/6175/6772	6
c02_1_CAF_COL1A1	GO:0001933	negative regulation of protein phosphorylation	12/225	338/18903	0.00076813976649546	0.013005541020029	0.0102718105227268	348/1981/11117/2022/2192/3315/4035/91663/5339/10399/6423/7070	12
c02_1_CAF_COL1A1	GO:1900024	regulation of substrate adhesion-dependent cell spreading	5/225	61/18903	0.000790737537854708	0.0133176848480793	0.0105183425395521	811/2192/2316/91663/5034	5
c02_1_CAF_COL1A1	GO:0042249	establishment of planar polarity of embryonic epithelium	3/225	16/18903	0.00083101683540188	0.01392207482664	0.0109956913351193	115908/5754/6423	3
c02_1_CAF_COL1A1	GO:0051235	maintenance of location	12/225	342/18903	0.000850718854351938	0.01392207482664	0.0109956913351193	348/718/811/2200/2316/2495/2512/7184/4681/7070/9168/7114	12
c02_1_CAF_COL1A1	GO:0031102	neuron projection regeneration	5/225	62/18903	0.000851874199378795	0.01392207482664	0.0109956913351193	1719/2316/3913/4313/7070	5
c02_1_CAF_COL1A1	GO:0035909	aorta morphogenesis	4/225	36/18903	0.000853811844828599	0.01392207482664	0.0109956913351193	1281/2022/60681/4035	4
c02_1_CAF_COL1A1	GO:0046683	response to organophosphorus	7/225	128/18903	0.00086222816569465	0.0139350006576913	0.011005900190499	351/1277/1545/7184/3488/6175/6772	7
c02_1_CAF_COL1A1	GO:0150063	visual system development	13/225	392/18903	0.000878786412316185	0.014131238791014	0.0111608895846134	718/1289/1295/1545/2202/2195/2200/3624/3913/4237/5176/7070/7431	13
c02_1_CAF_COL1A1	GO:0007568	aging	8/225	169/18903	0.000963306485561827	0.0151851268659992	0.0119932531596264	821/1490/3488/3624/4313/5176/710/7076	8
c02_1_CAF_COL1A1	GO:0016045	detection of bacterium	3/225	17/18903	0.00100026674345294	0.0155381241701428	0.0122720513593792	3105/3106/284297	3
c02_1_CAF_COL1A1	GO:0002369	T cell cytokine production	4/225	38/18903	0.00105023782012936	0.0159277773668908	0.012579800479574	567/1604/975/3105	4
c02_1_CAF_COL1A1	GO:0016064	immunoglobulin mediated immune response	9/225	215/18903	0.00112536118246259	0.0169865838862278	0.0134160486548792	567/715/716/718/1604/972/975/3133/710	9
c02_1_CAF_COL1A1	GO:0031343	positive regulation of cell killing	5/225	66/18903	0.00113216265764521	0.0170090164528858	0.0134337659550588	567/3105/3106/3133/3916	5
c02_1_CAF_COL1A1	GO:0048569	post-embryonic animal organ development	3/225	18/18903	0.0011898285522909	0.0176270896635689	0.0139219218033648	2202/2200/4237	3
c02_1_CAF_COL1A1	GO:0007162	negative regulation of cell adhesion	11/225	308/18903	0.00120573202231302	0.0177803800525422	0.0140429909559717	396/972/1051/1277/1545/2192/10457/4323/4313/91663/23654	11
c02_1_CAF_COL1A1	GO:0030099	myeloid cell differentiation	13/225	407/18903	0.00123457956814329	0.0181106557246007	0.0143038435509099	351/567/972/975/1051/2200/2316/3303/3624/4627/6208/6194/6772	13
c02_1_CAF_COL1A1	GO:0050680	negative regulation of epithelial cell proliferation	8/225	176/18903	0.0012504229905127	0.0181879707710938	0.0143649071780908	348/567/9500/5176/6423/6678/6772/23213	8
c02_1_CAF_COL1A1	GO:0034101	erythrocyte homeostasis	7/225	137/18903	0.00128250422158133	0.0184865473381093	0.0146007237364475	567/3303/3624/6208/6229/6194/6772	7
c02_1_CAF_COL1A1	GO:0032103	positive regulation of response to external stimulus	14/225	464/18903	0.00138896219521399	0.0193284498561762	0.0152656605607497	351/718/811/972/975/1051/11117/2316/3133/3315/3916/3956/5919/7114	14
c02_1_CAF_COL1A1	GO:0045953	negative regulation of natural killer cell mediated cytotoxicity	3/225	19/18903	0.00140057867371721	0.0193284498561762	0.0152656605607497	3105/3106/3133	3
c02_1_CAF_COL1A1	GO:0007159	leukocyte cell-cell adhesion	13/225	414/18903	0.00143777512529902	0.0197462678152655	0.0155956542843594	60/567/1604/972/975/1051/51148/10457/3105/3133/3688/3956/7070	13
c02_1_CAF_COL1A1	GO:0007266	Rho protein signal transduction	7/225	140/18903	0.00145346378559346	0.019836739517794	0.0156671090730998	348/392/396/1072/1278/1281/3688	7
c02_1_CAF_COL1A1	GO:0050764	regulation of phagocytosis	6/225	103/18903	0.001456760558338	0.019836739517794	0.0156671090730998	718/811/1265/4240/10399/7052	6
c02_1_CAF_COL1A1	GO:0014002	astrocyte development	4/225	42/18903	0.00153452599504667	0.020719338329744	0.0163641879374064	351/3913/4035/7431	4
c02_1_CAF_COL1A1	GO:0072376	protein activation cascade	3/225	20/18903	0.00163335387262539	0.0215098223372431	0.0169885142867502	2192/2316/2335	3
c02_1_CAF_COL1A1	GO:0006875	cellular metal ion homeostasis	13/225	420/18903	0.0016334021337344	0.0215098223372431	0.0169885142867502	348/351/811/79901/2316/2495/2512/7184/3778/30061/7052/7070/7178	13
c02_1_CAF_COL1A1	GO:0043434	response to peptide hormone	13/225	421/18903	0.00166805879230751	0.0218564680310847	0.0172622959679718	1490/1277/1281/1513/1545/2200/2771/3488/3624/5315/5919/6772/7076	13
c02_1_CAF_COL1A1	GO:0042698	ovulation cycle	5/225	72/18903	0.00167338583362992	0.0218564680310847	0.0172622959679718	2/1545/3624/4313/5176	5
c02_1_CAF_COL1A1	GO:0001558	regulation of cell growth	13/225	422/18903	0.00170332307522536	0.022067343484701	0.0174288459561734	348/22883/1981/1982/2335/3303/3487/3488/3624/8425/4323/10399/6423	13
c02_1_CAF_COL1A1	GO:0051348	negative regulation of transferase activity	10/225	276/18903	0.00179600964253949	0.0230812484181782	0.0182296307408046	348/3315/5339/10399/6135/6167/6125/6224/6423/7070	10
c02_1_CAF_COL1A1	GO:0006509	membrane protein ectodomain proteolysis	4/225	44/18903	0.00182693268640109	0.0231991452241409	0.0183227459484086	348/4627/7076/7077	4
c02_1_CAF_COL1A1	GO:0046640	regulation of alpha-beta T cell proliferation	4/225	44/18903	0.00182693268640109	0.0231991452241409	0.0183227459484086	1604/975/3105/3133	4
c02_1_CAF_COL1A1	GO:0030324	lung development	8/225	187/18903	0.00183544472322772	0.0232151111238288	0.0183353558579977	1490/1281/1981/3488/4054/4323/5754/57333	8
c02_1_CAF_COL1A1	GO:0042267	natural killer cell mediated cytotoxicity	5/225	74/18903	0.00189004449884999	0.0238115842374802	0.0188064518928256	3105/3106/3133/3916/203068	5
c02_1_CAF_COL1A1	GO:0071496	cellular response to external stimulus	11/225	328/18903	0.00198275189656232	0.024784398707029	0.0195747833209134	1265/1277/1513/1981/2022/3312/4330/9891/5339/10631/6423	11
c02_1_CAF_COL1A1	GO:0031532	actin cytoskeleton reorganization	6/225	111/18903	0.00213299456243308	0.0261812442760641	0.0206780156272467	84168/396/2316/4627/5339/5754	6
c02_1_CAF_COL1A1	GO:2000113	negative regulation of cellular macromolecule biosynthetic process	10/225	283/18903	0.00215669879535869	0.0261812442760641	0.0206780156272467	811/1719/1981/2597/3488/9445/26986/10399/23521/4904	10
c02_1_CAF_COL1A1	GO:0098743	cell aggregation	3/225	22/18903	0.00216813429161156	0.0261812442760641	0.0206780156272467	1490/1301/4256	3
c02_1_CAF_COL1A1	GO:1902903	regulation of supramolecular fiber organization	12/225	384/18903	0.00226078690260033	0.0269944704788099	0.0213203038222443	71/165/348/351/1490/11117/2316/3303/3312/91663/9168/7114	12
c02_1_CAF_COL1A1	GO:0034249	negative regulation of cellular amide metabolic process	10/225	285/18903	0.00226982160254152	0.0270015952718694	0.0213259310025521	348/811/1719/1981/2597/3488/26986/10399/23521/4904	10
c02_1_CAF_COL1A1	GO:0046633	alpha-beta T cell proliferation	4/225	47/18903	0.00233468681567267	0.0272664153655202	0.0215350866094125	1604/975/3105/3133	4
c02_1_CAF_COL1A1	GO:0061383	trabecula morphogenesis	4/225	47/18903	0.00233468681567267	0.0272664153655202	0.0215350866094125	1277/2022/4313/30061	4
c02_1_CAF_COL1A1	GO:0048545	response to steroid hormone	11/225	339/18903	0.00255958266493008	0.029357220529664	0.0231864100301722	2/811/1490/1277/1545/2022/3303/3312/5730/5176/10628	11
c02_1_CAF_COL1A1	GO:0002832	negative regulation of response to biotic stimulus	6/225	116/18903	0.00266178617873576	0.0303121557720798	0.0239406203976196	2/3105/3106/3133/5654/710	6
c02_1_CAF_COL1A1	GO:0043393	regulation of protein binding	8/225	200/18903	0.00278485971877368	0.031329884072064	0.0247444248871795	60/348/351/567/115908/4035/10399/6135	8
c02_1_CAF_COL1A1	GO:0051043	regulation of membrane protein ectodomain proteolysis	3/225	24/18903	0.00280010838894072	0.031329884072064	0.0247444248871795	348/7076/7077	3
c02_1_CAF_COL1A1	GO:0031330	negative regulation of cellular catabolic process	9/225	247/18903	0.002898212961542	0.0320968392002157	0.0253501680656967	1471/1981/1982/26986/6135/6125/7076/7077/4904	9
c02_1_CAF_COL1A1	GO:0048568	embryonic organ development	13/225	449/18903	0.00291645679982295	0.0321815922739084	0.0254171062663336	2/1051/1301/115908/2202/2022/2200/4237/4323/5754/5919/6134/6169	13
c02_1_CAF_COL1A1	GO:0000302	response to reactive oxygen species	8/225	204/18903	0.00314322740098057	0.0334224265379374	0.026397120433417	348/1277/1545/1719/4313/10399/6772/10628	8
c02_1_CAF_COL1A1	GO:0043277	apoptotic cell clearance	4/225	51/18903	0.00315229477769365	0.0334224265379374	0.026397120433417	718/4035/4240/7052	4
c02_1_CAF_COL1A1	GO:0050870	positive regulation of T cell activation	9/225	251/18903	0.00322363443345153	0.0340449841156597	0.0268888180466115	60/567/1604/972/975/3105/3133/3956/7070	9
c02_1_CAF_COL1A1	GO:0032355	response to estradiol	6/225	121/18903	0.00328333203066757	0.0345376951782054	0.0272779625404181	811/1490/1277/1545/4313/10628	6
c02_1_CAF_COL1A1	GO:0002438	acute inflammatory response to antigenic stimulus	3/225	26/18903	0.00353464216667615	0.0367235549784536	0.0290043603629168	2/718/3133	3
c02_1_CAF_COL1A1	GO:0060343	trabecula formation	3/225	26/18903	0.00353464216667615	0.0367235549784536	0.0290043603629168	1277/4313/30061	3
c02_1_CAF_COL1A1	GO:0050807	regulation of synapse organization	8/225	209/18903	0.00364054154767784	0.0375797837179648	0.0296806120746162	348/351/1072/22883/1981/3312/7058/203068	8
c02_1_CAF_COL1A1	GO:0006898	receptor-mediated endocytosis	9/225	257/18903	0.00376505910020902	0.0386159907713746	0.03049901113226	348/567/718/821/975/3339/3688/4035/6424	9
c02_1_CAF_COL1A1	GO:0006817	phosphate ion transport	3/225	27/18903	0.00394189643811461	0.0397920145172453	0.031427837781548	56172/1051/6424	3
c02_1_CAF_COL1A1	GO:0055072	iron ion homeostasis	5/225	88/18903	0.00402083985189859	0.0404612815285392	0.0319564266282969	567/79901/2495/2512/30061	5
c02_1_CAF_COL1A1	GO:0050867	positive regulation of cell activation	13/225	467/18903	0.00406287294692496	0.0407560922575545	0.0321892689178909	60/567/1490/1604/972/975/2316/3105/3133/3916/3956/4323/7070	13
c02_1_CAF_COL1A1	GO:0042176	regulation of protein catabolic process	11/225	361/18903	0.00411971559414382	0.0410688158917764	0.0324362588671563	348/975/1471/1915/2316/3303/4035/10399/6135/7076/7077	11
c02_1_CAF_COL1A1	GO:0071320	cellular response to cAMP	4/225	55/18903	0.00414621889581228	0.0410770912278616	0.0324427947493736	351/1545/3488/6175	4
c02_1_CAF_COL1A1	GO:0048678	response to axon injury	5/225	89/18903	0.00421974160735902	0.0414207765139535	0.032714238292764	1719/2316/3913/4313/7070	5
c02_1_CAF_COL1A1	GO:0031668	cellular response to extracellular stimulus	9/225	262/18903	0.00426864338840559	0.0417726570119202	0.0329921544360593	1277/1513/1981/3312/4330/9891/5339/10631/6423	9
c02_1_CAF_COL1A1	GO:0050803	regulation of synapse structure or activity	8/225	215/18903	0.00431545732275151	0.0419631136289878	0.0331425775734209	348/351/1072/22883/1981/3312/7058/203068	8
c02_1_CAF_COL1A1	GO:0022604	regulation of cell morphogenesis	10/225	312/18903	0.00431985177532373	0.0419631136289878	0.0331425775734209	811/1072/2192/2316/2335/91663/4627/5034/23654/6678	10
c02_1_CAF_COL1A1	GO:0070372	regulation of ERK1 and ERK2 cascade	10/225	315/18903	0.00461698770040143	0.0439713114323945	0.0347286574832827	348/351/1490/972/11117/2192/2335/2771/10457/3624	10
c02_1_CAF_COL1A1	GO:0043113	receptor clustering	4/225	57/18903	0.0047144302721494	0.0446336593812961	0.035251781636346	348/975/2316/7070	4
c02_1_CAF_COL1A1	GO:0090132	epithelium migration	11/225	369/18903	0.0048464557329142	0.0453469542260977	0.0358151437818621	348/811/1545/1634/3315/3688/57608/4627/5176/6678/7114	11
c02_1_CAF_COL1A1	GO:0031214	biomineral tissue development	7/225	174/18903	0.00489567765997463	0.0455411875346478	0.0359685497600952	56172/1051/1277/1278/4054/4256/338773	7
c02_1_CAF_COL1A1	GO:0001909	leukocyte mediated cytotoxicity	6/225	134/18903	0.00540201909247164	0.0482862041785175	0.0381365711291515	567/3105/3106/3133/3916/203068	6
c02_1_CAF_COL1A1	GO:0031348	negative regulation of defense response	9/225	272/18903	0.00543269185248063	0.0484251084343677	0.0382462780759595	2/348/3105/3106/3133/5654/5740/5176/710	9
c02_1_CAF_COL1A1	GO:0002460	adaptive immune response based on somatic recombination of immune receptors built from immunoglobulin superfamily domains	11/225	375/18903	0.00545553595206471	0.0484936529072419	0.0383004146810157	567/715/716/718/1604/972/975/3105/3106/3133/710	11
c02_1_CAF_COL1A1	GO:0050863	regulation of T cell activation	11/225	376/18903	0.00556268354069071	0.0491765072573862	0.0388397348437448	60/567/1604/972/975/1051/10457/3105/3133/3956/7070	11
c02_1_CAF_COL1A1	GO:0007044	cell-substrate junction assembly	5/225	95/18903	0.00556309238349182	0.0491765072573862	0.0388397348437448	71/2335/4323/5339/7070	5
c02_1_CAF_COL1A1	GO:1903037	regulation of leukocyte cell-cell adhesion	11/225	377/18903	0.00567148721331485	0.0499965814947866	0.0394874316345338	60/567/1604/972/975/1051/10457/3105/3133/3956/7070	11
c02_2_CAF_ALDH1A3	GO:0030198	extracellular matrix organization	35/255	318/18903	6.59129619939365e-22	1.07190866382306e-18	8.43397570927577e-19	25890/81792/9509/351/2683/1277/1278/85301/1281/1289/1290/50509/131873/1513/1545/4921/11117/2191/2199/23768/3912/4017/4035/4060/4323/5033/89932/5156/10630/23187/10631/861/23213/55959/7045	35
c02_2_CAF_ALDH1A3	GO:0043062	extracellular structure organization	35/255	319/18903	7.31867304405319e-22	1.07190866382306e-18	8.43397570927577e-19	25890/81792/9509/351/2683/1277/1278/85301/1281/1289/1290/50509/131873/1513/1545/4921/11117/2191/2199/23768/3912/4017/4035/4060/4323/5033/89932/5156/10630/23187/10631/861/23213/55959/7045	35
c02_2_CAF_ALDH1A3	GO:0045229	external encapsulating structure organization	35/255	321/18903	9.01268495366927e-22	1.07190866382306e-18	8.43397570927577e-19	25890/81792/9509/351/2683/1277/1278/85301/1281/1289/1290/50509/131873/1513/1545/4921/11117/2191/2199/23768/3912/4017/4035/4060/4323/5033/89932/5156/10630/23187/10631/861/23213/55959/7045	35
c02_2_CAF_ALDH1A3	GO:0061448	connective tissue development	26/255	274/18903	6.13576607087168e-15	5.47310333521753e-12	4.30633897658283e-12	81792/8840/50515/22856/1277/85301/1281/1289/1513/2121/2737/3091/8609/4017/5159/5396/9462/861/860/23516/23213/55959/7045/7076/7227/6935	26
c02_2_CAF_ALDH1A3	GO:0051216	cartilage development	22/255	201/18903	4.33394304948251e-14	3.09270176011072e-11	2.43339497115155e-11	81792/8840/50515/22856/1277/85301/1281/1513/2121/2737/3091/4017/5396/861/860/23516/23213/55959/7045/7076/7227/6935	22
c02_2_CAF_ALDH1A3	GO:0032963	collagen metabolic process	17/255	107/18903	7.48065438492332e-14	4.44849580756773e-11	3.50015881484044e-11	9509/1277/1278/1289/1508/1513/4921/11117/54206/2191/3091/3624/4323/5118/5159/861/9697	17
c02_2_CAF_ALDH1A3	GO:0050673	epithelial cell proliferation	29/255	481/18903	1.6518435360652e-11	6.54864192964516e-09	5.15259264407707e-09	2683/8573/1012/6387/9420/54206/2152/2191/2252/2752/3091/3487/3912/4017/4163/4323/9788/4853/5578/6091/860/9037/5176/6772/23213/7128/7422/6935/677	29
c02_2_CAF_ALDH1A3	GO:0050678	regulation of epithelial cell proliferation	25/255	414/18903	4.3583227238338e-10	1.5550495478639e-07	1.22354175836471e-07	2683/8573/1012/6387/9420/54206/2152/2252/2752/3091/3912/4163/9788/4853/5578/6091/860/9037/5176/6772/23213/7128/7422/6935/677	25
c02_2_CAF_ALDH1A3	GO:0032964	collagen biosynthetic process	10/255	50/18903	1.07001622523191e-09	3.47074353784315e-07	2.73084523702729e-07	1277/1289/4921/11117/54206/3624/5118/5159/861/9697	10
c02_2_CAF_ALDH1A3	GO:0031589	cell-substrate adhesion	23/255	369/18903	1.2258056194841e-09	3.64472870859938e-07	2.86773998874043e-07	25890/87/81792/8573/1012/1277/1281/50509/11117/2199/2335/158326/2633/3678/3912/9448/79778/4323/10630/8499/25992/7070/7422	23
c02_2_CAF_ALDH1A3	GO:0060348	bone development	18/255	233/18903	2.96468839572052e-09	8.13692938148525e-07	6.40228660031306e-07	81792/8840/22856/1277/85301/1281/4921/2121/56975/2200/158326/2737/4323/4853/860/23213/55959/338773	18
c02_2_CAF_ALDH1A3	GO:0045765	regulation of angiogenesis	21/255	349/18903	1.23122736249201e-08	3.13787087812248e-06	2.46893486899713e-06	8038/718/1545/1634/11117/2152/2752/3091/3339/3678/5315/5578/861/9037/5176/161742/6772/23213/7058/7128/7422	21
c02_2_CAF_ALDH1A3	GO:0001667	ameboidal-type cell migration	25/255	492/18903	1.44870470422449e-08	3.44598558978199e-06	2.71136522538015e-06	55198/1012/1545/1634/4921/51466/2191/2252/2335/2752/2821/3091/4017/9448/4163/5578/6091/10371/10512/9037/5176/161742/7076/7422/9839	25
c02_2_CAF_ALDH1A3	GO:0071559	response to transforming growth factor beta	18/255	277/18903	4.39084389783983e-08	9.21560648676031e-06	7.251009706216e-06	55198/50515/8483/1277/1278/1281/1513/4921/11117/2200/94031/4052/25878/51701/161742/6935/9839/677	18
c02_2_CAF_ALDH1A3	GO:0048880	sensory system development	21/255	398/18903	1.16655102767138e-07	2.31236337040639e-05	1.8194102870173e-05	220/718/1289/1290/1545/2200/2737/3091/3624/4810/4853/5156/5159/221935/10371/5176/161742/55714/7070/7422/6935	21
c02_2_CAF_ALDH1A3	GO:0042060	wound healing	22/255	442/18903	1.58971291266098e-07	2.83604783618718e-05	2.23145491477201e-05	2683/8573/8840/1277/1281/1289/4921/11117/2152/2191/2335/2737/3091/3678/4853/5156/5159/10630/5578/7076/7128/7422	22
c02_2_CAF_ALDH1A3	GO:0071560	cellular response to transforming growth factor beta stimulus	17/255	271/18903	1.7427223268747e-07	2.93195146771988e-05	2.30691366662996e-05	55198/50515/8483/1277/1278/1281/1513/4921/11117/2200/94031/4052/51701/161742/6935/9839/677	17
c02_2_CAF_ALDH1A3	GO:0090287	regulation of cellular response to growth factor stimulus	19/255	338/18903	1.8078176090201e-07	2.93195146771988e-05	2.30691366662996e-05	81792/8573/50515/1634/11117/56975/2200/3091/94031/3678/4052/4853/6091/860/161742/23213/55959/6935/9839	19
c02_2_CAF_ALDH1A3	GO:0035987	endodermal cell differentiation	8/255	49/18903	2.74809631831938e-07	4.26313376685372e-05	3.3543125313308e-05	1289/1290/1291/2335/3624/3678/3912/4323	8
c02_2_CAF_ALDH1A3	GO:0090132	epithelium migration	19/255	369/18903	6.90020428328823e-07	9.11849217880459e-05	7.17459837174647e-05	1012/1545/1634/51466/2191/2252/2752/2821/3091/4017/9448/4163/5578/6091/9037/5176/161742/7422/9839	19
c02_2_CAF_ALDH1A3	GO:0030111	regulation of Wnt signaling pathway	18/255	336/18903	7.7356748722131e-07	9.85745998002013e-05	7.75603191135051e-05	351/80114/8840/1277/115908/2737/3487/4035/4163/29969/4300/51701/64359/9037/23213/55959/7128/9839	18
c02_2_CAF_ALDH1A3	GO:0090596	sensory organ morphogenesis	16/255	272/18903	9.52499916386762e-07	0.000109629667795741	8.62586511715958e-05	220/64072/1289/1290/115908/2200/2737/3091/26018/4853/5396/221935/55714/7070/7422/6935	16
c02_2_CAF_ALDH1A3	GO:0048771	tissue remodeling	13/255	179/18903	9.87176104055146e-07	0.000110070135602149	8.66052193919433e-05	115908/1513/4921/2034/3091/4323/4853/5578/861/10512/7076/338773/7128	13
c02_2_CAF_ALDH1A3	GO:0051960	regulation of nervous system development	21/255	456/18903	1.08554678930637e-06	0.000110663741264147	8.70722793106795e-05	55198/8553/9746/6387/23768/2335/2737/3091/4311/8650/5361/6091/10371/10512/9037/5176/79953/26011/7058/7070/7422	21
c02_2_CAF_ALDH1A3	GO:0198738	cell-cell signaling by wnt	21/255	458/18903	1.16423916679223e-06	0.000115389037419852	9.07902297612534e-05	351/80114/8840/1277/115908/2737/10082/3487/4035/4163/29969/4300/51701/64359/166336/4920/9037/23213/55959/7128/9839	21
c02_2_CAF_ALDH1A3	GO:0048706	embryonic skeletal system development	11/255	128/18903	1.3148720267533e-06	0.000124924547736121	9.82929457199183e-05	50515/1277/2737/56243/4323/5156/5396/860/23213/55959/6935	11
c02_2_CAF_ALDH1A3	GO:0001503	ossification	20/255	429/18903	1.6376335126424e-06	0.000146076909327702	0.000114936015216244	81792/8840/22856/1277/1278/1290/1291/115908/1513/4921/56975/2737/3091/4323/4920/861/860/338773/3371/1462	20
c02_2_CAF_ALDH1A3	GO:0007492	endoderm development	9/255	83/18903	1.76996109491393e-06	0.000150362409206021	0.000118307925817931	1289/1290/1291/2335/3624/3678/3912/4323/677	9
c02_2_CAF_ALDH1A3	GO:0010810	regulation of cell-substrate adhesion	14/255	222/18903	2.04282597883551e-06	0.000169507048662444	0.00013337128238811	25890/8573/1012/1277/11117/2199/2335/2633/3678/9448/4323/10630/7070/7422	14
c02_2_CAF_ALDH1A3	GO:0010712	regulation of collagen metabolic process	7/255	45/18903	2.19393472326802e-06	0.000177908161195916	0.000139981433180761	4921/11117/54206/2191/3624/5159/861	7
c02_2_CAF_ALDH1A3	GO:0052547	regulation of peptidase activity	20/255	459/18903	4.5492225655024e-06	0.000344647376250914	0.000271174932871486	351/444/718/1293/1508/112399/2152/2335/2597/2821/3428/4035/10392/89932/5118/6091/5176/7076/7078/7422	20
c02_2_CAF_ALDH1A3	GO:0007178	transmembrane receptor protein serine/threonine kinase signaling pathway	18/255	390/18903	6.31792780636375e-06	0.000442007184570703	0.000347779431570116	55198/50515/8483/1278/1281/11117/2200/94031/3624/4035/4052/51701/4853/860/161742/23213/6935/9839	18
c02_2_CAF_ALDH1A3	GO:0002573	myeloid leukocyte differentiation	13/255	218/18903	8.72496114438146e-06	0.000576493728947279	0.000453595933178662	351/8840/56975/2200/3428/3624/4853/5578/4920/861/9644/7422/677	13
c02_2_CAF_ALDH1A3	GO:0030324	lung development	12/255	187/18903	9.27455563319011e-06	0.000580554640337234	0.000456791133401995	9509/1281/2034/54206/2252/2737/4311/4323/5156/5159/10630/7422	12
c02_2_CAF_ALDH1A3	GO:2000027	regulation of animal organ morphogenesis	10/255	129/18903	1.00819980560586e-05	0.000620216708000296	0.000487997982132638	115908/2252/10082/4300/166336/6091/4920/860/23213/7422	10
c02_2_CAF_ALDH1A3	GO:0048562	embryonic organ morphogenesis	15/255	294/18903	1.1752083177684e-05	0.000687400537343879	0.000540859462206787	220/64072/50515/115908/2200/2737/3091/26018/9645/4323/4853/5156/5396/860/6935	15
c02_2_CAF_ALDH1A3	GO:0048008	platelet-derived growth factor receptor signaling pathway	7/255	58/18903	1.25219090822018e-05	0.000709177327068192	0.000557993843312151	868/2152/4035/5156/5159/25976/7422	7
c02_2_CAF_ALDH1A3	GO:1901653	cellular response to peptide	17/255	373/18903	1.35070395460468e-05	0.000753017454692111	0.00059248806692939	351/55198/781/1545/4921/54206/2200/3624/4035/10392/5315/5791/5919/23433/23516/6772/677	17
c02_2_CAF_ALDH1A3	GO:0070482	response to oxygen levels	16/255	337/18903	1.47254697938094e-05	0.000802652383907059	0.000631541747663479	1277/6387/54541/4921/112399/2034/3091/4017/4323/10397/5159/10630/5352/6648/7422/677	16
c02_2_CAF_ALDH1A3	GO:0050767	regulation of neurogenesis	17/255	377/18903	1.54963447306313e-05	0.000825238179087948	0.000649312669231637	55198/8553/6387/2335/2737/3091/4311/8650/5361/6091/10371/10512/9037/5176/26011/7070/7422	17
c02_2_CAF_ALDH1A3	GO:0043434	response to peptide hormone	18/255	421/18903	1.77812522887936e-05	0.000919471132846604	0.000723456900903319	55198/1277/1281/1513/6387/1545/4921/54206/2200/3624/5315/5791/5919/23433/23516/6772/7076/677	18
c02_2_CAF_ALDH1A3	GO:0007411	axon guidance	13/255	236/18903	2.03203818825594e-05	0.00102117074023904	0.00080347603381447	351/6387/23768/2737/8609/4853/5361/6091/10371/10512/9037/219699/7422	13
c02_2_CAF_ALDH1A3	GO:0034329	cell junction assembly	18/255	430/18903	2.35422862795866e-05	0.00110524838744164	0.000869629882377528	87/351/9746/10160/23768/2335/10082/3678/9448/79778/4323/5578/221935/79953/7058/7070/83660/7422	18
c02_2_CAF_ALDH1A3	GO:0071229	cellular response to acid chemical	8/255	89/18903	2.70489191288043e-05	0.00124424821908862	0.000978997521922747	1277/1278/1281/1290/1291/5156/7422/6935	8
c02_2_CAF_ALDH1A3	GO:0006029	proteoglycan metabolic process	8/255	90/18903	2.93460157445951e-05	0.0013055909440503	0.00102726311298742	81792/50515/51363/22856/337876/1634/23213/55959	8
c02_2_CAF_ALDH1A3	GO:0048732	gland development	18/255	441/18903	3.2809314038715e-05	0.00141040521072452	0.00110973291745406	220/1545/9420/2252/2737/3091/9612/4853/5156/5361/6091/10512/5176/6648/23213/3371/7128/7422	18
c02_2_CAF_ALDH1A3	GO:0010575	positive regulation of vascular endothelial growth factor production	5/255	29/18903	3.91405146759797e-05	0.00162387623678948	0.00127769587075689	718/1545/3091/23213/55959	5
c02_2_CAF_ALDH1A3	GO:1904888	cranial skeletal system development	7/255	73/18903	5.71480889492417e-05	0.00214636190916731	0.00168879726568008	50515/158326/2737/4323/5156/5396/860	7
c02_2_CAF_ALDH1A3	GO:0040013	negative regulation of locomotion	17/255	419/18903	5.85771837598801e-05	0.00217711866307554	0.00171299724876755	1281/6387/1545/1634/11117/51466/4035/4163/6091/10371/10512/9037/5176/161742/23213/7070/7076	17
c02_2_CAF_ALDH1A3	GO:0010466	negative regulation of peptidase activity	13/255	263/18903	6.24148992228262e-05	0.00229583876728911	0.00180640842351902	351/718/1293/1508/2597/2821/3428/4035/89932/5176/7076/7078/7422	13
c02_2_CAF_ALDH1A3	GO:0070371	ERK1 and ERK2 cascade	15/255	340/18903	6.31039528527724e-05	0.00229749901814992	0.00180771473961702	351/4921/11117/54206/2335/2633/3624/10392/4853/5156/5159/5578/161742/7078/677	15
c02_2_CAF_ALDH1A3	GO:0045669	positive regulation of osteoblast differentiation	7/255	75/18903	6.8042480184306e-05	0.00242775569297604	0.0019102031015952	8840/115908/4921/56975/2737/860/338773	7
c02_2_CAF_ALDH1A3	GO:0030900	forebrain development	16/255	383/18903	6.87515500767292e-05	0.00242876763043337	0.00191099931271117	220/351/1281/6387/9201/2737/3091/3624/3912/8650/221692/5361/6091/10371/9037/6935	16
c02_2_CAF_ALDH1A3	GO:0045639	positive regulation of myeloid cell differentiation	8/255	103/18903	7.74426153361208e-05	0.00260674765584225	0.00205103728998445	3091/3624/4853/5578/4920/861/6772/677	8
c02_2_CAF_ALDH1A3	GO:0048144	fibroblast proliferation	8/255	103/18903	7.74426153361208e-05	0.00260674765584225	0.00205103728998445	1281/4921/2335/2355/2495/5156/5159/6648	8
c02_2_CAF_ALDH1A3	GO:0030206	chondroitin sulfate biosynthetic process	4/255	18/18903	8.52821463130789e-05	0.00281894449278792	0.00221799768771105	50515/51363/22856/337876	4
c02_2_CAF_ALDH1A3	GO:0071385	cellular response to glucocorticoid stimulus	6/255	55/18903	9.47039225933476e-05	0.00302294593321429	0.00237850979581146	1545/54541/54206/114907/5176/677	6
c02_2_CAF_ALDH1A3	GO:0060485	mesenchyme development	14/255	313/18903	9.57379177279189e-05	0.00302294593321429	0.00237850979581146	1277/2335/3091/4017/5159/10630/23187/6091/10371/10512/9037/161742/6772/677	14
c02_2_CAF_ALDH1A3	GO:0070372	regulation of ERK1 and ERK2 cascade	14/255	315/18903	0.000102397879492281	0.00316366020448381	0.0024892263881751	351/4921/11117/54206/2335/2633/3624/10392/4853/5156/5159/5578/161742/7078	14
c02_2_CAF_ALDH1A3	GO:1901888	regulation of cell junction assembly	11/255	204/18903	0.000106689381585201	0.00320469090560133	0.00252151010303244	351/9746/10160/23768/10082/9448/4323/79953/7058/7070/7422	11
c02_2_CAF_ALDH1A3	GO:0060977	coronary vasculature morphogenesis	4/255	19/18903	0.000106882908566861	0.00320469090560133	0.00252151010303244	5159/6444/161742/7422	4
c02_2_CAF_ALDH1A3	GO:0001764	neuron migration	10/255	177/18903	0.000149767008791834	0.00424102132832748	0.00333691405553735	1281/6387/9201/54541/23768/89796/221692/5361/10371/7422	10
c02_2_CAF_ALDH1A3	GO:0048145	regulation of fibroblast proliferation	7/255	87/18903	0.000174664878267561	0.00479387912045121	0.00377191279627194	4921/2335/2355/2495/5156/5159/6648	7
c02_2_CAF_ALDH1A3	GO:0010632	regulation of epithelial cell migration	13/255	292/18903	0.000177593888479035	0.00483706102361219	0.00380588911670218	1634/51466/2252/2752/2821/3091/9448/4163/5578/9037/5176/161742/7422	13
c02_2_CAF_ALDH1A3	GO:0050918	positive chemotaxis	6/255	64/18903	0.000221375838740469	0.005807860239897	0.004569731903412	1012/6387/2152/2252/9037/7422	6
c02_2_CAF_ALDH1A3	GO:0071604	transforming growth factor beta production	5/255	42/18903	0.000243045136104572	0.00617167569152965	0.00485598863267335	1281/2335/3091/4052/4060	5
c02_2_CAF_ALDH1A3	GO:0009791	post-embryonic development	7/255	92/18903	0.000247351351986755	0.00617167569152965	0.00485598863267335	64072/50515/2200/10512/6648/25976/7422	7
c02_2_CAF_ALDH1A3	GO:0071548	response to dexamethasone	5/255	43/18903	0.000272025124483189	0.00668937716181731	0.00526332572886676	1545/54541/54206/114907/5176	5
c02_2_CAF_ALDH1A3	GO:0050808	synapse organization	16/255	432/18903	0.000272487425625834	0.00668937716181731	0.00526332572886676	87/288/351/718/9746/55619/10160/23768/10082/8499/8496/221935/79953/26115/7058/3371	16
c02_2_CAF_ALDH1A3	GO:0050920	regulation of chemotaxis	11/255	230/18903	0.000303290206492147	0.00721426304509321	0.00567631565413724	1012/6387/2152/5156/5159/5919/6091/10371/10512/9037/7422	11
c02_2_CAF_ALDH1A3	GO:0030574	collagen catabolic process	5/255	45/18903	0.000337775748577514	0.00782586929171799	0.00615753876593459	9509/1508/1513/2191/4323	5
c02_2_CAF_ALDH1A3	GO:0060384	innervation	4/255	26/18903	0.000382767759060368	0.0086437681286544	0.00680107670495671	26018/10371/23213/55959	4
c02_2_CAF_ALDH1A3	GO:0042698	ovulation cycle	6/255	72/18903	0.000421748925635281	0.00934658488612847	0.00735406593441841	1545/3624/9612/8204/5156/5176	6
c02_2_CAF_ALDH1A3	GO:0150115	cell-substrate junction organization	7/255	101/18903	0.000438317036966829	0.00955634085711993	0.00751910581364729	87/2335/3678/9448/4323/7070/7422	7
c02_2_CAF_ALDH1A3	GO:0018126	protein hydroxylation	4/255	27/18903	0.000444605544361522	0.00955634085711993	0.00751910581364729	444/112399/5033/5352	4
c02_2_CAF_ALDH1A3	GO:0001101	response to acid chemical	8/255	133/18903	0.000451467745305955	0.00964573003144699	0.00758943887003456	1277/1278/1281/1290/1291/5156/7422/6935	8
c02_2_CAF_ALDH1A3	GO:0010171	body morphogenesis	5/255	48/18903	0.000458092466899106	0.0097290114398572	0.00765496622318243	444/1277/5156/23187/25976	5
c02_2_CAF_ALDH1A3	GO:0035924	cellular response to vascular endothelial growth factor stimulus	6/255	74/18903	0.000488987855864357	0.0102629921748472	0.00807511214606959	81792/1634/5156/5159/6091/7422	6
c02_2_CAF_ALDH1A3	GO:0030336	negative regulation of cell migration	14/255	368/18903	0.000501795621617503	0.0104702150756214	0.00823815895878043	1281/6387/1545/1634/11117/51466/4035/4163/6091/5176/161742/23213/7070/7076	14
c02_2_CAF_ALDH1A3	GO:0009135	purine nucleoside diphosphate metabolic process	7/255	104/18903	0.000523204011026735	0.010606772223542	0.00834560464957118	351/8573/54541/2597/2821/3091/5315	7
c02_2_CAF_ALDH1A3	GO:0009179	purine ribonucleoside diphosphate metabolic process	7/255	104/18903	0.000523204011026735	0.010606772223542	0.00834560464957118	351/8573/54541/2597/2821/3091/5315	7
c02_2_CAF_ALDH1A3	GO:0051963	regulation of synapse assembly	7/255	104/18903	0.000523204011026735	0.010606772223542	0.00834560464957118	351/9746/10160/23768/10082/79953/7058	7
c02_2_CAF_ALDH1A3	GO:0061041	regulation of wound healing	8/255	137/18903	0.000549995118479312	0.0110246212513156	0.0086743759963591	8573/8840/4921/11117/2152/2191/5156/7128	8
c02_2_CAF_ALDH1A3	GO:0038084	vascular endothelial growth factor signaling pathway	5/255	50/18903	0.000554558947990465	0.0110540018236312	0.00869749317430503	1634/5156/5159/6091/7422	5
c02_2_CAF_ALDH1A3	GO:0051346	negative regulation of hydrolase activity	14/255	373/18903	0.000573131888798661	0.011360747662409	0.00893884647617561	351/718/1293/1508/2597/2821/3428/4035/89932/5176/23516/7076/7078/7422	14
c02_2_CAF_ALDH1A3	GO:0060324	face development	5/255	51/18903	0.000608147800194376	0.0115432779243121	0.00908246466371855	220/444/1277/5156/25976	5
c02_2_CAF_ALDH1A3	GO:0060840	artery development	7/255	107/18903	0.000620691096742859	0.0117175970009446	0.00921962213875358	1281/2737/4035/5159/5396/6091/7422	7
c02_2_CAF_ALDH1A3	GO:0035108	limb morphogenesis	8/255	142/18903	0.000696899080930636	0.0126220097500533	0.0099312308246968	444/50515/1281/2737/4853/5396/860/10512	8
c02_2_CAF_ALDH1A3	GO:0055076	transition metal ion homeostasis	8/255	143/18903	0.000729759479790132	0.0128900090291643	0.0101420976164684	351/2034/2495/3091/4502/23516/6648/261729	8
c02_2_CAF_ALDH1A3	GO:0014068	positive regulation of phosphatidylinositol 3-kinase signaling	6/255	80/18903	0.000741703222484866	0.0129764801365226	0.0102101346837697	1634/2335/5156/5159/4920/219699	6
c02_2_CAF_ALDH1A3	GO:0110148	biomineralization	9/255	181/18903	0.000806404775860195	0.0137667571304745	0.0108319392456265	1277/1278/4921/54757/56975/3091/4920/6574/338773	9
c02_2_CAF_ALDH1A3	GO:0006096	glycolytic process	6/255	83/18903	0.000900909133753634	0.0150817237764517	0.0118665793343748	351/54541/2597/2821/3091/5315	6
c02_2_CAF_ALDH1A3	GO:0022411	cellular component disassembly	16/255	483/18903	0.000910863812502746	0.0151161027116735	0.0118936293167433	120/10973/444/718/1513/54541/4921/2191/3091/4035/9448/9645/4323/10630/5578/9037	16
c02_2_CAF_ALDH1A3	GO:0002040	sprouting angiogenesis	9/255	185/18903	0.00094141771060618	0.0155508258863095	0.012235677554516	1012/2752/3678/4017/5315/6091/9037/161742/7422	9
c02_2_CAF_ALDH1A3	GO:0090280	positive regulation of calcium ion import	3/255	15/18903	0.00097901469688256	0.015805992934285	0.0124364477093869	8573/6387/5159	3
c02_2_CAF_ALDH1A3	GO:0010720	positive regulation of cell development	12/255	307/18903	0.000991095600792473	0.0159289599262502	0.0125332004140044	6387/2335/2737/3091/4311/8650/5361/6091/9037/5176/26011/7422	12
c02_2_CAF_ALDH1A3	GO:0099174	regulation of presynapse organization	4/255	34/18903	0.00109111992460156	0.0170005060741413	0.0133763127506888	351/9746/10160/10082	4
c02_2_CAF_ALDH1A3	GO:0043200	response to amino acid	7/255	118/18903	0.001107607446642	0.0171079799550592	0.013460875188855	1277/1278/1281/1290/1291/5156/6935	7
c02_2_CAF_ALDH1A3	GO:0014910	regulation of smooth muscle cell migration	6/255	87/18903	0.00115266380231769	0.0175756600285022	0.0138288545244322	8840/1545/4921/4035/5159/5361	6
c02_2_CAF_ALDH1A3	GO:0008360	regulation of cell shape	8/255	154/18903	0.00118053193405299	0.0178046824715492	0.0140090536203746	114793/91010/2335/10630/5361/23433/390/7422	8
c02_2_CAF_ALDH1A3	GO:0001755	neural crest cell migration	5/255	59/18903	0.00118764417831522	0.0178046824715492	0.0140090536203746	2335/3091/10371/10512/9037	5
c02_2_CAF_ALDH1A3	GO:0002683	negative regulation of immune system process	15/255	449/18903	0.0012043566002188	0.0179796834710488	0.0141467476449396	868/1281/6387/11117/2200/2633/2737/3106/3428/3566/3624/54625/861/7070/7128	15
c02_2_CAF_ALDH1A3	GO:1905517	macrophage migration	5/255	60/18903	0.00128155613619195	0.0188908072537904	0.0148636366963238	2683/11117/4323/5919/4920	5
c02_2_CAF_ALDH1A3	GO:0060560	developmental growth involved in morphogenesis	10/255	233/18903	0.00129507224518809	0.0188908072537904	0.0148636366963238	351/6387/9201/2335/55083/5361/10371/10512/9037/7422	10
c02_2_CAF_ALDH1A3	GO:0032970	regulation of actin filament-based process	14/255	406/18903	0.001295319228108	0.0188908072537904	0.0148636366963238	120/6387/51466/4035/9788/4853/5144/5156/5159/10630/23433/390/9037/54434	14
c02_2_CAF_ALDH1A3	GO:0010952	positive regulation of peptidase activity	9/255	194/18903	0.00131287660584969	0.0189649543711405	0.0149219770202477	351/444/112399/2152/2335/3428/10392/5118/6091	9
c02_2_CAF_ALDH1A3	GO:0009743	response to carbohydrate	10/255	234/18903	0.00133720716899723	0.019193242050908	0.015101597990846	1292/2752/3091/8609/9462/860/5176/23516/6648/677	10
c02_2_CAF_ALDH1A3	GO:0030865	cortical cytoskeleton organization	5/255	61/18903	0.00138084111315206	0.0193970121721517	0.0152619280927332	2037/114793/91010/23433/390	5
c02_2_CAF_ALDH1A3	GO:0060021	roof of mouth development	6/255	91/18903	0.00145509251989354	0.0202803519960162	0.015956956211168	444/2737/3624/5156/5396/25976	6
c02_2_CAF_ALDH1A3	GO:1904375	regulation of protein localization to cell periphery	7/255	125/18903	0.00154743379431834	0.0213175435448951	0.0167730377136639	2037/2633/10082/4035/4323/8650/23433	7
c02_2_CAF_ALDH1A3	GO:0032103	positive regulation of response to external stimulus	15/255	464/18903	0.0016623779198014	0.0223335758345698	0.0175724707194943	351/718/8840/1012/6387/11117/2152/3428/4792/10392/5159/5578/5919/9037/7422	15
c02_2_CAF_ALDH1A3	GO:0000302	response to reactive oxygen species	9/255	204/18903	0.00185569942035397	0.0242532437063113	0.0190829009218587	1277/1545/4921/3091/5156/5159/6648/6772/7128	9
c02_2_CAF_ALDH1A3	GO:0042326	negative regulation of phosphorylation	13/255	381/18903	0.00209700171298924	0.0266429647469447	0.0209631776552105	868/54541/4921/11117/54206/3624/4035/54625/5144/5783/161742/7070/7128	13
c02_2_CAF_ALDH1A3	GO:0031638	zymogen activation	5/255	67/18903	0.00209980277859654	0.0266429647469447	0.0209631776552105	444/715/3428/4323/861	5
c02_2_CAF_ALDH1A3	GO:0051604	protein maturation	12/255	336/18903	0.00212068441371421	0.0266429647469447	0.0209631776552105	9509/444/715/2152/2335/2737/3428/4311/4323/9462/861/10098	12
c02_2_CAF_ALDH1A3	GO:0032495	response to muramyl dipeptide	3/255	20/18903	0.00233375778998682	0.0284192757497371	0.0223608120204593	4792/10392/7128	3
c02_2_CAF_ALDH1A3	GO:0010463	mesenchymal cell proliferation	4/255	42/18903	0.00242070075685785	0.0290810111126895	0.0228814776485553	2252/5396/6772/6935	4
c02_2_CAF_ALDH1A3	GO:0043627	response to estrogen	5/255	70/18903	0.00254701105395732	0.0304957565118111	0.0239946255065495	2737/3566/4311/4323/5159	5
c02_2_CAF_ALDH1A3	GO:0050878	regulation of body fluid levels	13/255	390/18903	0.00256666380396293	0.0306282824499656	0.0240988993669041	1281/11117/2152/2191/2335/2821/3091/9612/5156/10630/5578/7357/7422	13
c02_2_CAF_ALDH1A3	GO:0046939	nucleotide phosphorylation	6/255	102/18903	0.00260063966532465	0.0308882680518213	0.0243034608491289	351/54541/2597/2821/3091/5315	6
c02_2_CAF_ALDH1A3	GO:0034101	erythrocyte homeostasis	7/255	137/18903	0.00260576476558246	0.0308882680518213	0.0243034608491289	2034/2821/3091/3624/6772/7422/677	7
c02_2_CAF_ALDH1A3	GO:0050803	regulation of synapse structure or activity	9/255	215/18903	0.00264622544639673	0.0312640145455083	0.0245991051430466	351/9746/10160/23768/10082/8499/79953/26115/7058	9
c02_2_CAF_ALDH1A3	GO:0060445	branching involved in salivary gland morphogenesis	3/255	21/18903	0.00269578850562069	0.0316400440396533	0.0248949721069611	2252/5361/10512	3
c02_2_CAF_ALDH1A3	GO:1901522	positive regulation of transcription from RNA polymerase II promoter involved in cellular response to chemical stimulus	3/255	21/18903	0.00269578850562069	0.0316400440396533	0.0248949721069611	3091/860/7422	3
c02_2_CAF_ALDH1A3	GO:0007266	Rho protein signal transduction	7/255	140/18903	0.00294131963820965	0.0336366297087566	0.0264659226555504	19/1012/1278/1281/5159/10630/6091	7
c02_2_CAF_ALDH1A3	GO:0016049	cell growth	15/255	493/18903	0.00296466291098581	0.0337952628319404	0.0265907381321646	351/9746/6387/9201/2335/3487/3490/3624/4323/5361/10371/10512/9037/3371/7422	15
c02_2_CAF_ALDH1A3	GO:0008585	female gonad development	6/255	105/18903	0.00300625896659215	0.034051847596193	0.0267926237724353	3624/4323/8204/5156/25976/7422	6
c02_2_CAF_ALDH1A3	GO:1901655	cellular response to ketone	6/255	105/18903	0.00300625896659215	0.034051847596193	0.0267926237724353	1545/54541/54206/114907/10631/5176	6
c02_2_CAF_ALDH1A3	GO:0030728	ovulation	3/255	22/18903	0.00309058744216689	0.0347861703269762	0.0273704024846724	3566/3624/8204	3
c02_2_CAF_ALDH1A3	GO:0046636	negative regulation of alpha-beta T cell activation	4/255	45/18903	0.00312234763273006	0.0350331331873611	0.0275647174329396	868/2737/3566/861	4
c02_2_CAF_ALDH1A3	GO:0001736	establishment of planar polarity	5/255	74/18903	0.00324585063105728	0.0360784892573594	0.0283872229317258	115908/10082/4300/166336/4920	5
c02_2_CAF_ALDH1A3	GO:0007164	establishment of tissue polarity	5/255	74/18903	0.00324585063105728	0.0360784892573594	0.0283872229317258	115908/10082/4300/166336/4920	5
c02_2_CAF_ALDH1A3	GO:0006090	pyruvate metabolic process	6/255	108/18903	0.0034573939065454	0.0378404339219448	0.0297735535962434	351/54541/2597/2821/3091/5315	6
c02_2_CAF_ALDH1A3	GO:0061387	regulation of extent of cell growth	6/255	108/18903	0.0034573939065454	0.0378404339219448	0.0297735535962434	6387/2335/10371/10512/9037/7422	6
c02_2_CAF_ALDH1A3	GO:0006024	glycosaminoglycan biosynthetic process	5/255	77/18903	0.00385361870417776	0.0411668010075038	0.032390800769121	50515/51363/22856/337876/5159	5
c02_2_CAF_ALDH1A3	GO:0008038	neuron recognition	4/255	48/18903	0.00395131445288182	0.0417340932702565	0.032837156818437	351/50863/6091/9037	4
c02_2_CAF_ALDH1A3	GO:0048469	cell maturation	8/255	187/18903	0.00395350995665546	0.0417340932702565	0.032837156818437	351/718/2034/56975/3091/860/79670/7422	8
c02_2_CAF_ALDH1A3	GO:0002687	positive regulation of leukocyte migration	7/255	148/18903	0.00399857794495797	0.0419615473753236	0.0330161219170369	351/6387/3554/4323/5919/7070/7422	7
c02_2_CAF_ALDH1A3	GO:0048588	developmental cell growth	9/255	229/18903	0.00401463775402658	0.0420065322767356	0.0330515168698531	351/6387/9201/2335/5361/10371/10512/9037/7422	9
c02_2_CAF_ALDH1A3	GO:0010721	negative regulation of cell development	8/255	188/18903	0.00408236498875982	0.0424661174340964	0.0334131269756712	55198/2200/2633/10371/10512/9037/7070/7422	8
c02_2_CAF_ALDH1A3	GO:0032956	regulation of actin cytoskeleton organization	12/255	365/18903	0.00413889016176642	0.0428045220208191	0.0336793899662275	120/6387/51466/4035/9788/4853/5156/5159/23433/390/9037/54434	12
c02_2_CAF_ALDH1A3	GO:0071456	cellular response to hypoxia	7/255	151/18903	0.00446158133047258	0.0447796420378426	0.0352334509425673	4921/112399/2034/3091/10397/7422/677	7
c02_2_CAF_ALDH1A3	GO:0050860	negative regulation of T cell receptor signaling pathway	3/255	25/18903	0.00448047427340522	0.0447796420378426	0.0352334509425673	868/2633/7070	3
c02_2_CAF_ALDH1A3	GO:1903077	negative regulation of protein localization to plasma membrane	3/255	25/18903	0.00448047427340522	0.0447796420378426	0.0352334509425673	2633/8650/23433	3
c02_2_CAF_ALDH1A3	GO:0071356	cellular response to tumor necrosis factor	9/255	234/18903	0.00461909981009501	0.0459079334886323	0.0361212115335681	81792/1277/1513/1545/2633/4792/6772/7128/677	9
c02_2_CAF_ALDH1A3	GO:0048839	inner ear development	8/255	193/18903	0.00477594845484474	0.0471656898818308	0.0371108375368311	220/64072/115908/2737/26018/5159/5396/6935	8
c02_2_CAF_ALDH1A3	GO:0001570	vasculogenesis	5/255	81/18903	0.00478530822231579	0.0471656898818308	0.0371108375368311	5159/161742/25976/7422/677	5
c02_2_CAF_ALDH1A3	GO:0046916	cellular transition metal ion homeostasis	6/255	116/18903	0.00490598843935555	0.0480894690978588	0.0378376841172968	351/2495/3091/4502/23516/261729	6
c02_2_CAF_ALDH1A3	GO:0035994	response to muscle stretch	3/255	26/18903	0.00501495773179801	0.048491515412074	0.038154021596649	4921/2821/4792	3
c02_2_CAF_ALDH1A3	GO:0046639	negative regulation of alpha-beta T cell differentiation	3/255	26/18903	0.00501495773179801	0.048491515412074	0.038154021596649	2737/3566/861	3
c02_2_CAF_ALDH1A3	GO:0051894	positive regulation of focal adhesion assembly	3/255	26/18903	0.00501495773179801	0.048491515412074	0.038154021596649	9448/7070/7422	3
c03_apCAF_CD74	GO:0002181	cytoplasmic translation	69/440	161/18903	4.92646916084004e-70	2.04941117090946e-66	1.63921779130688e-66	80315/7812/8661/1975/1981/26986/10399/6134/4736/6135/6136/6137/23521/9045/6139/6142/6143/6144/6146/9349/6147/6154/6157/6158/6159/6122/6161/6164/11224/25873/6173/6167/6168/6169/6170/6124/6171/6125/6128/6129/6130/6132/6133/6175/6176/6181/6205/6208/6209/6218/6222/6223/6187/6224/6229/6230/6232/6233/6234/6235/6188/6189/6191/6193/6194/6202/6203/7311/4904	69
c03_apCAF_CD74	GO:0050851	antigen receptor-mediated signaling pathway	36/440	252/18903	2.19345871390687e-18	4.56239412492629e-15	3.64922262876822e-15	55024/596/84433/975/163486/7430/2533/3105/3493/3494/3500/3501/3502/3503/3507/3514/3537/3538/3539/3635/89857/7805/4067/4208/5336/23228/5579/5583/5771/5788/5795/6188/8631/6850/9473/65125	36
c03_apCAF_CD74	GO:0042113	B cell activation	41/440	350/18903	1.35960434316792e-17	1.88531802252619e-14	1.50796818552765e-14	472/55024/596/84433/972/975/55619/9734/3493/3494/3500/3501/3502/3503/3507/3514/3537/3538/3539/3635/7805/3956/4067/4208/51237/57162/5336/23228/5450/5579/2185/5771/5788/5795/3516/30011/6850/9473/7163/7494/678	41
c03_apCAF_CD74	GO:0050864	regulation of B cell activation	29/440	204/18903	5.55863726853978e-15	3.85398850618758e-12	3.08260568523759e-12	472/55024/596/84433/972/975/3493/3494/3500/3501/3502/3503/3507/3514/3537/3538/3539/3635/7805/4067/4208/51237/57162/5788/30011/6850/9473/7494/678	29
c03_apCAF_CD74	GO:0006909	phagocytosis	31/440	314/18903	1.32431722552778e-11	4.59096638182963e-09	3.67207609639764e-09	9938/811/57118/56990/1265/1535/1785/1794/9844/2621/3493/3494/3500/3501/3502/3503/3507/3514/3537/3538/3539/4067/10461/5175/5336/5788/5795/10399/399/6850/286046	31
c03_apCAF_CD74	GO:0030098	lymphocyte differentiation	35/440	419/18903	6.95855460744389e-11	2.06768479764047e-08	1.65383391835565e-08	60/8289/472/567/596/84433/972/55619/1794/2621/9734/3122/10320/3635/3956/10461/5336/23228/5450/639/57580/2185/5771/5788/5795/3516/387/399/6146/6194/6850/9760/7163/7494/678	35
c03_apCAF_CD74	GO:0042255	ribosome assembly	14/440	61/18903	9.26703161795667e-11	2.40942822066873e-08	1.92717677265533e-08	29997/6134/6135/6147/6169/6125/6128/6175/6208/6209/6223/6232/6234/6193	14
c03_apCAF_CD74	GO:0006417	regulation of translation	37/440	486/18903	2.76102671652257e-10	6.38103952262995e-08	5.10386283679992e-08	55024/811/246175/80315/7812/1656/1719/64215/1938/9451/440275/1975/1981/2597/23367/124540/4691/116496/26986/255967/2185/10399/387/6134/23521/6146/6154/6169/6125/6208/6188/6191/6203/23112/54464/4904/678	37
c03_apCAF_CD74	GO:0034976	response to endoplasmic reticulum stress	26/440	261/18903	5.07051697205734e-10	1.11017634756624e-07	8.87972529012368e-08	22926/489/596/10018/811/64764/9451/440275/1981/2081/9709/81502/7184/4121/4082/116496/5034/2923/5770/5771/54870/10399/84236/6400/201595/7494	26
c03_apCAF_CD74	GO:0007159	leukocyte cell-cell adhesion	33/440	414/18903	8.29682871358251e-10	1.72574037242516e-07	1.38033029282286e-07	60/8289/567/84433/972/975/81704/2113/7430/10457/3105/3122/3133/3572/7805/3956/4067/4478/55824/5175/57162/5771/5788/387/399/9750/6188/10507/8631/6793/6850/65125/7494	33
c03_apCAF_CD74	GO:0045785	positive regulation of cell adhesion	36/440	484/18903	9.15684760406863e-10	1.81392790632979e-07	1.45086693115092e-07	60/8728/54518/8289/10109/472/567/811/84433/55604/972/975/27185/1785/81704/2113/342184/3105/3122/3133/3572/3956/4067/4739/5034/57580/2185/5788/5795/387/399/6188/8631/6789/6850/7494	36
c03_apCAF_CD74	GO:0042273	ribosomal large subunit biogenesis	14/440	76/18903	2.05801703572688e-09	3.89152312210173e-07	3.11262767939361e-07	29997/6134/4736/6135/9045/6147/6154/11224/6169/6125/6128/6129/6130/6175	14
c03_apCAF_CD74	GO:0048002	antigen processing and presentation of peptide antigen	13/440	64/18903	2.20528979034465e-09	3.98869805557989e-07	3.19035287289677e-07	567/811/972/1509/1520/1785/3105/3106/3107/3122/3133/2923/6892	13
c03_apCAF_CD74	GO:0010324	membrane invagination	18/440	143/18903	6.30163366211587e-09	1.00826138593854e-06	8.06456032629484e-07	9938/9844/115548/3493/3494/3500/3501/3502/3503/3507/3514/3537/3538/3539/5336/387/399/286046	18
c03_apCAF_CD74	GO:0006959	humoral immune response	27/440	320/18903	8.96088958511972e-09	1.38064076570734e-06	1.10430300111358e-06	596/975/2597/3105/3133/3493/3494/3500/3501/3502/3503/3507/3514/28912/3537/3538/3539/3512/4208/4239/5450/5452/5788/3516/6170/6223/6480	27
c03_apCAF_CD74	GO:0016072	rRNA metabolic process	24/440	268/18903	1.94093615257124e-08	2.78423944644702e-06	2.22696884873963e-06	284119/3669/8850/4691/29997/4736/6135/9045/6154/11224/6125/6129/6130/6208/6209/6218/6223/6229/6230/6232/6234/6194/6202/54464	24
c03_apCAF_CD74	GO:0006911	phagocytosis	engulfment	16/440	127/18903	4.34617182693139e-08	5.65002337501081e-06	4.51916090293754e-06	9938/9844/3493/3494/3500/3501/3502/3503/3507/3514/3537/3538/3539/5336/399/286046
c03_apCAF_CD74	GO:1903037	regulation of leukocyte cell-cell adhesion	28/440	377/18903	7.38555791632213e-08	9.03644733291178e-06	7.22778593606633e-06	60/8289/567/84433/972/975/81704/2113/10457/3105/3122/3133/3572/7805/3956/4067/55824/57162/5771/5788/387/399/9750/6188/8631/6850/65125/7494	28
c03_apCAF_CD74	GO:0000027	ribosomal large subunit assembly	8/440	26/18903	8.74527756518974e-08	1.01056540753304e-05	8.08298900104233e-06	29997/6134/6135/6147/6169/6125/6128/6175	8
c03_apCAF_CD74	GO:0006364	rRNA processing	21/440	229/18903	1.00767753848003e-07	1.13295636758836e-05	9.06193086525e-06	3669/8850/29997/4736/6135/9045/6154/11224/6125/6129/6130/6208/6209/6218/6223/6229/6230/6232/6234/6194/6202	21
c03_apCAF_CD74	GO:0031334	positive regulation of protein-containing complex assembly	19/440	192/18903	1.24513351971172e-07	1.34570707387518e-05	1.07636135134601e-05	10109/472/10018/55604/1981/2099/9873/342184/2885/4478/5216/5336/2185/10399/387/253260/6188/8631/6850	19
c03_apCAF_CD74	GO:1904667	negative regulation of ubiquitin protein ligase activity	6/440	12/18903	1.26160038175798e-07	1.34570707387518e-05	1.07636135134601e-05	6135/9349/6167/6125/6209/6224	6
c03_apCAF_CD74	GO:0051056	regulation of small GTPase mediated signal transduction	24/440	305/18903	2.23480426375957e-07	2.07724474467922e-05	1.66148042457768e-05	348/10564/55843/9938/23092/396/9138/23370/50650/56990/9267/22898/1785/1794/81704/121512/8729/9922/8473/57580/55103/5922/9750/23094	24
c03_apCAF_CD74	GO:2000113	negative regulation of cellular macromolecule biosynthetic process	23/440	283/18903	2.25316751503519e-07	2.07724474467922e-05	1.66148042457768e-05	55024/811/246175/80315/7812/1656/1719/9451/440275/1981/2597/9445/23367/4691/26986/255967/10399/23521/6188/23112/54464/4904/678	23
c03_apCAF_CD74	GO:1900103	positive regulation of endoplasmic reticulum unfolded protein response	6/440	13/18903	2.29695332344336e-07	2.07724474467922e-05	1.66148042457768e-05	22926/10018/2081/5770/5771/7494	6
c03_apCAF_CD74	GO:0034249	negative regulation of cellular amide metabolic process	23/440	285/18903	2.55517596444396e-07	2.16929224736467e-05	1.73510445190276e-05	348/55024/811/246175/80315/7812/1656/1719/9451/440275/1981/2597/23367/4691/26986/255967/10399/23521/6188/23112/54464/4904/678	23
c03_apCAF_CD74	GO:0007015	actin filament organization	30/440	454/18903	3.22661267685579e-07	2.6319036736706e-05	2.10512335841923e-05	71/9938/23370/10109/596/55604/55704/1072/9844/7430/9873/342184/2885/7184/10788/4082/4644/4739/5216/57580/2185/387/399/253260/30011/85464/9168/7114/10163/7456	30
c03_apCAF_CD74	GO:0032943	mononuclear cell proliferation	24/440	312/18903	3.38799318787311e-07	2.71039455029849e-05	2.16790414309047e-05	472/596/84433/896/972/975/1794/81704/10457/3105/3133/3572/3635/4067/4208/4478/51237/57162/23228/5788/6188/6194/6480/6850	24
c03_apCAF_CD74	GO:0030888	regulation of B cell proliferation	11/440	67/18903	3.81552901820866e-07	2.99483032372604e-05	2.39540957826367e-05	472/596/84433/972/975/3635/4067/4208/51237/57162/5788	11
c03_apCAF_CD74	GO:0140694	non-membrane-bounded organelle assembly	27/440	386/18903	4.19557182522778e-07	3.23214422091622e-05	2.58522466657798e-05	71/8837/246175/7812/1656/7430/8850/4478/10398/29997/255967/387/57674/6134/6135/6147/6169/6125/6128/6175/6208/6209/6223/6232/6234/6188/6193	27
c03_apCAF_CD74	GO:0032869	cellular response to insulin stimulus	19/440	208/18903	4.35616921645e-07	3.29484798916945e-05	2.63537816137769e-05	896/8837/2549/2771/2885/9734/3643/8850/23175/4644/51237/4691/8473/5305/5579/5770/5771/10890/7494	19
c03_apCAF_CD74	GO:0002262	myeloid cell homeostasis	17/440	169/18903	4.54732896702391e-07	3.3780158040749e-05	2.70189978660951e-05	103/567/10018/2113/28996/10320/3635/51621/10365/4067/10461/5771/6208/6218/6223/6229/6194	17
c03_apCAF_CD74	GO:0050731	positive regulation of peptidyl-tyrosine phosphorylation	18/440	193/18903	6.45608279670239e-07	4.47621740571366e-05	3.58029433690811e-05	55024/972/975/55294/2621/3572/79705/4067/4739/5175/5336/2185/5770/5788/5795/253260/10507/6850	18
c03_apCAF_CD74	GO:0016032	viral process	28/440	421/18903	7.06230283812127e-07	4.73857738815878e-05	3.79014249088308e-05	103/348/596/972/975/1072/7812/1508/1656/1915/440275/8661/2530/2621/3643/3669/23367/3956/29969/4249/5034/26986/5094/55196/51773/6733/6480/79720	28
c03_apCAF_CD74	GO:0044089	positive regulation of cellular component biogenesis	31/440	498/18903	7.44165135199691e-07	4.83707337879799e-05	3.86892432954971e-05	10109/55729/472/10018/55604/55704/246175/1785/1981/2099/9873/342184/2885/4478/255967/5216/5305/5336/2185/5795/10399/55196/387/253260/9750/6188/10507/10801/8631/6850/10163	31
c03_apCAF_CD74	GO:0050764	regulation of phagocytosis	13/440	103/18903	7.88952907615046e-07	5.0492986087363e-05	4.03867229307071e-05	811/57118/1265/1535/1785/1794/2621/10461/5336/5788/5795/10399/6850	13
c03_apCAF_CD74	GO:0046651	lymphocyte proliferation	23/440	305/18903	8.42589477968428e-07	5.31086701264948e-05	4.24788730439904e-05	472/596/84433/896/972/975/1794/81704/10457/3105/3133/3572/3635/4067/4208/4478/51237/57162/23228/5788/6188/6194/6850	23
c03_apCAF_CD74	GO:0043087	regulation of GTPase activity	26/440	376/18903	8.55821166166014e-07	5.31375530037406e-05	4.25019749607348e-05	55843/9938/163486/55619/81704/121512/10788/9922/4739/57580/2185/9910/10399/55103/2889/5922/5996/57589/253260/9750/10507/23094/23216/25771/23158/65125	26
c03_apCAF_CD74	GO:0071826	ribonucleoprotein complex subunit organization	20/440	242/18903	1.07015644138671e-06	6.45195767560681e-05	5.16058659225535e-05	103/472/8661/1975/29997/6134/6135/23521/6147/6169/6125/6128/6175/6208/6209/6223/6232/6234/6193/6733	20
c03_apCAF_CD74	GO:0022604	regulation of cell morphogenesis	23/440	312/18903	1.24656622581185e-06	7.20238263802402e-05	5.76081263127377e-05	55843/23370/10109/811/55604/56990/1072/1785/2035/7430/121512/50618/4478/4739/5034/29780/57580/2185/387/399/10507/30011/6480	23
c03_apCAF_CD74	GO:0070059	intrinsic apoptotic signaling pathway in response to endoplasmic reticulum stress	10/440	63/18903	1.78877940230419e-06	9.92176308478059e-05	7.93590412727517e-05	489/596/10018/9451/2081/9709/5770/5771/54870/7494	10
c03_apCAF_CD74	GO:0048524	positive regulation of viral process	10/440	64/18903	2.07650252556998e-06	0.000110746801363732	8.85806273053535e-05	103/972/23367/3956/29969/5034/26986/51773/6733/79720	10
c03_apCAF_CD74	GO:0060263	regulation of respiratory burst	6/440	18/18903	2.25051527194106e-06	0.000118508145965504	9.47885246449793e-05	57118/3493/3494/3643/3512/6223	6
c03_apCAF_CD74	GO:0002683	negative regulation of immune system process	28/440	449/18903	2.49303441040889e-06	0.000126475892040256	0.000101161511826733	103/472/55024/972/1265/7430/55294/10457/3105/3106/3133/3635/7805/4067/10461/84166/55824/57162/23228/5771/5788/5795/79890/9750/6223/6850/1831/9958	28
c03_apCAF_CD74	GO:2001242	regulation of intrinsic apoptotic signaling pathway	16/440	172/18903	2.79340482955808e-06	0.000140006796276646	0.000111984180928765	596/10018/972/9451/55294/9709/4193/5034/5770/5771/10399/6135/6154/6188/7178/7494	16
c03_apCAF_CD74	GO:0016064	immunoglobulin mediated immune response	18/440	215/18903	3.07405193276694e-06	0.000150447718121299	0.000120335333244288	567/972/975/3122/3133/3493/3494/3500/3501/3502/3503/3507/3514/3537/3538/3539/3635/5788	18
c03_apCAF_CD74	GO:0030838	positive regulation of actin filament polymerization	9/440	53/18903	3.3038826095403e-06	0.000157978754663076	0.000126359019101717	10109/55604/9873/342184/2885/5216/2185/387/253260	9
c03_apCAF_CD74	GO:0032868	response to insulin	20/440	269/18903	5.41972990726876e-06	0.000238204557576309	0.000190527481401496	896/8837/2549/2771/2885/9734/3643/8850/23175/4067/4644/51237/4691/8473/5305/5579/5770/5771/10890/7494	20
c03_apCAF_CD74	GO:0050870	positive regulation of T cell activation	19/440	251/18903	7.18107163261142e-06	0.000301520709398038	0.000241170790082793	60/8289/567/84433/972/975/81704/3105/3122/3133/3572/3956/4067/5788/387/399/6188/6850/7494	19
c03_apCAF_CD74	GO:0008037	cell recognition	18/440	230/18903	7.89874572437969e-06	0.000325334477360589	0.000260218189002232	975/1794/81704/3493/3494/3500/3501/3502/3503/3507/3514/3537/3538/3539/4478/4739/5175/7534	18
c03_apCAF_CD74	GO:0030010	establishment of cell polarity	14/440	150/18903	1.12169831489608e-05	0.000421332141551296	0.000337001745810639	9267/1794/81704/8729/79648/4478/10207/2185/10890/10399/387/253260/9750/23094	14
c03_apCAF_CD74	GO:1905898	positive regulation of response to endoplasmic reticulum stress	7/440	35/18903	1.35032831624553e-05	0.000497112017308088	0.000397614141374207	22926/10018/2081/9709/5770/5771/7494	7
c03_apCAF_CD74	GO:0002702	positive regulation of production of molecular mediator of immune response	13/440	133/18903	1.39995910993544e-05	0.00051086227169574	0.000408612257295099	567/972/975/163486/3105/3133/7805/51237/5336/5788/8140/6850/7494	13
c03_apCAF_CD74	GO:1903706	regulation of hemopoiesis	25/440	413/18903	1.43571094875592e-05	0.000515268087231385	0.000412136240824496	60/8289/567/84433/972/2113/55294/2621/3106/3122/3635/51621/4067/4208/4739/639/2185/5771/5788/387/399/6850/9760/7494/678	25
c03_apCAF_CD74	GO:1904666	regulation of ubiquitin protein ligase activity	6/440	24/18903	1.44919149533827e-05	0.000515268087231385	0.000412136240824496	6135/9349/6167/6125/6209/6224	6
c03_apCAF_CD74	GO:0001771	immunological synapse formation	5/440	15/18903	1.65414633577754e-05	0.000578256198053324	0.000462517166509757	975/1794/81704/4478/4739	5
c03_apCAF_CD74	GO:0032944	regulation of mononuclear cell proliferation	18/440	243/18903	1.67323876030422e-05	0.000580056103572129	0.000463956817659792	472/596/84433/972/975/10457/3105/3133/3572/3635/4067/4208/51237/57162/5788/6188/6480/6850	18
c03_apCAF_CD74	GO:0031330	negative regulation of cellular catabolic process	18/440	247/18903	2.08406311430131e-05	0.000693576204439477	0.000554755663520543	341/596/7812/1471/1981/28996/3183/23367/29997/8473/26986/6135/9349/6125/23256/8140/54855/4904	18
c03_apCAF_CD74	GO:0002460	adaptive immune response based on somatic recombination of immune receptors built from immunoglobulin superfamily domains	23/440	375/18903	2.56819569505268e-05	0.00082819334042009	0.000662428934480745	567/972/975/163486/3105/3106/3122/3133/3493/3494/3500/3501/3502/3503/3507/3514/3537/3538/3539/3635/89857/4208/5788	23
c03_apCAF_CD74	GO:0006986	response to unfolded protein	13/440	141/18903	2.62021149318103e-05	0.00083846767781793	0.000670646844529979	22926/10018/64764/9451/2081/9709/5770/5771/54870/10399/84236/201595/7494	13
c03_apCAF_CD74	GO:0031331	positive regulation of cellular catabolic process	25/440	429/18903	2.71191964637365e-05	0.000861189750298807	0.00068882105280732	348/22926/472/10018/246175/7812/27185/55294/9709/3643/7805/23367/4193/92140/29997/26986/255967/5305/2185/5770/10399/23112/94241/4904/678	25
c03_apCAF_CD74	GO:0045730	respiratory burst	7/440	39/18903	2.85026834654245e-05	0.000884859426986313	0.000707753200582929	57118/1535/3493/3494/3643/3512/6223	7
c03_apCAF_CD74	GO:0002685	regulation of leukocyte migration	17/440	231/18903	3.10748030003897e-05	0.000950523385894272	0.000760274398484766	811/57118/972/975/1265/81704/2621/4067/4478/4739/2185/387/399/79890/9750/6793/65125	17
c03_apCAF_CD74	GO:0043547	positive regulation of GTPase activity	19/440	283/18903	3.85058759928801e-05	0.00113605988744951	0.000908675431231759	9938/163486/55619/81704/9922/4739/57580/2185/9910/10399/55103/2889/5996/57589/10507/23094/23216/25771/23158	19
c03_apCAF_CD74	GO:0002699	positive regulation of immune effector process	18/440	261/18903	4.32344890587686e-05	0.00124899635058665	0.000999007455517308	567/972/975/163486/3105/3106/3122/3133/7805/4067/51237/5336/5788/5795/6223/8140/6850/7494	18
c03_apCAF_CD74	GO:0034250	positive regulation of cellular amide metabolic process	14/440	170/18903	4.57932246817159e-05	0.0013137918253513	0.00105083399795938	7812/1938/440275/1981/23367/116496/26986/2185/387/6154/6125/6191/6203/4904	14
c03_apCAF_CD74	GO:0003094	glomerular filtration	6/440	29/18903	4.63415880355066e-05	0.00132041785087471	0.00105613381240257	1535/2621/3493/3494/28912/3512	6
c03_apCAF_CD74	GO:0034446	substrate adhesion-dependent cell spreading	11/440	111/18903	5.61693672385055e-05	0.00153726689284331	0.00122958012355205	10109/811/55604/1785/10461/4739/5034/29780/57580/387/6480	11
c03_apCAF_CD74	GO:0046631	alpha-beta T cell activation	14/440	174/18903	5.90608663278599e-05	0.00158143618644975	0.00126490885257278	596/84433/975/1794/3105/3122/3133/639/5788/387/6146/6850/9760/57705	14
c03_apCAF_CD74	GO:2000106	regulation of leukocyte apoptotic process	10/440	93/18903	6.07766092315579e-05	0.00161009091279623	0.00128782828323606	596/10018/972/81704/2621/4067/4208/10461/6480/1831	10
c03_apCAF_CD74	GO:1900026	positive regulation of substrate adhesion-dependent cell spreading	7/440	44/18903	6.42398612389808e-05	0.00165986225313143	0.00132763779912663	10109/811/55604/1785/4739/5034/57580	7
c03_apCAF_CD74	GO:0045862	positive regulation of proteolysis	22/440	372/18903	6.59625450516139e-05	0.001683686631233	0.00134669368454644	348/489/10018/8837/1509/27185/9451/55294/9709/7805/4067/4155/4193/22861/29997/8473/2185/10399/84236/387/6188/6850	22
c03_apCAF_CD74	GO:0001916	positive regulation of T cell mediated cytotoxicity	6/440	31/18903	6.90547696618864e-05	0.00173052916743041	0.00138416060178328	567/3105/3106/3122/3133/5788	6
c03_apCAF_CD74	GO:0002396	MHC protein complex assembly	5/440	20/18903	7.75662881412418e-05	0.001886992740746	0.00150930770584466	567/811/3122/2923/6892	5
c03_apCAF_CD74	GO:0002501	peptide antigen assembly with MHC protein complex	5/440	20/18903	7.75662881412418e-05	0.001886992740746	0.00150930770584466	567/811/3122/2923/6892	5
c03_apCAF_CD74	GO:0034975	protein folding in endoplasmic reticulum	4/440	11/18903	8.39262416453266e-05	0.00200651244393424	0.00160490532269133	811/7184/5034/2923	4
c03_apCAF_CD74	GO:0071887	leukocyte apoptotic process	11/440	117/18903	9.09189628455247e-05	0.00216127363107076	0.00172869077626889	596/10018/972/81704/2621/4067/4208/10461/6194/6480/1831	11
c03_apCAF_CD74	GO:0042742	defense response to bacterium	22/440	382/18903	9.71461913939109e-05	0.00229618270567426	0.00183659755380474	1535/3105/3133/3493/3494/3500/3501/3502/3503/3507/3514/28912/3537/3538/3539/3512/22861/3516/57674/6170/6223/6850	22
c03_apCAF_CD74	GO:0006898	receptor-mediated endocytosis	17/440	257/18903	0.000116861102093271	0.00265651467053556	0.00212480841942381	22848/341/348/567/55589/975/1785/7430/115548/9873/2885/3643/50618/5336/5534/79890/6850	17
c03_apCAF_CD74	GO:0002449	lymphocyte mediated immunity	21/440	367/18903	0.000152287615747715	0.00333429727110787	0.00266693159766497	567/972/975/163486/3105/3106/3122/3133/3493/3494/3500/3501/3502/3503/3507/3514/3537/3538/3539/3635/5788	21
c03_apCAF_CD74	GO:0032535	regulation of cellular component size	21/440	367/18903	0.000152287615747715	0.00333429727110787	0.00266693159766497	348/10109/55604/1630/27185/1785/7430/9873/342184/2885/3778/4478/5216/2185/387/253260/79890/10507/85464/9168/7114	21
c03_apCAF_CD74	GO:0031589	cell-substrate adhesion	21/440	369/18903	0.00016410836050634	0.00352966976922995	0.00282319993434612	71/10109/596/10018/811/55604/27185/1785/342184/2621/10461/4739/5034/29780/57580/2185/5795/387/8631/6480/6789	21
c03_apCAF_CD74	GO:0050900	leukocyte migration	22/440	398/18903	0.000174676398173051	0.00370741743061169	0.00296537107747053	811/57118/972/975/1265/81704/2621/8729/4067/4478/4739/5175/57580/2185/387/399/79890/9750/6223/6793/6850/65125	22
c03_apCAF_CD74	GO:2000058	regulation of ubiquitin-dependent protein catabolic process	13/440	170/18903	0.000179378977689267	0.00376877044034016	0.00301444417052511	27185/55294/9709/28996/7805/4193/29997/8473/2185/10399/6135/9349/6125	13
c03_apCAF_CD74	GO:0001819	positive regulation of cytokine production	25/440	486/18903	0.000197371337750009	0.00404465401497556	0.00323510914507534	10564/567/84433/972/975/1535/163486/9451/2597/3105/3133/3572/7805/4155/22861/57162/5336/5450/5452/5788/5795/6188/8140/6850/7494	25
c03_apCAF_CD74	GO:0002263	cell activation involved in immune response	18/440	297/18903	0.000222028421923433	0.00450555236683648	0.00360375785211795	54518/972/975/55619/1794/440275/8729/3122/3956/4067/5336/23228/5450/2185/5788/6194/6850/7494	18
c03_apCAF_CD74	GO:2000114	regulation of establishment of cell polarity	5/440	25/18903	0.000241488116207465	0.00476109271764481	0.00380815133615264	81704/2185/10399/253260/9750	5
c03_apCAF_CD74	GO:0032635	interleukin-6 production	13/440	176/18903	0.000252496654535541	0.00490834618162548	0.00392593175104204	55024/972/1535/2621/3106/3635/10365/4155/5336/5450/5452/6850/7494	13
c03_apCAF_CD74	GO:1902905	positive regulation of supramolecular fiber organization	13/440	176/18903	0.000252496654535541	0.00490834618162548	0.00392593175104204	348/10109/55604/55704/9873/342184/2885/5216/2185/387/253260/6188/10163	13
c03_apCAF_CD74	GO:0009615	response to virus	22/440	409/18903	0.000255813803016495	0.0049496996304587	0.003959008231751	103/10533/596/811/1072/1937/440275/8729/11100/3669/84166/22861/29997/5094/5450/5452/5788/6397/7178/7187/9958/57705	22
c03_apCAF_CD74	GO:0033674	positive regulation of kinase activity	25/440	496/18903	0.000268661476506543	0.00516266601404836	0.00412934900566975	2180/55704/896/972/975/2081/55294/2621/3643/4067/4208/10461/4739/23533/2185/5770/5788/387/253260/6176/6188/6789/6850/55697/65125	25
c03_apCAF_CD74	GO:0051348	negative regulation of transferase activity	17/440	276/18903	0.000273006415753456	0.00516266601404836	0.00412934900566975	103/348/8850/4067/27250/5305/5770/5771/5788/5795/10399/6135/9349/6167/6125/6209/6224	17
c03_apCAF_CD74	GO:0051651	maintenance of location in cell	15/440	226/18903	0.000280154182306809	0.00527349049048112	0.00421799176123755	348/811/55704/1535/2495/2512/7184/3709/4067/5336/2185/5788/5552/9168/7114	15
c03_apCAF_CD74	GO:0036503	ERAD pathway	10/440	112/18903	0.00028781204924011	0.00536904988716976	0.0042944247705829	22926/811/9709/81502/7184/4121/84236/6400/201595/7494	10
c03_apCAF_CD74	GO:0048259	regulation of receptor-mediated endocytosis	10/440	112/18903	0.00028781204924011	0.00536904988716976	0.0042944247705829	22848/341/567/55589/1785/3643/5336/5534/79890/6850	10
c03_apCAF_CD74	GO:1900151	regulation of nuclear-transcribed mRNA catabolic process	deadenylation-dependent decay	5/440	26/18903	0.000293311646365196	0.00542300643946318	0.00433758182063338	7812/26986/23112/4904/678
c03_apCAF_CD74	GO:0009895	negative regulation of catabolic process	19/440	332/18903	0.0003100299138001	0.00565668614652813	0.00452449010859702	341/596/7812/1471/1981/28996/3183/23367/29997/8473/26986/57589/6135/9349/6125/23256/8140/54855/4904	19
c03_apCAF_CD74	GO:0043281	regulation of cysteine-type endopeptidase activity involved in apoptotic process	14/440	205/18903	0.000332292313359745	0.0060364018496792	0.00482820502197266	489/10018/8837/1509/9451/2621/7805/4255/22861/10399/387/6188/6850/25816	14
c03_apCAF_CD74	GO:0071479	cellular response to ionizing radiation	8/440	75/18903	0.000348791010585383	0.00628125802612637	0.00502405278860968	472/1535/1785/1936/2885/4193/4255/6154	8
c03_apCAF_CD74	GO:0070482	response to oxygen levels	19/440	337/18903	0.000373358590679643	0.00660924143500985	0.0052863897206645	10533/472/596/8837/80315/1535/28996/7184/3709/3778/4193/29997/5034/5163/2185/3516/387/23256/8140	19
c03_apCAF_CD74	GO:0002832	negative regulation of response to biotic stimulus	10/440	116/18903	0.000382093857170431	0.00667861531860921	0.00534187829507179	103/3105/3106/3133/84166/5094/5771/6223/6397/9958	10
c03_apCAF_CD74	GO:0045824	negative regulation of innate immune response	8/440	77/18903	0.000417806780263986	0.00715789843592634	0.00572523202327003	103/3105/3106/3133/84166/5771/6223/9958	8
c03_apCAF_CD74	GO:1903513	endoplasmic reticulum to cytosol transport	5/440	29/18903	0.000499982138980582	0.0081232165456214	0.0064973399546329	9709/81502/7184/84236/6400	5
c03_apCAF_CD74	GO:0002367	cytokine production involved in immune response	10/440	120/18903	0.000500790740582836	0.0081232165456214	0.0064973399546329	567/972/975/163486/3105/3133/7805/5336/8140/6850	10
c03_apCAF_CD74	GO:0001895	retina homeostasis	8/440	80/18903	0.000541767858688796	0.00854822370339873	0.00683728115547657	60/71/567/3493/3494/3502/3514/3512	8
c03_apCAF_CD74	GO:0032970	regulation of actin filament-based process	21/440	406/18903	0.000586210072255973	0.00920239207767868	0.00736051653783965	71/396/23370/10109/55604/55704/1265/9873/342184/2885/10788/4739/5216/2185/387/399/253260/85464/9168/7114/10163	21
c03_apCAF_CD74	GO:0032103	positive regulation of response to external stimulus	23/440	464/18903	0.000589080494215673	0.00921268742833533	0.00736875125530567	811/57118/972/975/1535/2113/2621/3133/3572/3956/4067/4739/84166/22861/27250/5336/2185/9750/6223/6850/7114/9958/65125	23
c03_apCAF_CD74	GO:0031346	positive regulation of cell projection organization	19/440	352/18903	0.000635466888570899	0.00986396364348857	0.00788967334946037	348/10109/57118/55604/55704/8837/64764/27185/1785/4067/4739/5216/2185/2889/9750/10507/10801/9760/10163	19
c03_apCAF_CD74	GO:0031647	regulation of protein stability	18/440	325/18903	0.000650517858771909	0.00998580919738428	0.00798713129375803	22848/55729/596/811/440193/975/55294/2597/4193/29997/5216/6135/9349/6125/6400/10169/6789/9960	18
c03_apCAF_CD74	GO:1902459	positive regulation of stem cell population maintenance	6/440	47/18903	0.000735723567799904	0.0109699284661204	0.00877427729792679	60/8289/23506/8202/8473/5928	6
c03_apCAF_CD74	GO:0050727	regulation of inflammatory response	21/440	414/18903	0.000752765837084434	0.0111046307881959	0.00888201870482978	80709/313/348/472/975/2099/2113/3133/3572/3956/4067/79648/22861/27250/5336/5771/5788/253260/6223/6850/7114	21
c03_apCAF_CD74	GO:0032527	protein exit from endoplasmic reticulum	6/440	48/18903	0.000824550789855645	0.0119934660342639	0.00959295195706181	975/9709/81502/7184/84236/6400	6
c03_apCAF_CD74	GO:0035305	negative regulation of dephosphorylation	6/440	48/18903	0.000824550789855645	0.0119934660342639	0.00959295195706181	2771/23175/4249/26051/10507/7531	6
c03_apCAF_CD74	GO:0045471	response to ethanol	10/440	128/18903	0.000830611198241535	0.0120395212009923	0.00962978909826332	1981/3709/4255/2185/387/4736/6191/6480/6916/94241	10
c03_apCAF_CD74	GO:0031343	positive regulation of cell killing	7/440	66/18903	0.000841660885294497	0.0121573238986983	0.00972401337140316	567/3105/3106/3122/3133/5788/6850	7
c03_apCAF_CD74	GO:0002440	production of molecular mediator of immune response	18/440	333/18903	0.000860962199243562	0.0123079132262997	0.00984446197073214	567/972/975/163486/3105/3122/3133/28930/28299/28912/28793/7805/51237/5336/5788/8140/6850/7494	18
c03_apCAF_CD74	GO:0050920	regulation of chemotaxis	14/440	230/18903	0.00103691337856284	0.0141394551143522	0.0113094174130737	811/57118/972/2621/4067/4739/2185/5771/79890/9750/10507/6480/7114/65125	14
c03_apCAF_CD74	GO:2000269	regulation of fibroblast apoptotic process	4/440	20/18903	0.00104346459617936	0.0141394551143522	0.0113094174130737	10018/694/2621/9262	4
c03_apCAF_CD74	GO:0006874	cellular calcium ion homeostasis	16/440	284/18903	0.00106792587719905	0.0144239339258054	0.0115369572721333	348/489/596/811/1535/27185/9709/7184/3709/4067/5336/5579/2185/5788/7178/7531	16
c03_apCAF_CD74	GO:0070997	neuron death	19/440	368/18903	0.00107701201825564	0.014499579274898	0.0115974620667896	348/472/596/10018/80315/1630/1981/55294/2597/10457/28996/3572/4208/135112/22861/2185/10399/387/6733	19
c03_apCAF_CD74	GO:0030168	platelet activation	10/440	133/18903	0.00111522687385493	0.0149058631278157	0.0119224274663526	60/71/348/2778/3572/4067/10461/10398/5336/6850	10
c03_apCAF_CD74	GO:0071498	cellular response to fluid shear stress	4/440	21/18903	0.00126548721955836	0.0165548013627761	0.0132413277094472	10365/4208/2185/6721	4
c03_apCAF_CD74	GO:0150105	protein localization to cell-cell junction	4/440	21/18903	0.00126548721955836	0.0165548013627761	0.0132413277094472	60/71/23370/5175	4
c03_apCAF_CD74	GO:0044351	macropinocytosis	3/440	10/18903	0.00133061421374488	0.017034094306193	0.0136246892970334	55604/1785/1794	3
c03_apCAF_CD74	GO:0098974	postsynaptic actin cytoskeleton organization	3/440	10/18903	0.00133061421374488	0.017034094306193	0.0136246892970334	60/71/10163	3
c03_apCAF_CD74	GO:0030595	leukocyte chemotaxis	14/440	240/18903	0.0015532528250226	0.0195803992487697	0.0156613466663363	811/57118/972/2621/8729/4067/4739/57580/2185/79890/9750/6223/6850/65125	14
c03_apCAF_CD74	GO:1901214	regulation of neuron death	17/440	325/18903	0.00168734787842524	0.0207673585036953	0.0166107338639121	348/472/596/10018/80315/1630/1981/55294/10457/28996/3572/4208/135112/2185/10399/387/6733	17
c03_apCAF_CD74	GO:0050777	negative regulation of immune response	12/440	190/18903	0.00170123800285377	0.0208765489435743	0.0166980696383194	103/3105/3106/3133/3635/4067/84166/5771/5788/6223/6850/9958	12
c03_apCAF_CD74	GO:2000644	regulation of receptor catabolic process	3/440	11/18903	0.00179812220328221	0.0216190415192312	0.0172919509722393	348/7805/5770	3
c03_apCAF_CD74	GO:0031348	negative regulation of defense response	15/440	272/18903	0.00186450130613413	0.0222882914756264	0.0178272493305807	103/313/348/3105/3106/3133/4067/84166/5094/5771/5788/6223/6397/6850/9958	15
c03_apCAF_CD74	GO:0010212	response to ionizing radiation	10/440	143/18903	0.00192378488855358	0.0228655575325226	0.0182889745344898	472/596/1535/1785/1936/2885/4193/4255/5788/6154	10
c03_apCAF_CD74	GO:0030279	negative regulation of ossification	5/440	39/18903	0.00200331547756797	0.0237429982526574	0.0189907938959135	596/4208/2185/3516/5552	5
c03_apCAF_CD74	GO:0031623	receptor internalization	9/440	121/18903	0.00209992583269791	0.024639409777358	0.0197077870208069	975/1785/7430/2885/3643/5336/5534/79890/6850	9
c03_apCAF_CD74	GO:0051495	positive regulation of cytoskeleton organization	12/440	195/18903	0.00211475453964914	0.024639409777358	0.0197077870208069	10109/55604/55704/9873/342184/2885/5216/2185/387/253260/6188/10163	12
c03_apCAF_CD74	GO:0018279	protein N-linked glycosylation via asparagine	4/440	24/18903	0.00212633368030566	0.024639409777358	0.0197077870208069	2530/4249/6480/201595	4
c03_apCAF_CD74	GO:0098751	bone cell development	5/440	40/18903	0.00224641204927579	0.0257440058539595	0.0205912961802546	55294/2313/79705/5305/10163	5
c03_apCAF_CD74	GO:0090209	negative regulation of triglyceride metabolic process	3/440	12/18903	0.00235630355821215	0.0265642894367548	0.0212473985095096	348/55294/23175	3
c03_apCAF_CD74	GO:0001912	positive regulation of leukocyte mediated cytotoxicity	6/440	59/18903	0.00244323188764673	0.0272489132777759	0.0217949936414599	567/3105/3106/3122/3133/5788	6
c03_apCAF_CD74	GO:0001911	negative regulation of leukocyte mediated cytotoxicity	4/440	25/18903	0.00248535188299103	0.0272798518027511	0.0218197397642956	3105/3106/3133/5788	4
c03_apCAF_CD74	GO:0055074	calcium ion homeostasis	16/440	309/18903	0.00252435145462764	0.0276350053980289	0.0221038087204376	348/489/596/811/1535/27185/9709/7184/3709/4067/5336/5579/2185/5788/7178/7531	16
c03_apCAF_CD74	GO:2000377	regulation of reactive oxygen species metabolic process	10/440	149/18903	0.00260145219033488	0.0283299505544322	0.0226596593376924	596/8837/1535/1719/2771/2885/5336/2185/387/6850	10
c03_apCAF_CD74	GO:0051402	neuron apoptotic process	14/440	255/18903	0.0027167960731209	0.0292038027498267	0.0233586084241403	348/472/596/10018/80315/55294/2597/28996/3572/4208/22861/2185/387/6733	14
c03_apCAF_CD74	GO:0044346	fibroblast apoptotic process	4/440	26/18903	0.00288390465328663	0.0305004724884483	0.024395747352223	10018/694/2621/9262	4
c03_apCAF_CD74	GO:0043112	receptor metabolic process	6/440	61/18903	0.00289607851753295	0.0305004724884483	0.024395747352223	348/10564/2530/7805/4905/5770	6
c03_apCAF_CD74	GO:0019827	stem cell population maintenance	11/440	177/18903	0.00295968772468862	0.0310774347159479	0.0248572295387428	60/8289/23506/1656/79648/8202/8473/5928/3516/7178/678	11
c03_apCAF_CD74	GO:1902117	positive regulation of organelle assembly	7/440	82/18903	0.00299224867707722	0.0310774347159479	0.0248572295387428	55704/246175/4478/255967/5305/387/10801	7
c03_apCAF_CD74	GO:0003084	positive regulation of systemic arterial blood pressure	3/440	13/18903	0.00301062648810746	0.0310774347159479	0.0248572295387428	1535/387/65125	3
c03_apCAF_CD74	GO:0010506	regulation of autophagy	17/440	344/18903	0.0030443015092324	0.0313472630653633	0.0250730512524325	22926/472/596/10018/1915/1981/2081/55294/2597/23367/92140/5305/5660/23256/8140/6721/94241	17
c03_apCAF_CD74	GO:0007599	hemostasis	13/440	231/18903	0.00307630722438663	0.0315207833828778	0.0252118411622664	60/71/348/2313/2621/2778/3572/4067/10461/10398/8761/5336/6850	13
c03_apCAF_CD74	GO:0062197	cellular response to chemical stress	17/440	345/18903	0.00313549884758698	0.0319073042890768	0.0255209992049017	10533/472/596/1719/9451/2081/55294/2530/10365/4255/135112/5034/5163/10399/92241/6188/94241	17
c03_apCAF_CD74	GO:1901655	cellular response to ketone	8/440	105/18903	0.00315364494995615	0.0319201046029625	0.0255312375126429	8837/2621/10365/23367/4478/6175/55809/54464	8
c03_apCAF_CD74	GO:0014902	myotube differentiation	9/440	129/18903	0.00323995410182619	0.0326348887738425	0.0261029563294829	596/975/8837/1794/9734/4208/23646/9750/7494	9
c03_apCAF_CD74	GO:0045663	positive regulation of myoblast differentiation	5/440	44/18903	0.00343664462632604	0.0340158186488104	0.0272074905741118	60/8289/694/4208/9750	5
c03_apCAF_CD74	GO:0098727	maintenance of cell number	11/440	181/18903	0.00351128873184505	0.0345318229893035	0.0276202157057663	60/8289/23506/1656/79648/8202/8473/5928/3516/7178/678	11
c03_apCAF_CD74	GO:0071236	cellular response to antibiotic	3/440	14/18903	0.00376602796714713	0.0364341310310048	0.0291417733271777	4193/4208/9349	3
c03_apCAF_CD74	GO:0075294	positive regulation by symbiont of entry into host	3/440	14/18903	0.00376602796714713	0.0364341310310048	0.0291417733271777	972/3956/5034	3
c03_apCAF_CD74	GO:0098760	response to interleukin-7	3/440	14/18903	0.00376602796714713	0.0364341310310048	0.0291417733271777	5034/2923/4904	3
c03_apCAF_CD74	GO:0098761	cellular response to interleukin-7	3/440	14/18903	0.00376602796714713	0.0364341310310048	0.0291417733271777	5034/2923/4904	3
c03_apCAF_CD74	GO:0031342	negative regulation of cell killing	4/440	28/18903	0.00380774792467981	0.0366672022376575	0.0293281949071952	3105/3106/3133/5788	4
c03_apCAF_CD74	GO:0032092	positive regulation of protein binding	7/440	86/18903	0.00390799215672404	0.0374590953271244	0.0299615891520851	348/567/2035/28996/23228/6135/6789	7
c03_apCAF_CD74	GO:0001885	endothelial cell development	6/440	65/18903	0.00398643208796519	0.0378620033925461	0.0302838544341696	83605/7430/4478/5175/26051/2889	6
c03_apCAF_CD74	GO:0016311	dephosphorylation	17/440	357/18903	0.00441817726348907	0.0412099045204362	0.0329616670518975	596/2771/7184/3635/23175/4208/4249/26051/5527/5534/5770/5771/5788/5795/10507/85464/7531	17
c03_apCAF_CD74	GO:0001768	establishment of T cell polarity	3/440	15/18903	0.00462694063800216	0.042210686522125	0.0337621407126612	1794/81704/9750	3
c03_apCAF_CD74	GO:2000345	regulation of hepatocyte proliferation	3/440	15/18903	0.00462694063800216	0.042210686522125	0.0337621407126612	8837/55294/7494	3
c03_apCAF_CD74	GO:0040029	epigenetic regulation of gene expression	10/440	163/18903	0.00493336035420356	0.0445179589446569	0.0356076083562906	8289/55729/3720/8850/10365/8085/8473/55196/23347/23304	10
c03_apCAF_CD74	GO:0060249	anatomical structure homeostasis	16/440	333/18903	0.0052021708341693	0.0463616013026795	0.0370822423374924	60/71/567/596/27185/3493/3494/3502/3514/3635/3512/79705/4155/5175/2185/6850	16
c03_apCAF_CD74	GO:0043523	regulation of neuron apoptotic process	12/440	218/18903	0.00520453553085368	0.0463616013026795	0.0370822423374924	348/472/596/10018/80315/55294/28996/3572/4208/2185/387/6733	12
c03_apCAF_CD74	GO:0003158	endothelium development	9/440	139/18903	0.00529440674820421	0.0470613933173708	0.0376419697055185	694/83605/7430/4478/5175/26051/2889/3516/387	9
c03_apCAF_CD74	GO:0042159	lipoprotein catabolic process	3/440	16/18903	0.00559731863685038	0.0489177427086084	0.0391267673840868	348/472/1509	3
c04_PVL_MCAM	GO:0007015	actin filament organization	39/370	454/18903	8.7217062601726e-15	3.41367583023156e-11	2.6578252234947e-11	71/87/118/55114/596/800/1495/23500/1730/10395/11034/2006/2059/7430/2195/9873/2316/3092/55243/25802/90550/57553/23164/4643/8440/64857/388/6093/9475/9037/10580/8470/10174/6840/171024/7082/7168/7169/9948	39
c04_PVL_MCAM	GO:0001667	ameboidal-type cell migration	40/370	492/18903	2.41964439329e-14	4.73524407766854e-11	3.68677395714451e-11	59/56999/25960/27161/9590/10000/309/8874/493/54828/1012/23500/153090/1909/2113/3315/9922/3688/25959/3911/4017/10982/4208/4627/7026/65979/8613/23129/5728/5747/388/6093/9475/23328/9037/54437/6546/64094/90627/7145	40
c04_PVL_MCAM	GO:0031589	cell-substrate adhesion	34/370	369/18903	6.66858445820123e-14	8.70027985646654e-11	6.77387789701494e-11	71/87/81/56999/8874/558/54828/596/604/1012/50509/10395/10085/2316/2621/3672/3678/3679/3688/182/3911/3913/10461/4289/4811/5728/5747/6093/9475/10580/10174/7094/7402/7414	34
c04_PVL_MCAM	GO:0003012	muscle system process	36/370	455/18903	1.15944098393429e-12	1.1345130027797e-09	8.83310960128883e-10	59/309/143872/488/493/775/8912/800/857/1756/1909/114907/2316/10052/3488/3720/3778/25802/4629/4637/10398/8654/10611/51196/4660/6093/9475/6262/6546/7871/6525/8470/6909/7168/7169/7402	36
c04_PVL_MCAM	GO:0032970	regulation of actin filament-based process	33/370	406/18903	5.1291595213852e-12	3.34592172778362e-09	2.60507312533512e-09	59/71/118/55114/488/54828/775/857/23500/10395/11034/2006/2059/9873/2316/55243/25802/4627/8440/4916/5159/64857/388/6093/9475/6262/9037/10174/6840/171024/7082/7168/9948	33
c04_PVL_MCAM	GO:0150115	cell-substrate junction organization	17/370	101/18903	1.12938574591371e-11	5.52551976188281e-09	4.3020680716055e-09	71/87/8874/54828/596/10395/9922/3678/3909/10982/5728/5747/6093/9475/10580/7094/7414	17
c04_PVL_MCAM	GO:0090130	tissue migration	31/370	374/18903	1.41396471624517e-11	6.14917544375955e-09	4.78763491640908e-09	59/72/56999/25960/10000/493/54828/1012/23500/153090/2113/3315/9922/3688/25959/4017/10982/4208/4627/7026/8613/23129/5728/5747/388/6093/9475/23328/9037/64094/90627	31
c04_PVL_MCAM	GO:0034329	cell junction assembly	32/370	430/18903	1.08224265891071e-10	4.2358977669765e-08	3.29799210268052e-08	60/71/87/23284/351/8874/54828/596/857/1004/1495/10395/10160/10052/3678/3909/4131/4208/4916/10611/23129/5583/5728/5747/9693/6093/9475/10580/7082/7094/7414/9948	32
c04_PVL_MCAM	GO:0042692	muscle cell differentiation	31/370	409/18903	1.36099542533318e-10	4.84266917704917e-08	3.77041316396131e-08	71/87/81/488/596/8912/1465/1756/1909/30846/3488/3688/3913/11155/25802/4208/57496/4629/4627/10398/4811/5159/10611/6546/8470/6272/10290/85461/6909/7168/9948	31
c04_PVL_MCAM	GO:0007229	integrin-mediated signaling pathway	16/370	113/18903	6.64112019812538e-10	1.73288963036418e-07	1.34919599814547e-07	9510/1495/2316/3672/3678/3679/3688/3909/3911/3913/4627/4811/65979/8613/5747/7094	16
c04_PVL_MCAM	GO:0032835	glomerulus development	13/370	69/18903	7.2116274301252e-10	1.76414436009438e-07	1.37353035593503e-07	59/596/1909/2028/26508/182/3913/4208/4643/4811/4854/5159/51196	13
c04_PVL_MCAM	GO:0060537	muscle tissue development	30/370	422/18903	1.26152789363931e-09	2.90448245629663e-07	2.26137662667852e-07	56999/596/283149/7832/857/1465/1756/1909/2006/10052/26508/3488/3679/3688/3720/4208/4209/57496/4629/4637/7026/5159/10611/5728/6262/6546/8470/6840/6909/7168	30
c04_PVL_MCAM	GO:0008360	regulation of cell shape	18/370	154/18903	1.37827814773774e-09	2.9969892612475e-07	2.33340072380161e-07	55843/57194/10395/2059/7430/54751/121512/3679/4289/4478/4627/4651/23129/5747/388/989/7168/9948	18
c04_PVL_MCAM	GO:0032956	regulation of actin cytoskeleton organization	27/370	365/18903	3.73258552897884e-09	7.3046698802116e-07	5.68728163494408e-07	71/118/55114/54828/23500/10395/11034/2006/2059/9873/2316/55243/25802/8440/4916/5159/64857/388/6093/9475/9037/10174/6840/171024/7082/7168/9948	27
c04_PVL_MCAM	GO:0007517	muscle organ development	26/370	348/18903	5.95799214465412e-09	1.11045625019887e-06	8.64580814976124e-07	596/283149/7832/8912/857/1756/1909/2006/26508/3679/3688/3911/9215/4208/4209/57496/4637/7026/6262/6525/10290/6840/6876/7168/7402/463	26
c04_PVL_MCAM	GO:0042060	wound healing	29/370	442/18903	1.45539884976305e-08	2.37351295748858e-06	1.84797353950177e-06	59/60/71/79026/309/558/114897/857/1465/8527/1608/160851/2316/2621/3315/3678/3688/4162/10461/4627/10398/5159/8613/5728/5747/64094/7094/7168/7414	29
c04_PVL_MCAM	GO:0010810	regulation of cell-substrate adhesion	20/370	222/18903	1.60482274339209e-08	2.51251048705466e-06	1.95619445984005e-06	71/81/8874/54828/596/604/1012/10395/10085/2316/3678/182/4811/5728/5747/6093/9475/7094/7402/7414	20
c04_PVL_MCAM	GO:0061028	establishment of endothelial barrier	10/370	48/18903	2.46755748229775e-08	3.57704443915311e-06	2.78502101803197e-06	118/1909/7430/4478/23236/9693/6093/9475/7082/7414	10
c04_PVL_MCAM	GO:2000811	negative regulation of anoikis	7/370	18/18903	2.74946669166054e-08	3.84336165398548e-06	2.99237070389371e-06	596/857/3678/3688/5166/5747/7088	7
c04_PVL_MCAM	GO:0043087	regulation of GTPase activity	26/370	376/18903	2.91003697392215e-08	3.92754645376942e-06	3.05791544083653e-06	116987/55843/143872/8874/50807/8853/54828/604/1123/153090/55619/121512/9922/3688/10982/4916/8301/23129/5747/23637/9693/9771/22821/9462/9628/23216	26
c04_PVL_MCAM	GO:0061564	axon development	30/370	490/18903	3.86289518272326e-08	4.7273007945761e-06	3.6805894630067e-06	60/351/596/1123/1495/1719/1889/1909/2316/3688/8997/3909/3911/3913/59352/4131/23114/4854/9369/8301/23129/5728/5747/65059/9037/54437/6586/57154/3371/7414	30
c04_PVL_MCAM	GO:0051056	regulation of small GTPase mediated signal transduction	23/370	305/18903	3.86493677635246e-08	4.7273007945761e-06	3.6805894630067e-06	79658/55843/55114/23092/143872/23365/9828/604/1123/153090/22898/10395/2059/121512/9922/3688/8997/25959/10982/5159/51196/22821/90627	23
c04_PVL_MCAM	GO:0030168	platelet activation	15/370	133/18903	5.34828718567336e-08	6.15682236609574e-06	4.79358866951219e-06	60/71/558/114897/1465/8527/1608/160851/2316/3315/10461/4627/10398/7094/7414	15
c04_PVL_MCAM	GO:0060485	mesenchyme development	23/370	313/18903	6.21583790041891e-08	6.75799709506656e-06	5.26165225781075e-06	59/72/309/596/283149/153090/1909/2316/26508/182/3911/4017/4208/5159/65979/5728/5747/6093/9475/9037/54437/6909/6934	23
c04_PVL_MCAM	GO:0150116	regulation of cell-substrate junction organization	11/370	69/18903	9.20115935700079e-08	9.73333451981111e-06	7.57819525989112e-06	71/54828/10395/9922/10982/5728/5747/6093/9475/7094/7414	11
c04_PVL_MCAM	GO:0003158	endothelium development	15/370	139/18903	9.67059654910538e-08	9.96071444557854e-06	7.75522908854849e-06	118/80781/1909/7430/182/4478/7026/23236/9693/388/6093/9475/90627/7082/7414	15
c04_PVL_MCAM	GO:1901888	regulation of cell junction assembly	18/370	204/18903	1.15957633857078e-07	1.13464544729151e-05	8.83414078990106e-06	71/351/54828/857/10395/10160/4208/4916/10611/5583/5728/5747/9693/6093/9475/7082/7094/7414	18
c04_PVL_MCAM	GO:0007265	Ras protein signal transduction	24/370	353/18903	1.37574139049627e-07	1.31332970790302e-05	1.02253435827643e-05	55114/143872/23365/604/1012/153090/22898/10395/2059/9922/3688/25959/3837/10982/5159/65979/51196/9693/9771/22821/388/6093/9475/90627	24
c04_PVL_MCAM	GO:0090257	regulation of muscle system process	20/370	256/18903	1.70754750602015e-07	1.49640248181458e-05	1.16507145331286e-05	309/143872/488/493/775/857/1756/114907/3488/3720/3778/10398/8654/51196/4660/6093/9475/6262/6546/7168	20
c04_PVL_MCAM	GO:1902903	regulation of supramolecular fiber organization	25/370	384/18903	1.72044230152418e-07	1.49640248181458e-05	1.16507145331286e-05	71/118/351/8874/23500/10395/11034/2006/2059/9873/2316/55243/25802/4131/8440/64857/6093/9475/9037/10174/6840/171024/7082/7168/9948	25
c04_PVL_MCAM	GO:0010632	regulation of epithelial cell migration	21/370	292/18903	3.36085057076782e-07	2.74049356958026e-05	2.1336978952572e-05	56999/25960/10000/493/54828/153090/2113/3315/9922/10982/4208/7026/8613/5728/5747/388/9475/23328/9037/64094/90627	21
c04_PVL_MCAM	GO:0030048	actin filament-based movement	14/370	134/18903	3.8747817625331e-07	2.97370506246168e-05	2.31527207482628e-05	59/81/488/775/857/2316/10052/4627/4637/4643/6093/6262/23224/7168	14
c04_PVL_MCAM	GO:0045765	regulation of angiogenesis	23/370	349/18903	4.36663749054469e-07	3.28673444961383e-05	2.55899099901354e-05	9510/56999/25960/27161/10000/493/1284/153090/22905/2113/28996/3315/3339/3678/3688/23129/388/6093/9475/23328/9037/64094/7082	23
c04_PVL_MCAM	GO:0010763	positive regulation of fibroblast migration	6/370	17/18903	5.56988642251792e-07	4.11330857693116e-05	3.20254641374168e-05	59/9590/8874/3688/5747/6546	6
c04_PVL_MCAM	GO:0030239	myofibril assembly	10/370	68/18903	7.74770489671757e-07	5.05408616095876e-05	3.93501853964866e-05	71/1465/3688/11155/25802/4629/10398/5159/7168/9948	10
c04_PVL_MCAM	GO:0032535	regulation of cellular component size	23/370	367/18903	1.04526566635967e-06	6.59866099698669e-05	5.13759610205644e-05	118/10000/23500/11034/2006/2059/7430/9873/3778/55243/25802/4131/4478/8440/8301/64857/51334/5728/9037/54437/57154/6840/9948	23
c04_PVL_MCAM	GO:0030198	extracellular matrix organization	21/370	318/18903	1.34882470642605e-06	8.12199984761781e-05	6.32363971676669e-05	9510/9507/56999/351/857/80781/1282/1284/50509/83716/2006/2621/3688/3913/4017/4629/4643/4811/25903/7837/64094	21
c04_PVL_MCAM	GO:0043410	positive regulation of MAPK cascade	27/370	496/18903	1.85821103734536e-06	0.000105406347828547	8.20674439834448e-05	59/9590/351/114897/1464/153090/2621/28996/3487/3643/3672/4208/4916/8654/5151/5159/23236/51196/5728/9693/6093/9475/23328/57630/344558/10174/27347	27
c04_PVL_MCAM	GO:0034109	homotypic cell-cell adhesion	11/370	95/18903	2.50164941232296e-06	0.000137907828166649	0.000107372498868421	60/71/114897/1465/2316/3315/4627/10398/8613/7094/7414	11
c04_PVL_MCAM	GO:0050817	coagulation	17/370	230/18903	3.08697846967355e-06	0.000165512790826058	0.000128865215136336	60/71/558/114897/857/1465/8527/1608/160851/2316/2621/3315/10461/4627/10398/7094/7414	17
c04_PVL_MCAM	GO:0007599	hemostasis	17/370	231/18903	3.27362102432609e-06	0.00017314800931368	0.00013480985583818	60/71/558/114897/857/1465/8527/1608/160851/2316/2621/3315/10461/4627/10398/7094/7414	17
c04_PVL_MCAM	GO:0045216	cell-cell junction organization	16/370	208/18903	3.60556657809346e-06	0.000188162501155437	0.000146499863067797	60/71/118/857/1004/1495/2316/10052/55243/5583/6093/9475/7082/7094/7414/9948	16
c04_PVL_MCAM	GO:0043276	anoikis	7/370	35/18903	4.36070633698973e-06	0.000216419474274881	0.000168500222689342	596/857/3678/3688/5166/5747/7088	7
c04_PVL_MCAM	GO:0050808	synapse organization	24/370	432/18903	4.97117165124735e-06	0.000240211923987434	0.000187024586489423	60/71/87/23284/351/1282/153090/55619/10160/2316/3643/3913/4131/4208/23114/4774/4916/10611/23129/5728/6529/8404/85461/3371	24
c04_PVL_MCAM	GO:0051495	positive regulation of cytoskeleton organization	15/370	195/18903	7.25828405601823e-06	0.00033820147375304	0.000263317447896902	54828/11034/1778/9873/55243/25802/4131/8440/4916/9475/9037/10174/171024/7168/9948	15
c04_PVL_MCAM	GO:0048678	response to axon injury	10/370	89/18903	9.41469651528361e-06	0.000426199963662757	0.00033183145383742	558/596/1495/1719/2316/3913/4131/4916/5728/3371	10
c04_PVL_MCAM	GO:0003179	heart valve morphogenesis	8/370	55/18903	1.0896012661939e-05	0.00046355427781336	0.000360914835884591	56999/2006/26508/182/4208/6093/9475/6586	8
c04_PVL_MCAM	GO:0002028	regulation of sodium ion transport	10/370	92/18903	1.26745985466508e-05	0.000527748709697781	0.000410895440006206	81/483/493/1756/4302/6546/7871/27347/2040/7402	10
c04_PVL_MCAM	GO:0043547	positive regulation of GTPase activity	18/370	283/18903	1.28590706188513e-05	0.000529793709496673	0.000412487639241822	116987/143872/8874/50807/8853/54828/1123/55619/9922/3688/10982/4916/8301/23637/9693/9771/9628/23216	18
c04_PVL_MCAM	GO:0072659	protein localization to plasma membrane	18/370	285/18903	1.4143803017843e-05	0.000563602185753046	0.000438810297112946	60/483/493/30846/7430/2316/2621/3688/3911/23114/8301/5583/9693/6093/9475/7871/57154/10580	18
c04_PVL_MCAM	GO:1901550	regulation of endothelial cell development	5/370	17/18903	1.42556505849646e-05	0.000563602185753046	0.000438810297112946	118/23236/6093/9475/7414	5
c04_PVL_MCAM	GO:1903140	regulation of establishment of endothelial barrier	5/370	17/18903	1.42556505849646e-05	0.000563602185753046	0.000438810297112946	118/23236/6093/9475/7414	5
c04_PVL_MCAM	GO:1903729	regulation of plasma membrane organization	5/370	17/18903	1.42556505849646e-05	0.000563602185753046	0.000438810297112946	79026/50807/57194/5205/4627	5
c04_PVL_MCAM	GO:0003094	glomerular filtration	6/370	29/18903	1.75253401542267e-05	0.000679150310531124	0.000528773942120755	221395/1909/2621/55243/4162/4643	6
c04_PVL_MCAM	GO:1903522	regulation of blood circulation	17/370	263/18903	1.81590272131534e-05	0.000696808161885121	0.000542522020454892	143872/488/493/775/8912/857/1756/1889/1909/2034/2316/10052/8654/6262/6546/6909/7168	17
c04_PVL_MCAM	GO:0022898	regulation of transmembrane transporter activity	18/370	291/18903	1.8715829756597e-05	0.000701418204766777	0.000546111315063287	60/81/79026/351/483/596/857/1756/1909/3688/4208/5533/6262/7871/27347/2040/7225/7402	18
c04_PVL_MCAM	GO:0086001	cardiac muscle cell action potential	9/370	79/18903	2.35515889443234e-05	0.000853527028963719	0.000664540448282808	488/775/857/1756/2316/10052/6262/6546/7871	9
c04_PVL_MCAM	GO:0003018	vascular process in circulatory system	17/370	270/18903	2.54246750419716e-05	0.000912955762516301	0.000710810567325039	59/9590/143872/493/857/1889/1909/3643/3672/3778/5139/6093/9475/6529/6542/6546/7082	17
c04_PVL_MCAM	GO:0032092	positive regulation of protein binding	9/370	86/18903	4.66677308150544e-05	0.00152214582008436	0.00118511474306651	118/351/567/857/28996/5334/23129/9693/6934	9
c04_PVL_MCAM	GO:0035633	maintenance of blood-brain barrier	6/370	35/18903	5.42361847417069e-05	0.00170312520125132	0.00132602196100976	60/71/1756/3688/7082/7414	6
c04_PVL_MCAM	GO:0070588	calcium ion transmembrane transport	19/370	345/18903	5.43920925284658e-05	0.00170312520125132	0.00132602196100976	79026/309/488/493/596/775/8912/857/1756/1909/2316/2621/90550/5533/22821/6262/6546/55858/7225	19
c04_PVL_MCAM	GO:1902305	regulation of sodium ion transmembrane transport	8/370	69/18903	5.89761335936059e-05	0.00181757942429428	0.00141513391424359	81/483/493/1756/7871/27347/2040/7402	8
c04_PVL_MCAM	GO:0032409	regulation of transporter activity	18/370	326/18903	8.24217217695866e-05	0.00244392893186486	0.00190279812219261	60/81/79026/351/483/596/857/1756/1909/3688/4208/5533/6262/7871/27347/2040/7225/7402	18
c04_PVL_MCAM	GO:0048738	cardiac muscle tissue development	15/370	241/18903	8.60903370403846e-05	0.00251460879982138	0.00195782816757198	56999/1909/10052/3688/3720/4208/4629/5159/10611/5728/6262/6546/8470/6909/7168	15
c04_PVL_MCAM	GO:0097048	dendritic cell apoptotic process	4/370	13/18903	8.97810208063966e-05	0.00258384496644291	0.00201173417364178	558/596/2621/9693	4
c04_PVL_MCAM	GO:2000668	regulation of dendritic cell apoptotic process	4/370	13/18903	8.97810208063966e-05	0.00258384496644291	0.00201173417364178	558/596/2621/9693	4
c04_PVL_MCAM	GO:0010959	regulation of metal ion transport	21/370	423/18903	9.87466614747463e-05	0.0027805354892961	0.00216487379757206	81/79026/483/493/567/596/775/857/1756/2316/3688/4302/5159/5533/6262/6546/7871/27347/2040/7225/7402	21
c04_PVL_MCAM	GO:0018209	peptidyl-serine modification	18/370	332/18903	0.000103817013326334	0.00290242707256621	0.00225977634270478	10000/351/493/596/633/57118/857/1756/2590/2621/28996/8440/4916/5583/5728/6093/9475/27347	18
c04_PVL_MCAM	GO:0060249	anatomical structure homeostasis	18/370	333/18903	0.000107822594714066	0.00295117227769829	0.00229772846299023	60/71/221395/10000/351/488/567/596/857/1756/2034/3315/3688/9215/5166/27347/7082/7414	18
c04_PVL_MCAM	GO:0051261	protein depolymerization	10/370	118/18903	0.000109316658646471	0.0029712875134881	0.00231338981565448	118/11034/2059/25802/4131/57553/344148/9037/6840/9948	10
c04_PVL_MCAM	GO:0010927	cellular component assembly involved in morphogenesis	10/370	119/18903	0.000117305595022937	0.00316632656406268	0.00246524363363942	71/1465/3688/11155/25802/4629/10398/5159/7168/9948	10
c04_PVL_MCAM	GO:0050921	positive regulation of chemotaxis	11/370	144/18903	0.000127740074896495	0.00336446671637105	0.00261951191240464	57118/1012/2621/3315/90550/4916/5159/5747/9037/64094/27347	11
c04_PVL_MCAM	GO:0060047	heart contraction	15/370	250/18903	0.000129441047268002	0.00337544128014948	0.00262805650593893	488/493/775/8912/857/1756/1909/2034/2316/10052/8654/6262/6546/6909/7168	15
c04_PVL_MCAM	GO:0010882	regulation of cardiac muscle contraction by calcium ion signaling	5/370	26/18903	0.000131085098258232	0.00337544128014948	0.00262805650593893	488/775/1756/6262/6546	5
c04_PVL_MCAM	GO:0048844	artery morphogenesis	8/370	79/18903	0.000155308590764222	0.00384732800158966	0.00299545882919669	56999/221395/10000/1909/182/4854/5159/6909	8
c04_PVL_MCAM	GO:0006874	cellular calcium ion homeostasis	16/370	284/18903	0.000161352228725369	0.0039719032907616	0.00309245085839089	309/351/488/493/596/775/857/1756/1909/2316/90550/22821/6262/6546/55858/7225	16
c04_PVL_MCAM	GO:0048588	developmental cell growth	14/370	229/18903	0.000177612099656219	0.00434483598784027	0.0033828093980576	351/1909/3688/8085/3913/4131/10611/65059/9037/54437/6586/57154/8470/7414	14
c04_PVL_MCAM	GO:0003007	heart morphogenesis	15/370	258/18903	0.000182814922594304	0.00441814121384492	0.00343988349893259	9510/10395/1909/2006/2316/26508/3643/182/4208/23129/5747/6262/6586/6909/7168	15
c04_PVL_MCAM	GO:0030865	cortical cytoskeleton organization	7/370	61/18903	0.000182866345590924	0.00441814121384492	0.00343988349893259	30846/7430/388/6093/9475/7094/9948	7
c04_PVL_MCAM	GO:1901654	response to ketone	13/370	205/18903	0.000210185504382627	0.00492614409672815	0.0038354052013092	11057/109/111/857/114907/2621/3490/4478/4916/9475/6586/27347/55809	13
c04_PVL_MCAM	GO:0048771	tissue remodeling	12/370	179/18903	0.000219462401509702	0.00511295142564865	0.00398084995219666	558/857/1464/1909/2034/2316/3488/182/4208/5166/6093/9475	12
c04_PVL_MCAM	GO:0007163	establishment or maintenance of cell polarity	14/370	234/18903	0.000222100693055566	0.00514379948295553	0.00400486768231618	60/54828/1495/2195/55691/3688/4131/4478/4627/5747/388/6093/9475/9948	14
c04_PVL_MCAM	GO:0060402	calcium ion transport into cytosol	5/370	29/18903	0.000225515688162129	0.00519216707921514	0.0040425258032778	596/775/857/6262/6546	5
c04_PVL_MCAM	GO:0140694	non-membrane-bounded organelle assembly	19/370	386/18903	0.000234422029263187	0.00533446408451228	0.00415331563474251	71/50807/1465/1778/7430/2316/3688/3837/11155/25802/10982/4478/4629/10398/5159/6134/57519/7168/9948	19
c04_PVL_MCAM	GO:0030100	regulation of endocytosis	13/370	209/18903	0.000253889204431329	0.0056489461324982	0.00439816557394032	22848/558/567/857/1012/8527/3092/3643/4289/11252/8301/5533/6093	13
c04_PVL_MCAM	GO:0198738	cell-cell signaling by wnt	21/370	458/18903	0.000292721084923231	0.00626071216606298	0.00487447535722032	25960/351/283149/857/23500/153090/1909/2869/3487/59352/8613/5728/9037/57154/9580/6907/83439/6934/7088/23240/388630	21
c04_PVL_MCAM	GO:0016049	cell growth	22/370	493/18903	0.00030713378629531	0.00649795480843158	0.00505918811564678	351/596/604/1909/1982/3487/3488/3490/3688/8085/3913/4131/10611/51196/65059/9037/54437/6586/57154/8470/3371/7414	22
c04_PVL_MCAM	GO:0007611	learning or memory	15/370	273/18903	0.000335506095837473	0.00676892195416426	0.0052701581521947	109/351/567/7832/3643/3678/3688/4208/9369/8301/23236/5728/6529/92521/85461	15
c04_PVL_MCAM	GO:0044089	positive regulation of cellular component biogenesis	22/370	498/18903	0.000352570293214608	0.00707671860329219	0.005509802962787	50807/54828/857/153090/1778/2059/9873/55243/25802/4131/4478/8440/5305/51196/6093/9475/989/10801/10174/171024/7168/388630	22
c04_PVL_MCAM	GO:0048864	stem cell development	8/370	89/18903	0.000354988408573674	0.00708890117937428	0.00551928809248542	309/596/1909/182/3911/65979/9037/54437	8
c04_PVL_MCAM	GO:0010644	cell communication by electrical coupling	5/370	32/18903	0.000364441167743964	0.00716795341984862	0.0055808367131382	775/857/10052/6262/6546	5
c04_PVL_MCAM	GO:0055074	calcium ion homeostasis	16/370	309/18903	0.000415012875897427	0.00803495230626029	0.00625586610188084	309/351/488/493/596/775/857/1756/1909/2316/90550/22821/6262/6546/55858/7225	16
c04_PVL_MCAM	GO:0031099	regeneration	12/370	192/18903	0.000416733601985396	0.00803495230626029	0.00625586610188084	558/596/1495/1719/2316/2621/3913/9215/59352/4131/5728/3371	12
c04_PVL_MCAM	GO:0086014	atrial cardiac muscle cell action potential	4/370	19/18903	0.000443475762161045	0.00830509154592503	0.00646619154598956	775/2316/10052/6262	4
c04_PVL_MCAM	GO:0006816	calcium ion transport	20/370	440/18903	0.00045338688020987	0.00845026785305443	0.00657922314891014	79026/309/488/493/596/775/8912/857/1756/1909/2316/2621/90550/5159/5533/22821/6262/6546/55858/7225	20
c04_PVL_MCAM	GO:0043254	regulation of protein-containing complex assembly	19/370	410/18903	0.000495153561757919	0.00901409786381626	0.00701821082638519	118/8874/50807/23500/153090/2006/2059/54751/9873/55243/25802/4131/4478/8440/64857/56937/23521/6840/388630	19
c04_PVL_MCAM	GO:0045664	regulation of neuron differentiation	12/370	196/18903	0.000501541186473468	0.00908811205489422	0.00707583691442831	351/567/596/604/26508/3688/182/4131/4208/4854/6093/463	12
c04_PVL_MCAM	GO:0048013	ephrin receptor signaling pathway	6/370	52/18903	0.000514342940957793	0.00927713488898065	0.00722300661689454	8874/1123/8997/8440/4916/5747	6
c04_PVL_MCAM	GO:0030220	platelet formation	4/370	20/18903	0.000545837251019685	0.00971094091132294	0.00756076000814348	87/4208/4627/9948	4
c04_PVL_MCAM	GO:0001738	morphogenesis of a polarized epithelium	8/370	96/18903	0.000592190520273348	0.0103938730778022	0.00809247843375663	60/71/2195/3909/3911/4478/57154/9948	8
c04_PVL_MCAM	GO:0003073	regulation of systemic arterial blood pressure	8/370	96/18903	0.000592190520273348	0.0103938730778022	0.00809247843375663	143872/1889/2028/2621/89797/83988/7026/7168	8
c04_PVL_MCAM	GO:0043393	regulation of protein binding	12/370	200/18903	0.000600438980730344	0.0104915989757972	0.00816856602074411	60/118/351/488/567/857/28996/5334/23129/9693/6093/6934	12
c04_PVL_MCAM	GO:0010922	positive regulation of phosphatase activity	5/370	36/18903	0.000639918622959565	0.0109104286732265	0.00849465912083227	3672/4208/5159/4659/6093	5
c04_PVL_MCAM	GO:0040013	negative regulation of locomotion	19/370	419/18903	0.000643789595317072	0.0109104286732265	0.00849465912083227	11057/56999/493/596/1495/153090/10395/3488/182/4208/7026/23236/5728/388/9037/54437/90627/7168/7414	19
c04_PVL_MCAM	GO:0035296	regulation of tube diameter	10/370	147/18903	0.000646709108888232	0.0109104286732265	0.00849465912083227	59/143872/857/1889/1909/3672/3778/6093/9475/6546	10
c04_PVL_MCAM	GO:0097746	blood vessel diameter maintenance	10/370	147/18903	0.000646709108888232	0.0109104286732265	0.00849465912083227	59/143872/857/1889/1909/3672/3778/6093/9475/6546	10
c04_PVL_MCAM	GO:0150105	protein localization to cell-cell junction	4/370	21/18903	0.000663928387410371	0.0111051953347188	0.00864630086168702	60/71/7082/7414	4
c04_PVL_MCAM	GO:0048660	regulation of smooth muscle cell proliferation	11/370	175/18903	0.000684763652281803	0.0113566310806397	0.0088420641095264	9510/1012/2006/3488/4208/4209/4854/5159/5728/6934/7168	11
c04_PVL_MCAM	GO:0016311	dephosphorylation	17/370	357/18903	0.000716183095998689	0.0117286219152254	0.00913168933237703	596/10395/8821/3632/3672/4208/4249/5159/8611/8613/4659/5533/5728/6093/9475/23371/64759	17
c04_PVL_MCAM	GO:0010881	regulation of cardiac muscle contraction by regulation of the release of sequestered calcium ion	4/370	22/18903	0.000799030851572617	0.012516490577225	0.00974510938360713	775/1756/6262/6546	4
c04_PVL_MCAM	GO:0036344	platelet morphogenesis	4/370	22/18903	0.000799030851572617	0.012516490577225	0.00974510938360713	87/4208/4627/9948	4
c04_PVL_MCAM	GO:0001765	membrane raft assembly	3/370	10/18903	0.000805865003950102	0.012516490577225	0.00974510938360713	857/11252/23180	3
c04_PVL_MCAM	GO:0098974	postsynaptic actin cytoskeleton organization	3/370	10/18903	0.000805865003950102	0.012516490577225	0.00974510938360713	60/71/10160	3
c04_PVL_MCAM	GO:1902946	protein localization to early endosome	3/370	10/18903	0.000805865003950102	0.012516490577225	0.00974510938360713	7430/4478/9475	3
c04_PVL_MCAM	GO:0048659	smooth muscle cell proliferation	11/370	179/18903	0.000825457487041398	0.0127701209655337	0.00994258133964988	9510/1012/2006/3488/4208/4209/4854/5159/5728/6934/7168	11
c04_PVL_MCAM	GO:0034764	positive regulation of transmembrane transport	13/370	237/18903	0.000836036565531014	0.012782215302689	0.00995199776814262	81/483/857/1756/1909/2316/3643/3688/5533/6262/10580/27347/7225	13
c04_PVL_MCAM	GO:0043666	regulation of phosphoprotein phosphatase activity	6/370	59/18903	0.00101506552121786	0.0149274457694787	0.0116222347585297	3672/4249/5159/4659/6093/9475	6
c04_PVL_MCAM	GO:0035725	sodium ion transmembrane transport	11/370	184/18903	0.00103423850792581	0.0150765639381111	0.0117383354223252	81/483/493/8912/1756/6529/6546/7871/27347/2040/7402	11
c04_PVL_MCAM	GO:0009187	cyclic nucleotide metabolic process	5/370	40/18903	0.00104773259866281	0.0150765639381111	0.0117383354223252	109/111/2977/8654/5151	5
c04_PVL_MCAM	GO:1903115	regulation of actin filament-based movement	5/370	40/18903	0.00104773259866281	0.0150765639381111	0.0117383354223252	59/488/775/857/6262	5
c04_PVL_MCAM	GO:0002040	sprouting angiogenesis	11/370	185/18903	0.00108082335050034	0.0154304121292279	0.0120138351166164	56999/25960/10000/1012/22905/3678/3688/4017/9037/90627/7082	11
c04_PVL_MCAM	GO:0034350	regulation of glial cell apoptotic process	3/370	11/18903	0.00109203478788864	0.0154304121292279	0.0120138351166164	9590/2621/5583	3
c04_PVL_MCAM	GO:1905668	positive regulation of protein localization to endosome	3/370	11/18903	0.00109203478788864	0.0154304121292279	0.0120138351166164	7430/4478/9475	3
c04_PVL_MCAM	GO:0071559	response to transforming growth factor beta	14/370	277/18903	0.00118193910230457	0.0162901285007003	0.0126831944731537	283149/857/1284/28996/4208/5139/56937/63976/5747/6093/9475/57154/6660/463	14
c04_PVL_MCAM	GO:0035051	cardiocyte differentiation	10/370	159/18903	0.00118201238993329	0.0162901285007003	0.0126831944731537	1909/3688/182/4208/4629/5159/10611/6546/8470/6909	10
c04_PVL_MCAM	GO:0007159	leukocyte cell-cell adhesion	18/370	414/18903	0.0014230142086323	0.0185366431012609	0.014432289427467	60/8289/567/604/857/2113/7430/3105/3678/3688/4478/8440/55824/8654/5728/6093/9580/23240	18
c04_PVL_MCAM	GO:0098911	regulation of ventricular cardiac muscle cell action potential	3/370	12/18903	0.00143500328556006	0.0185366431012609	0.014432289427467	775/857/6262	3
c04_PVL_MCAM	GO:0034446	substrate adhesion-dependent cell spreading	8/370	111/18903	0.00153162382052739	0.0193463305976104	0.0150626972218708	81/8874/558/2316/3911/3913/10461/5747	8
c04_PVL_MCAM	GO:0035994	response to muscle stretch	4/370	26/18903	0.0015353369009692	0.0193463305976104	0.0150626972218708	1756/5747/6262/6546	4
c04_PVL_MCAM	GO:0046339	diacylglycerol metabolic process	4/370	26/18903	0.0015353369009692	0.0193463305976104	0.0150626972218708	8527/1608/160851/51196	4
c04_PVL_MCAM	GO:2000773	negative regulation of cellular senescence	4/370	26/18903	0.0015353369009692	0.0193463305976104	0.0150626972218708	10000/604/5728/6909	4
c04_PVL_MCAM	GO:0030900	forebrain development	17/370	383/18903	0.00153722759730629	0.0193463305976104	0.0150626972218708	351/493/558/567/7832/153090/10395/4854/7026/23236/5728/9693/9037/6546/23224/6867/10579	17
c04_PVL_MCAM	GO:2000146	negative regulation of cell motility	17/370	383/18903	0.00153722759730629	0.0193463305976104	0.0150626972218708	11057/56999/493/596/1495/153090/10395/3488/182/4208/7026/23236/5728/388/90627/7168/7414	17
c04_PVL_MCAM	GO:0014910	regulation of smooth muscle cell migration	7/370	87/18903	0.00158817281691872	0.0198597712633222	0.0154624526819562	11057/9510/596/3488/4208/5159/7168	7
c04_PVL_MCAM	GO:0006814	sodium ion transport	13/370	255/18903	0.00162153752583056	0.0202124136181555	0.0157370135342926	81/483/493/8912/1756/1909/4302/6529/6546/7871/27347/2040/7402	13
c04_PVL_MCAM	GO:0031346	positive regulation of cell projection organization	16/370	352/18903	0.00164571491117464	0.0203839498808149	0.015870568513826	8874/54828/57118/64764/153090/2059/2316/4131/4916/51196/23129/9693/9037/989/10801/57154	16
c04_PVL_MCAM	GO:0006898	receptor-mediated endocytosis	13/370	257/18903	0.00173782573106405	0.0213224135153126	0.0166012390411828	22848/567/857/8527/7430/9873/3092/3339/3643/3688/4289/9260/8301	13
c04_PVL_MCAM	GO:0007205	protein kinase C-activating G protein-coupled receptor signaling pathway	4/370	27/18903	0.00177481954831306	0.0215734276773209	0.0167966740515407	8527/1608/160851/8611	4
c04_PVL_MCAM	GO:0046839	phospholipid dephosphorylation	5/370	45/18903	0.00179624268346986	0.0217662348702818	0.0169467901862319	8821/3632/8611/8613/5728	5
c04_PVL_MCAM	GO:0060213	positive regulation of nuclear-transcribed mRNA poly(A) tail shortening	3/370	13/18903	0.00183856996498616	0.0218728353889234	0.0170297873896494	27161/7832/26986	3
c04_PVL_MCAM	GO:0072537	fibroblast activation	3/370	13/18903	0.00183856996498616	0.0218728353889234	0.0170297873896494	59/9590/5159	3
c04_PVL_MCAM	GO:0045995	regulation of embryonic development	7/370	90/18903	0.00193206581196845	0.0228462404472643	0.0177876626670334	3643/182/3909/3910/3911/23236/989	7
c04_PVL_MCAM	GO:0035637	multicellular organismal signaling	10/370	170/18903	0.00194837004154922	0.0229696395862158	0.0178837389672955	488/493/775/8912/857/2316/10052/23114/6262/6546	10
c04_PVL_MCAM	GO:0060560	developmental growth involved in morphogenesis	12/370	233/18903	0.00222399427076159	0.0255270192837562	0.0198748677692693	351/1909/3688/3913/4131/65059/9037/54437/6586/57154/6909/7414	12
c04_PVL_MCAM	GO:0019751	polyol metabolic process	8/370	118/18903	0.00225611302592498	0.0258199601855859	0.0201029461682143	1719/8821/3632/11163/23236/8611/8613/5728	8
c04_PVL_MCAM	GO:1902547	regulation of cellular response to vascular endothelial growth factor stimulus	4/370	29/18903	0.00232917325716665	0.0262720003704619	0.0204548963430835	25960/493/153090/64094	4
c04_PVL_MCAM	GO:0006979	response to oxidative stress	18/370	434/18903	0.00237973580434956	0.0266884983903272	0.0207791740419001	351/488/558/596/1719/1909/2034/2878/3315/253827/55074/5151/5159/7837/11030/388/6546/7168	18
c04_PVL_MCAM	GO:0001764	neuron migration	10/370	177/18903	0.00261639086334059	0.0289281181895906	0.0225229008307196	23284/558/153090/2621/4131/4208/7026/4916/9693/57630	10
c04_PVL_MCAM	GO:0045936	negative regulation of phosphate metabolic process	18/370	440/18903	0.00275497512545204	0.0299527017806091	0.0233206227724668	103/857/153090/1756/3315/55243/4249/8440/116496/7026/4916/5305/8613/56937/5728/6093/9475/6546	18
c04_PVL_MCAM	GO:0070482	response to oxygen levels	15/370	337/18903	0.00277569415760521	0.0300252221991761	0.0233770858367036	81/596/857/1909/2034/2977/28996/3778/4017/378938/5159/5728/9475/6262/6546	15
c04_PVL_MCAM	GO:0038166	angiotensin-activated signaling pathway	3/370	15/18903	0.00284126749889877	0.0303652136424391	0.0236417969219431	857/6093/9475	3
c04_PVL_MCAM	GO:0007520	myoblast fusion	5/370	50/18903	0.00287679084395585	0.0305142530169192	0.0237578362380607	8912/30846/3688/4627/85461	5
c04_PVL_MCAM	GO:0038084	vascular endothelial growth factor signaling pathway	5/370	50/18903	0.00287679084395585	0.0305142530169192	0.0237578362380607	25960/153090/3315/5159/64094	5
c04_PVL_MCAM	GO:0022612	gland morphogenesis	8/370	123/18903	0.00292080166617817	0.0308209459950194	0.0239966217506874	596/857/3488/3911/4478/23129/6909/3371	8
c04_PVL_MCAM	GO:0048545	response to steroid hormone	15/370	339/18903	0.00293469922017099	0.0308209459950194	0.0239966217506874	11057/8289/596/857/114907/26508/3490/25959/8085/4916/8611/56937/6586/27347/55809	15
c04_PVL_MCAM	GO:1901653	cellular response to peptide	16/370	373/18903	0.00293529171364051	0.0308209459950194	0.0239966217506874	55107/351/857/1909/3643/4131/5166/5305/23236/5747/6093/9475/140710/10580/23371/7431	16
c04_PVL_MCAM	GO:0035265	organ growth	10/370	180/18903	0.00295370904364262	0.0308209459950194	0.0239966217506874	309/596/3720/4208/5159/10611/5728/8470/6909/55841	10
c04_PVL_MCAM	GO:0030032	lamellipodium assembly	6/370	73/18903	0.00305214313441805	0.0313545622785098	0.0244120855757432	8874/1012/3688/8440/51196/7414	6
c04_PVL_MCAM	GO:0046660	female sex differentiation	8/370	124/18903	0.00307035449092565	0.0314096581661852	0.0244549822206671	9510/558/596/1495/3643/10461/7026/6586	8
c04_PVL_MCAM	GO:0042063	gliogenesis	14/370	310/18903	0.00333216119444776	0.0333557005500474	0.0259701350327804	55107/351/1464/23500/153090/3913/4916/8613/5583/5728/9580/23224/7431/9948	14
c04_PVL_MCAM	GO:0032411	positive regulation of transporter activity	8/370	126/18903	0.00338729146959852	0.0337350096997675	0.0262654581612099	81/483/1756/1909/5533/6262/27347/7225	8
c04_PVL_MCAM	GO:0030033	microvillus assembly	3/370	16/18903	0.00344660475618694	0.0338095514178338	0.0263234949720648	5205/7430/9693	3
c04_PVL_MCAM	GO:0034349	glial cell apoptotic process	3/370	16/18903	0.00344660475618694	0.0338095514178338	0.0263234949720648	9590/2621/5583	3
c04_PVL_MCAM	GO:0046834	lipid phosphorylation	3/370	16/18903	0.00344660475618694	0.0338095514178338	0.0263234949720648	8527/1608/160851	3
c04_PVL_MCAM	GO:0051014	actin filament severing	3/370	16/18903	0.00344660475618694	0.0338095514178338	0.0263234949720648	11034/4627/6840	3
c04_PVL_MCAM	GO:0006417	regulation of translation	19/370	486/18903	0.0034988012653588	0.0342357703815358	0.0266553412189835	27161/351/7832/10658/1719/1938/1982/2597/3315/3488/8440/116496/26986/51334/6093/9475/6134/23521/7431	19
c04_PVL_MCAM	GO:0051258	protein polymerization	13/370	281/18903	0.00375657501882182	0.036484453160468	0.0284061242771038	118/8874/23500/1730/2006/2059/9873/55243/25802/4131/8440/64857/6840	13
c04_PVL_MCAM	GO:0033032	regulation of myeloid cell apoptotic process	4/370	33/18903	0.0037739502169035	0.0365624780914859	0.0284668730535061	596/2621/4208/5728	4
c04_PVL_MCAM	GO:0019885	antigen processing and presentation of endogenous peptide antigen via MHC class I	3/370	17/18903	0.0041249758809955	0.0388765021991111	0.0302685296685116	567/3105/3106	3
c04_PVL_MCAM	GO:0033631	cell-cell adhesion mediated by integrin	3/370	17/18903	0.0041249758809955	0.0388765021991111	0.0302685296685116	3678/3688/8613	3
c04_PVL_MCAM	GO:0045019	negative regulation of nitric oxide biosynthetic process	3/370	17/18903	0.0041249758809955	0.0388765021991111	0.0302685296685116	493/857/9475	3
c04_PVL_MCAM	GO:0046838	phosphorylated carbohydrate dephosphorylation	3/370	17/18903	0.0041249758809955	0.0388765021991111	0.0302685296685116	8821/3632/5728	3
c04_PVL_MCAM	GO:0046855	inositol phosphate dephosphorylation	3/370	17/18903	0.0041249758809955	0.0388765021991111	0.0302685296685116	8821/3632/5728	3
c04_PVL_MCAM	GO:1904406	negative regulation of nitric oxide metabolic process	3/370	17/18903	0.0041249758809955	0.0388765021991111	0.0302685296685116	493/857/9475	3
c04_PVL_MCAM	GO:1903076	regulation of protein localization to plasma membrane	7/370	103/18903	0.00413199410189837	0.0388765021991111	0.0302685296685116	60/493/7430/3688/8301/5583/10580	7
c04_PVL_MCAM	GO:1905144	response to acetylcholine	4/370	34/18903	0.00421211821843213	0.0393466126657359	0.0306345490324357	493/1909/23236/9475	4
c04_PVL_MCAM	GO:1901655	cellular response to ketone	7/370	105/18903	0.00459247557417737	0.0421947168951414	0.0328520306084593	109/111/114907/2621/4478/9475/55809	7
c04_PVL_MCAM	GO:0010559	regulation of glycoprotein biosynthetic process	5/370	56/18903	0.00471544173051198	0.0426241083908173	0.0331863469304295	27161/25825/596/23236/6934	5
c04_PVL_MCAM	GO:0086103	G protein-coupled receptor signaling pathway involved in heart process	3/370	18/18903	0.00487885647199979	0.0437978078701999	0.0341001677605973	493/857/1909	3
c04_PVL_MCAM	GO:0031331	positive regulation of cellular catabolic process	17/370	429/18903	0.00489987242115387	0.0438858138590303	0.0341686876050595	27161/351/7832/857/10658/3643/26986/5305/5728/5747/220441/6093/9475/57630/344558/57154/55187	17
c04_PVL_MCAM	GO:0043401	steroid hormone mediated signaling pathway	8/370	136/18903	0.00536975836019546	0.0472297398242809	0.0367722068663888	11057/8289/26508/25959/8085/8611/56937/55809	8
c04_PVL_MCAM	GO:1902117	positive regulation of organelle assembly	6/370	82/18903	0.00542478404723274	0.0476067371319932	0.0370657300371461	50807/1778/4478/5305/989/10801	6
c04_PVL_MCAM	GO:0050900	leukocyte migration	16/370	398/18903	0.00546304839014521	0.0478352827718755	0.0372436714693757	351/57118/2059/2621/3672/3679/3688/90550/4478/57509/4627/23236/5747/6093/27347/9948	16
c04_PVL_MCAM	GO:0048599	oocyte development	5/370	58/18903	0.0054801522922406	0.0478779376603342	0.0372768817811009	596/1909/8085/5139/8654	5
c04_PVL_MCAM	GO:0034101	erythrocyte homeostasis	8/370	137/18903	0.0056083383383326	0.048564239504942	0.0378112237761362	103/221395/558/567/604/2034/2113/28996	8
c04_PVL_MCAM	GO:0061041	regulation of wound healing	8/370	137/18903	0.0056083383383326	0.048564239504942	0.0378112237761362	59/71/114897/857/3688/5728/5747/64094	8
c04_PVL_MCAM	GO:1904019	epithelial cell apoptotic process	8/370	137/18903	0.0056083383383326	0.048564239504942	0.0378112237761362	103/596/153090/1909/2621/6262/9037/6934	8
c04_PVL_MCAM	GO:0044319	wound healing	spreading of cells	4/370	37/18903	0.00572948242848097	0.0487504222284229	0.0379561822207149	2316/3678/3688/5728
c04_PVL_MCAM	GO:0090505	epiboly involved in wound healing	4/370	37/18903	0.00572948242848097	0.0487504222284229	0.0379561822207149	2316/3678/3688/5728	4
c04_PVL_MCAM	GO:0001666	response to hypoxia	13/370	296/18903	0.00577994197749644	0.048755803663623	0.0379603721071965	81/596/857/1909/2034/28996/3778/4017/378938/5728/9475/6262/6546	13
c04_PVL_MCAM	GO:0048872	homeostasis of number of cells	13/370	296/18903	0.00577994197749644	0.048755803663623	0.0379603721071965	103/221395/10000/558/567/596/604/55619/2034/2113/28996/4208/10461	13
c04_PVL_MCAM	GO:0048639	positive regulation of developmental growth	9/370	168/18903	0.00594286682556152	0.0498080958356484	0.0387796674405514	596/7430/3643/4131/4208/23236/9037/57154/6909	9
c04_PVL_MCAM	GO:0120032	regulation of plasma membrane bounded cell projection assembly	10/370	199/18903	0.00597555131552353	0.0499750167712801	0.0389096290113374	5205/54828/857/23500/2059/4651/51196/989/10801/23224	10

## Sheet: KEGG enrichment of CAF subtypes
Cell type	ID	Description	GeneRatio	BgRatio	pvalue	p.adjust	qvalue	geneID	Count
c01_1_CAF_ROBO2	hsa04510	Focal adhesion	20/175	203/9442	9.11238234207887e-10	2.35099464425635e-07	1.53471702603434e-07	10000/596/131873/1499/1956/3672/3673/8516/3680/3908/3910/3912/3915/5602/5156/5500/4660/9475/7148/7410	20
c01_1_CAF_ROBO2	hsa05412	Arrhythmogenic right ventricular cardiomyopathy	12/175	86/9442	5.23357687853625e-08	6.65853699666076e-06	4.34665817815472e-06	775/776/783/1499/1837/3672/3673/8516/3680/3908/6262/6934	12
c01_1_CAF_ROBO2	hsa04512	ECM-receptor interaction	12/175	89/9442	7.74248487983809e-08	6.65853699666076e-06	4.34665817815472e-06	131873/80144/3672/3673/8516/3680/3908/3910/3912/3915/255743/7148	12
c01_1_CAF_ROBO2	hsa04820	Cytoskeleton in muscle cells	17/175	233/9442	1.39086058509279e-06	8.97105077384848e-05	5.85625509512753e-05	131873/23002/1730/1837/2006/2273/3672/3673/8516/3680/3908/4628/10529/4811/6711/23345/29766	17
c01_1_CAF_ROBO2	hsa05410	Hypertrophic cardiomyopathy	11/175	99/9442	1.98618288180147e-06	0.000102487036700956	6.69030023343654e-05	775/776/783/1837/3672/3673/8516/3680/3908/51422/6262	11
c01_1_CAF_ROBO2	hsa04921	Oxytocin signaling pathway	13/175	155/9442	5.64961185234596e-06	0.000220279009447634	0.000143796986991519	775/776/783/29904/1956/2353/3708/5332/5500/4660/51422/9475/6262	13
c01_1_CAF_ROBO2	hsa04810	Regulation of actin cytoskeleton	16/175	232/9442	5.97656227183502e-06	0.000220279009447634	0.000143796986991519	10000/730/1730/1956/3672/3673/8516/3680/1902/4628/5156/5500/4660/28984/9475/7410	16
c01_1_CAF_ROBO2	hsa04151	PI3K-Akt signaling pathway	20/175	362/9442	1.16198716016224e-05	0.000355411371597031	0.000232010687293043	10000/284/596/131873/1956/2309/2690/3672/3673/8516/3680/3716/3908/3910/3912/3915/1902/5156/57521/7148	20
c01_1_CAF_ROBO2	hsa05165	Human papillomavirus infection	19/175	333/9442	1.2398071102222e-05	0.000355411371597031	0.000232010687293043	10000/131873/1499/1740/1956/3672/3673/8516/3680/3716/3908/3910/3912/3915/84441/55534/56288/6934/7148	19
c01_1_CAF_ROBO2	hsa05414	Dilated cardiomyopathy	10/175	105/9442	2.3351780006717e-05	0.0006024759241733	0.000393293136955234	775/776/783/1837/3672/3673/8516/3680/3908/6262	10
c01_1_CAF_ROBO2	hsa05210	Colorectal cancer	9/175	87/9442	3.11523065207368e-05	0.000730663189304554	0.0004769731141931	10000/596/1499/1956/2353/4616/5602/6934/7048	9
c01_1_CAF_ROBO2	hsa04068	FoxO signaling pathway	11/175	133/9442	3.44903169372563e-05	0.000741541814151011	0.000484074623680791	10000/604/11067/1956/2309/4616/8660/5602/51422/6774/7048	11
c01_1_CAF_ROBO2	hsa04935	Growth hormone synthesis, secretion and action	10/175	122/9442	8.50880446549791e-05	0.00168867042469112	0.00110235523439649	10000/775/776/2353/2690/8660/3708/5602/5332/6774	10
c01_1_CAF_ROBO2	hsa05145	Toxoplasmosis	9/175	112/9442	0.000224614712128202	0.00413932826636259	0.0027021318752265	10000/596/3716/3908/3910/3912/3915/5602/6774	9
c01_1_CAF_ROBO2	hsa05222	Small cell lung cancer	8/175	93/9442	0.000316267350307649	0.00543979842529157	0.00355107200345431	10000/596/4616/3673/3908/3910/3912/3915	8
c01_1_CAF_ROBO2	hsa05205	Proteoglycans in cancer	12/175	204/9442	0.000401747611540351	0.00639728318568303	0.00417611305470945	10000/1499/1956/60495/3673/3708/51196/5500/4660/9475/6774/7410	12
c01_1_CAF_ROBO2	hsa04713	Circadian entrainment	8/175	97/9442	0.000421526411459735	0.00639728318568303	0.00417611305470945	775/776/2353/3708/8864/5332/5592/6262	8
c01_1_CAF_ROBO2	hsa04010	MAPK signaling pathway	15/175	300/9442	0.000447340558135841	0.00641188133328039	0.00418564264922425	10000/284/775/776/783/1956/2353/4616/51776/4217/5602/2122/5156/5495/7048	15
c01_1_CAF_ROBO2	hsa05212	Pancreatic cancer	7/175	77/9442	0.00053782065408457	0.00730303835546416	0.00476738529936461	10000/1956/4616/3716/5602/6774/7048	7
c01_1_CAF_ROBO2	hsa04015	Rap1 signaling pathway	12/175	212/9442	0.000567966160381097	0.00732676346891615	0.00478287292952502	10000/284/1499/9732/1956/1902/56288/5156/5332/51196/9771/7410	12
c01_1_CAF_ROBO2	hsa04360	Axon guidance	11/175	184/9442	0.000611899609872638	0.00751762377843527	0.0049074655428382	91653/1808/56288/5362/91584/6091/6092/9475/9353/6586/57522	11
c01_1_CAF_ROBO2	hsa01521	EGFR tyrosine kinase inhibitor resistance	7/175	80/9442	0.00067818823620306	0.00795329840638134	0.00519187166471242	10000/596/1956/2309/3716/5156/6774	7
c01_1_CAF_ROBO2	hsa05213	Endometrial cancer	6/175	59/9442	0.000742898338360789	0.00833338136074276	0.00543998783239021	10000/1499/1956/2309/4616/6934	6
c01_1_CAF_ROBO2	hsa04270	Vascular smooth muscle contraction	9/175	134/9442	0.000842541571424845	0.00905732189281708	0.00591257243105154	775/776/3708/4628/5332/5500/4660/5592/9475	9
c01_1_CAF_ROBO2	hsa04659	Th17 cell differentiation	8/175	109/9442	0.000918303330521771	0.00911239458748526	0.00594852359852159	196/2353/3572/3716/5602/6095/6774/7048	8
c01_1_CAF_ROBO2	hsa04931	Insulin resistance	8/175	109/9442	0.000918303330521771	0.00911239458748526	0.00594852359852159	32/10000/9945/8660/5602/5500/51422/6774	8
c01_1_CAF_ROBO2	hsa04024	cAMP signaling pathway	12/175	226/9442	0.000997771493228427	0.00938935054019928	0.00612931899809011	10000/775/776/2353/5602/5140/5144/51196/5500/9475/6262/7410	12
c01_1_CAF_ROBO2	hsa04022	cGMP-PKG signaling pathway	10/175	166/9442	0.00101899928343248	0.00938935054019928	0.00612931899809011	10000/775/776/8660/3708/5140/5332/5500/5592/9475	10
c01_1_CAF_ROBO2	hsa04530	Tight junction	10/175	170/9442	0.00122158807314866	0.0108679214783571	0.00709452238489241	776/1740/4217/5602/4628/56288/51422/51762/9475/9414	10
c01_1_CAF_ROBO2	hsa04936	Alcoholic liver disease	9/175	144/9442	0.00140259184632863	0.0120622898784262	0.0078741998390379	32/125/10000/1499/2309/4217/5602/51422/6934	9
c01_1_CAF_ROBO2	hsa05221	Acute myeloid leukemia	6/175	68/9442	0.00157340629246805	0.0130948007566696	0.00854821754821351	10000/8864/862/6774/6934/7704	6
c01_1_CAF_ROBO2	hsa04520	Adherens junction	7/175	93/9442	0.0016541663602099	0.0133367162791923	0.00870613873794683	1499/1956/56288/5797/9475/6934/7048	7
c01_1_CAF_ROBO2	hsa04920	Adipocytokine signaling pathway	6/175	70/9442	0.00182833793148565	0.0142942783734333	0.00933123027233508	32/10000/8660/5602/51422/6774	6
c01_1_CAF_ROBO2	hsa04152	AMPK signaling pathway	8/175	122/9442	0.00189973086757399	0.0144156048186497	0.00941043154216216	32/10000/81617/29904/2309/8660/51422/57521	8
c01_1_CAF_ROBO2	hsa04261	Adrenergic signaling in cardiomyocytes	9/175	154/9442	0.00223026841274639	0.0160935447491429	0.0105057819659848	10000/596/775/776/783/5332/5500/6262/6332	9
c01_1_CAF_ROBO2	hsa05417	Lipid and atherosclerosis	11/175	216/9442	0.00224561089522924	0.0160935447491429	0.0105057819659848	10000/596/2353/3708/4217/5602/5332/9475/6774/10010/7410	11
c01_1_CAF_ROBO2	hsa04390	Hippo signaling pathway	9/175	157/9442	0.00254274404060958	0.017560739221544	0.0114635588553531	653/1499/1740/85409/56288/5500/6934/7048/10413	9
c01_1_CAF_ROBO2	hsa05131	Shigellosis	12/175	253/9442	0.00259349444238877	0.017560739221544	0.0114635588553531	10000/596/10241/1956/9844/2309/3708/5602/5332/51196/9475/57521	12
c01_1_CAF_ROBO2	hsa04933	AGE-RAGE signaling pathway in diabetic complications	7/175	101/9442	0.00265453034744269	0.017560739221544	0.0114635588553531	10000/596/5602/5332/51196/6774/7048	7
c01_1_CAF_ROBO2	hsa04728	Dopaminergic synapse	8/175	133/9442	0.00325653085502341	0.021004624014901	0.0137117088632564	10000/775/776/2353/3708/5602/5332/5500	8
c01_1_CAF_ROBO2	hsa04710	Circadian rhythm	4/175	34/9442	0.00342579372324032	0.0214040538026969	0.0139724545427642	1407/8864/51422/6095	4
c01_1_CAF_ROBO2	hsa05167	Kaposi sarcoma-associated herpesvirus infection	10/175	196/9442	0.00348438085160182	0.0214040538026969	0.0139724545427642	10000/1499/2353/3572/3708/3716/5602/6774/6934/7538	10
c01_1_CAF_ROBO2	hsa04922	Glucagon signaling pathway	7/175	107/9442	0.00366930505981151	0.0220158303588691	0.0143718190837171	32/10000/3708/5140/5332/51422/23235	7
c01_1_CAF_ROBO2	hsa04210	Apoptosis	8/175	137/9442	0.00390342019395689	0.0228816766550551	0.0149370390241078	10000/596/2353/4616/3708/4217/5602/5783	8
c01_1_CAF_ROBO2	hsa04630	JAK-STAT signaling pathway	9/175	168/9442	0.00399706560598259	0.0228816766550551	0.0149370390241078	10000/596/1956/2273/2690/3572/3716/5156/6774	9
c01_1_CAF_ROBO2	hsa04910	Insulin signaling pathway	8/175	138/9442	0.00407967878345944	0.0228816766550551	0.0149370390241078	32/10000/8660/5602/5140/5500/51422/57521	8
c01_1_CAF_ROBO2	hsa04915	Estrogen signaling pathway	8/175	139/9442	0.0042620230046557	0.023395785855344	0.015272646825194	10000/596/1956/2289/2353/3708/8648/5332	8
c01_1_CAF_ROBO2	hsa05017	Spinocerebellar ataxia	8/175	144/9442	0.00526986284258342	0.0283255127788859	0.0184907468160822	10000/1600/2259/3708/4217/5602/5332/6095	8
c01_1_CAF_ROBO2	hsa04928	Parathyroid hormone synthesis, secretion and action	7/175	115/9442	0.00545191779529686	0.0287060161466651	0.0187391374274436	11214/596/1956/2353/3708/5144/5332	7
c01_1_CAF_ROBO2	hsa04213	Longevity regulating pathway - multiple species	5/175	62/9442	0.00569882487363248	0.0289043106210684	0.0188685830247693	10000/2309/8660/51422/57521	5
c01_1_CAF_ROBO2	hsa04725	Cholinergic synapse	7/175	116/9442	0.00571364279718794	0.0289043106210684	0.0188685830247693	10000/596/775/776/2353/3708/5332	7
c01_1_CAF_ROBO2	hsa04722	Neurotrophin signaling pathway	7/175	120/9442	0.00685557813495096	0.0333159003170062	0.0217484457393758	10000/596/2309/11213/4217/5602/6272	7
c01_1_CAF_ROBO2	hsa04929	GnRH secretion	5/175	65/9442	0.00695873963741025	0.0333159003170062	0.0217484457393758	10000/775/776/3708/5332	5
c01_1_CAF_ROBO2	hsa05132	Salmonella infection	11/175	251/9442	0.00697309541518735	0.0333159003170062	0.0217484457393758	10000/26084/596/1499/79659/9844/2353/5602/57381/9475/6934	11
c01_1_CAF_ROBO2	hsa04540	Gap junction	6/175	92/9442	0.0071248513299489	0.033422029875033	0.0218177265606091	1956/3708/1902/5156/5332/5592	6
c01_1_CAF_ROBO2	hsa04912	GnRH signaling pathway	6/175	93/9442	0.00750213994855158	0.0345634304772555	0.0225628269129371	775/776/1956/3708/5602/5332	6
c01_1_CAF_ROBO2	hsa04934	Cushing syndrome	8/175	155/9442	0.00812149982011134	0.0367604728699777	0.0239970447131637	196/775/776/1499/1956/3708/5332/6934	8
c01_1_CAF_ROBO2	hsa04621	NOD-like receptor signaling pathway	9/175	189/9442	0.00851108545841617	0.03714136187027	0.0242456870634157	118429/596/3708/3716/5602/10135/140609/5332/10010	9
c01_1_CAF_ROBO2	hsa04218	Cellular senescence	8/175	157/9442	0.00874491515356241	0.03714136187027	0.0242456870634157	10000/776/2309/4616/10114/3708/5500/7048	8
c01_1_CAF_ROBO2	hsa04611	Platelet activation	7/175	126/9442	0.00887556805296153	0.03714136187027	0.0242456870634157	10000/3673/3708/5332/5500/5592/9475	7
c01_1_CAF_ROBO2	hsa04924	Renin secretion	5/175	69/9442	0.00892544355021992	0.03714136187027	0.0242456870634157	775/776/3708/5140/5332	5
c01_1_CAF_ROBO2	hsa05031	Amphetamine addiction	5/175	69/9442	0.00892544355021992	0.03714136187027	0.0242456870634157	775/776/2353/2354/5500	5
c01_1_CAF_ROBO2	hsa02010	ABC transporters	4/175	45/9442	0.00940315716635638	0.038474742851142	0.0251161112043359	10349/23460/10351/10350	4
c01_1_CAF_ROBO2	hsa05163	Human cytomegalovirus infection	10/175	227/9442	0.00958571932395793	0.038474742851142	0.0251161112043359	11214/10000/1499/1956/3708/3716/5156/5332/9475/6774	10
c01_1_CAF_ROBO2	hsa04062	Chemokine signaling pathway	9/175	193/9442	0.00969324916792337	0.038474742851142	0.0251161112043359	10000/9844/2309/2869/56288/5332/9475/6774/7410	9
c01_1_CAF_ROBO2	hsa04917	Prolactin signaling pathway	5/175	71/9442	0.0100398898063311	0.0392468419702032	0.0256201334770809	10000/2353/2309/5602/6774	5
c01_1_CAF_ROBO2	hsa04930	Type II diabetes mellitus	4/175	47/9442	0.0109403703213506	0.0421285901926635	0.0275013236671814	775/776/8660/5602	4
c01_1_CAF_ROBO2	hsa05223	Non-small cell lung cancer	5/175	73/9442	0.0112463762328809	0.0426700745306362	0.0278548018151848	10000/1956/2309/4616/6774	5
c01_1_CAF_ROBO2	hsa01524	Platinum drug resistance	5/175	75/9442	0.0125482324530659	0.0469194778679856	0.0306287901219	10000/596/2067/4217/5980	5
c01_1_CAF_ROBO2	hsa04140	Autophagy - animal	8/175	169/9442	0.0132651882420219	0.0488916938063094	0.0319162423868197	10000/596/10241/8660/3708/5602/57521/10010	8
c01_1_CAF_ROBO2	hsa05215	Prostate cancer	6/175	106/9442	0.0138054478926129	0.0499826757104556	0.032628429676348	10000/596/1499/1956/5156/6934	6
c01_1_CAF_ROBO2	hsa05220	Chronic myeloid leukemia	5/175	77/9442	0.0139486536866388	0.0499826757104556	0.032628429676348	10000/1488/4616/2122/7048	5
c01_2_CAF_ACTA2	hsa04820	Cytoskeleton in muscle cells	21/134	233/9442	1.04274821884281e-11	2.12720636643934e-09	1.94280457615977e-09	287/1301/1278/1290/131873/1465/23500/1756/2200/2274/22801/3908/25802/4628/27295/10611/7057/7058/7168/7171/1462	21
c01_2_CAF_ACTA2	hsa04974	Protein digestion and absorption	9/134	105/9442	1.69533235175399e-05	0.00172923899878907	0.00157933592768661	1301/1303/7373/1307/1278/1290/131873/1295/54407	9
c01_2_CAF_ACTA2	hsa04510	Focal adhesion	11/134	203/9442	0.000141376761411577	0.0096136197759872	0.00878024097187686	87/1278/131873/22801/3908/4638/56034/80310/5295/7057/7058	11
c01_2_CAF_ACTA2	hsa05410	Hypertrophic cardiomyopathy	7/134	99/9442	0.000498734979210383	0.0254354839397295	0.023230550347431	488/783/1756/22801/3908/7168/7171	7
c01_2_CAF_ACTA2	hsa05414	Dilated cardiomyopathy	7/134	105/9442	0.000710760662622535	0.0289990350349994	0.0264851867966713	488/783/1756/22801/3908/7168/7171	7
c01_3_CAF_RMRP	hsa05100	Bacterial invasion of epithelial cells	2025-02-05	78/9442	0.000662972952479243	0.0125964860971056	0.00977012772074674	1759/5829	2
c01_4_CAF_MMP19	hsa04380	Osteoclast differentiation	17/182	143/9442	1.82580104871863e-09	4.83837277910436e-07	3.15190917884057e-07	2274/2353/2354/2534/3554/3725/3726/3727/9020/5594/5599/4772/4773/4790/4792/5530/9021	17
c01_4_CAF_MMP19	hsa04010	MAPK signaling pathway	21/182	300/9442	2.90804134821152e-07	3.85315478638026e-05	2.51009884792994e-05	673/1843/1956/2260/2353/4616/3315/3554/3725/3727/9020/5594/5599/9261/4772/4790/3164/5530/9693/6197/7422	21
c01_4_CAF_MMP19	hsa04625	C-type lectin receptor signaling pathway	12/182	105/9442	7.50181788781285e-07	5.97005486391221e-05	3.88913206626257e-05	868/3725/9020/5594/5599/9261/4772/4773/4790/4792/1263/5530	12
c01_4_CAF_MMP19	hsa05167	Kaposi sarcoma-associated herpesvirus infection	16/182	196/9442	1.10280582269322e-06	5.97005486391221e-05	3.88913206626257e-05	2353/2782/3091/3572/3725/5594/5599/9261/4772/4773/4790/4792/5530/7316/7422/7538	16
c01_4_CAF_MMP19	hsa04659	Th17 cell differentiation	12/182	109/9442	1.12642544602117e-06	5.97005486391221e-05	3.88913206626257e-05	2353/3091/3554/3572/3725/5594/5599/4772/4773/4790/4792/5530	12
c01_4_CAF_MMP19	hsa04520	Adherens junction	11/182	93/9442	1.55837650577403e-06	6.88282956716863e-05	4.48374994643756e-05	87/10458/1495/1956/2260/2534/57493/8826/5594/5819/5770	11
c01_4_CAF_MMP19	hsa04210	Apoptosis	13/182	137/9442	2.19831522199476e-06	8.32219334040873e-05	5.42140896852843e-05	824/2081/2353/4616/3725/4000/9020/5594/5599/4170/4790/4792/6709	13
c01_4_CAF_MMP19	hsa04660	T cell receptor signaling pathway	12/182	122/9442	3.75284240415384e-06	0.000124312904637596	8.09823887212144e-05	868/2353/2534/3725/9020/5594/5599/4772/4773/4790/4792/5530	12
c01_4_CAF_MMP19	hsa05235	PD-L1 expression and PD-1 checkpoint pathway in cancer	10/182	90/9442	8.3317504237685e-06	0.000232740403405871	0.000151616389904917	1956/2353/3091/3725/5594/4772/4773/4790/4792/5530	10
c01_4_CAF_MMP19	hsa05205	Proteoglycans in cancer	15/182	204/9442	8.78265673229704e-06	0.000232740403405871	0.000151616389904917	287/673/960/2017/1655/1956/2260/3091/8826/3678/3685/5594/7057/7078/7422	15
c01_4_CAF_MMP19	hsa05135	Yersinia infection	12/182	138/9442	1.34651537094152e-05	0.000324387793908638	0.000211319158693214	10109/10458/2353/3678/3725/5594/5599/4772/4773/4790/4792/6197	12
c01_4_CAF_MMP19	hsa04668	TNF signaling pathway	11/182	119/9442	1.74569592251557e-05	0.000385507849555522	0.000251135202888205	6868/9586/2353/3725/3726/9020/5594/5599/4790/4792/9021	11
c01_4_CAF_MMP19	hsa05166	Human T-cell leukemia virus 1 infection	15/182	224/9442	2.67816571309825e-05	0.00054593377997772	0.000355643058257581	9586/1958/2113/2353/3554/3725/9020/5594/5599/4772/4773/4790/4792/5530/7538	15
c01_4_CAF_MMP19	hsa05208	Chemical carcinogenesis - reactive oxygen species	15/182	227/9442	3.12912269666592e-05	0.000592298224726049	0.000385846708461061	25/27/673/1956/2353/3091/3725/9020/5594/5599/4790/4792/5770/6648/7422	15
c01_4_CAF_MMP19	hsa04510	Focal adhesion	14/182	203/9442	3.62054193720464e-05	0.000599652258349518	0.0003906374195405	87/673/824/1956/2012/2534/3678/3685/3725/5594/5599/7057/7148/7422	14
c01_4_CAF_MMP19	hsa05130	Pathogenic Escherichia coli infection	14/182	203/9442	3.62054193720464e-05	0.000599652258349518	0.0003906374195405	25/10109/10458/2017/2353/2534/3554/3725/5594/5599/4430/4790/4792/84617	14
c01_4_CAF_MMP19	hsa04820	Cytoskeleton in muscle cells	15/182	233/9442	4.23631205602494e-05	0.00066036629108624	0.000430188964203151	287/476/483/85301/50509/2006/2274/3678/3685/4000/5339/6709/23345/7057/7431	15
c01_4_CAF_MMP19	hsa04148	Efferocytosis	12/182	157/9442	4.8969243583649e-05	0.000682992081561421	0.000444928307352822	6868/23250/558/3091/3685/5594/9261/4772/4773/7879/6446/7057	12
c01_4_CAF_MMP19	hsa04218	Cellular senescence	12/182	157/9442	4.8969243583649e-05	0.000682992081561421	0.000444928307352822	824/2113/4616/10114/5594/9261/4772/4773/4790/5530/5054/677	12
c01_4_CAF_MMP19	hsa05161	Hepatitis B	12/182	163/9442	7.06098285488572e-05	0.00090914835521129	0.000592255532292558	673/9586/2353/3725/5594/5599/4772/4773/4790/4792/10971/7534	12
c01_4_CAF_MMP19	hsa04658	Th1 and Th2 cell differentiation	9/182	93/9442	7.20457187148569e-05	0.00090914835521129	0.000592255532292558	2353/3725/5594/5599/4772/4773/4790/4792/5530	9
c01_4_CAF_MMP19	hsa05131	Shigellosis	15/182	253/9442	0.000108052316134848	0.0013015392625334	0.000847874633785413	87/10109/824/960/2017/1956/3554/3678/3725/5594/5599/4790/4792/10801/7316	15
c01_4_CAF_MMP19	hsa04926	Relaxin signaling pathway	10/182	130/9442	0.000199671994127862	0.00230056862799493	0.00149868224425489	9586/1956/2353/2782/3725/5594/5599/4790/4792/7422	10
c01_4_CAF_MMP19	hsa04012	ErbB signaling pathway	8/182	86/9442	0.000240565392650815	0.00265624287718608	0.00173038264889183	25/27/673/868/1956/3725/5594/5599	8
c01_4_CAF_MMP19	hsa04066	HIF-1 signaling pathway	9/182	110/9442	0.000262770716177772	0.00278536959148438	0.00181450094539598	1956/2034/3091/5594/4790/5209/5214/5054/7422	9
c01_4_CAF_MMP19	hsa04662	B cell receptor signaling pathway	8/182	91/9442	0.000355081005173252	0.00358954945793096	0.00233837581370676	2353/3725/5594/4772/4773/4790/4792/5530	8
c01_4_CAF_MMP19	hsa04928	Parathyroid hormone synthesis, secretion and action	9/182	115/9442	0.000366499341265644	0.00358954945793096	0.00233837581370676	673/9586/1956/1958/2260/2353/3727/5594/6446	9
c01_4_CAF_MMP19	hsa05211	Renal cell carcinoma	7/182	70/9442	0.00037927315027195	0.00358954945793096	0.00233837581370676	673/2034/2113/3091/3725/5594/7422	7
c01_4_CAF_MMP19	hsa05120	Epithelial cell signaling in Helicobacter pylori infection	7/182	71/9442	0.000414011949276753	0.00378321263994274	0.00246453574161116	6868/1956/3725/9020/5599/4790/4792	7
c01_4_CAF_MMP19	hsa04657	IL-17 signaling pathway	8/182	95/9442	0.000475736367061139	0.00420233790904006	0.00273757067361497	2353/2354/3725/3727/5594/5599/4790/4792	8
c01_4_CAF_MMP19	hsa04722	Neurotrophin signaling pathway	9/182	120/9442	0.000501928891265811	0.00429068245759484	0.00279512183930706	25/673/3725/5594/5599/9261/4790/4792/6197	9
c01_4_CAF_MMP19	hsa05203	Viral carcinogenesis	12/182	205/9442	0.000597950167861634	0.00489338413770742	0.00318774577391864	87/9586/9759/3572/3725/5594/9261/4790/4792/23352/10971/7534	12
c01_4_CAF_MMP19	hsa04151	PI3K-Akt signaling pathway	17/182	362/9442	0.000609364817148471	0.00489338413770742	0.00318774577391864	9586/1956/2260/2782/3678/3685/5594/4170/4790/3164/9180/6446/7057/7148/7422/10971/7534	17
c01_4_CAF_MMP19	hsa05212	Pancreatic cancer	7/182	77/9442	0.000679526400156471	0.00529630870710191	0.00345022692339509	673/1956/4616/5594/5599/4790/7422	7
c01_4_CAF_MMP19	hsa04933	AGE-RAGE signaling pathway in diabetic complications	8/182	101/9442	0.000717219470208437	0.00543037598872102	0.00353756370268222	1958/3725/5594/5599/4772/4790/5054/7422	8
c01_4_CAF_MMP19	hsa04370	VEGF signaling pathway	6/182	60/9442	0.000997312800062271	0.00734133033379172	0.00478243564942142	3315/5594/9261/4773/5530/7422	6
c01_4_CAF_MMP19	hsa05219	Bladder cancer	5/182	41/9442	0.00107525105387255	0.00770112241287095	0.00501681857283351	673/1956/5594/7057/7422	5
c01_4_CAF_MMP19	hsa04931	Insulin resistance	8/182	109/9442	0.00118349290916591	0.00825330581392016	0.00537653288374541	9586/9945/5599/4790/4792/5770/6197/9021	8
c01_4_CAF_MMP19	hsa05206	MicroRNAs in cancer	15/182	320/9442	0.00130205473746995	0.00884729501101378	0.00576348115911126	4363/25/659/960/1956/9759/3678/5594/4170/4790/7057/7078/7148/7422/7431	15
c01_4_CAF_MMP19	hsa04024	cAMP signaling pathway	12/182	226/9442	0.00140086376627141	0.00908378375063363	0.00591753936486163	476/483/493/673/9586/2353/3725/5594/5599/4772/4790/4792	12
c01_4_CAF_MMP19	hsa05210	Colorectal cancer	7/182	87/9442	0.00140541559915464	0.00908378375063363	0.00591753936486163	673/1956/2353/4616/3725/5594/5599	7
c01_4_CAF_MMP19	hsa05163	Human cytomegalovirus infection	12/182	227/9442	0.00145462550141893	0.00917799423514325	0.00597891183540613	9586/1956/2782/3554/3685/5594/4772/4773/4790/4792/5530/7422	12
c01_4_CAF_MMP19	hsa05418	Fluid shear stress and atherosclerosis	9/182	142/9442	0.00167028178500888	0.0102935970471477	0.00670566004263051	659/1843/2353/3554/3685/3725/5599/4790/7422	9
c01_4_CAF_MMP19	hsa04919	Thyroid hormone signaling pathway	8/182	122/9442	0.00242807045474259	0.0146236061478815	0.00952640082721973	476/483/3091/3685/5594/9969/9442/5214	8
c01_4_CAF_MMP19	hsa05170	Human immunodeficiency virus 1 infection	11/182	214/9442	0.00283643923583275	0.016703475499904	0.0108813107526683	2353/2782/3725/5594/5599/4772/4773/4790/4792/5530/7465	11
c01_4_CAF_MMP19	hsa05231	Choline metabolism in cancer	7/182	99/9442	0.0029525876538545	0.017009472353727	0.0110806493188132	1956/2353/3091/3725/5594/5599/8613	7
c01_4_CAF_MMP19	hsa05417	Lipid and atherosclerosis	11/182	216/9442	0.00304719925769112	0.0171810170912371	0.0111924004089886	2081/2353/3725/5594/5599/4772/4773/4790/4792/5530/6648	11
c01_4_CAF_MMP19	hsa04390	Hippo signaling pathway	9/182	157/9442	0.0033078259110131	0.0181409416265929	0.0118177335720407	659/1495/122786/2736/26524/5054/7159/10971/7534	9
c01_4_CAF_MMP19	hsa05132	Salmonella infection	12/182	251/9442	0.00335436279133228	0.0181409416265929	0.0118177335720407	79026/302/10109/2353/3725/5594/5599/4790/4792/7879/51429/84617	12
c01_4_CAF_MMP19	hsa05220	Chronic myeloid leukemia	6/182	77/9442	0.00360871325331633	0.0191261802425766	0.0124595573377659	25/673/4616/5594/4790/4792	6
c01_4_CAF_MMP19	hsa05142	Chagas disease	7/182	103/9442	0.00368551835880927	0.0191502424526364	0.0124752324219756	2353/3725/5594/5599/4790/4792/5054	7
c01_4_CAF_MMP19	hsa05133	Pertussis	6/182	78/9442	0.00384822471437422	0.0195591305684844	0.01274159846368	2353/3678/3725/5594/5599/4790	6
c01_4_CAF_MMP19	hsa04710	Circadian rhythm	4/182	34/9442	0.003942482132967	0.0195591305684844	0.01274159846368	8553/1407/5187/8864	4
c01_4_CAF_MMP19	hsa04137	Mitophagy - animal	7/182	105/9442	0.004100209121032	0.0195591305684844	0.01274159846368	25820/3091/3725/5599/7879/27342/7316	7
c01_4_CAF_MMP19	hsa04974	Protein digestion and absorption	7/182	105/9442	0.004100209121032	0.0195591305684844	0.01274159846368	476/483/1307/80781/85301/50509/2006	7
c01_4_CAF_MMP19	hsa04068	FoxO signaling pathway	8/182	133/9442	0.0041332502333401	0.0195591305684844	0.01274159846368	673/1956/4616/5594/5599/1263/6446/6648	8
c01_4_CAF_MMP19	hsa05215	Prostate cancer	7/182	106/9442	0.0043203688485569	0.020085925348554	0.0130847736133579	673/9586/1956/2260/5594/4790/4792	7
c01_4_CAF_MMP19	hsa04910	Insulin signaling pathway	8/182	138/9442	0.005161679206159	0.0234755555340496	0.0152929140321118	673/868/3632/5594/5599/5770/23433/9021	8
c01_4_CAF_MMP19	hsa04810	Regulation of actin cytoskeleton	11/182	232/9442	0.00522663311890162	0.0234755555340496	0.0152929140321118	87/10109/10458/673/1956/2260/8826/3678/3685/5594/28984	11
c01_4_CAF_MMP19	hsa05213	Endometrial cancer	5/182	59/9442	0.00543733597688452	0.0240149005645733	0.0156442649159484	673/1495/1956/4616/5594	5
c01_4_CAF_MMP19	hsa04960	Aldosterone-regulated sodium reabsorption	4/182	38/9442	0.0059115729315662	0.0256814233912302	0.0167299044137508	476/483/5594/6446	4
c01_4_CAF_MMP19	hsa04014	Ras signaling pathway	11/182	238/9442	0.00630716046804418	0.0269580245811566	0.0175615333914982	25/27/1956/2113/2260/2782/5594/5599/4790/22821/7422	11
c01_4_CAF_MMP19	hsa05224	Breast cancer	8/182	148/9442	0.00779507310383548	0.0327887995637524	0.021359932982941	673/1452/1956/2260/2353/4616/3725/5594	8
c01_4_CAF_MMP19	hsa04964	Proximal tubule bicarbonate reclamation	3/182	23/9442	0.00939357447100152	0.0388952692939907	0.0253379311388857	476/483/2746	3
c01_4_CAF_MMP19	hsa04921	Oxytocin signaling pathway	8/182	155/9442	0.0101665363725006	0.0414481867494257	0.0270010034832406	57118/1956/2353/3725/5594/4772/4773/5530	8
c01_4_CAF_MMP19	hsa05031	Amphetamine addiction	5/182	69/9442	0.0104669535523694	0.0420264044148165	0.0273776775532469	9586/2353/2354/3725/5530	5
c01_4_CAF_MMP19	hsa04920	Adipocytokine signaling pathway	5/182	70/9442	0.0111006335027611	0.0438930520861718	0.0285936863639809	2182/5599/4790/4792/9021	5
c01_4_CAF_MMP19	hsa04925	Aldosterone synthesis and secretion	6/182	98/9442	0.0115155238671538	0.0438930520861718	0.0285936863639809	476/483/493/57118/9586/3164	6
c01_4_CAF_MMP19	hsa05160	Hepatitis C	8/182	159/9442	0.0117421227660026	0.0438930520861718	0.0285936863639809	673/1956/5594/4790/4792/9021/10971/7534	8
c01_4_CAF_MMP19	hsa04917	Prolactin signaling pathway	5/182	71/9442	0.0117600252759177	0.0438930520861718	0.0285936863639809	2353/5594/5599/4790/9021	5
c01_4_CAF_MMP19	hsa05230	Central carbon metabolism in cancer	5/182	71/9442	0.0117600252759177	0.0438930520861718	0.0285936863639809	1956/2260/3091/5594/5214	5
c01_4_CAF_MMP19	hsa01522	Endocrine resistance	6/182	99/9442	0.012067971364786	0.0444168390509486	0.0289349021027034	673/1956/2353/3725/5594/5599	6
c01_4_CAF_MMP19	hsa05218	Melanoma	5/182	73/9442	0.0131577607948683	0.0477644741183575	0.0311156852250671	673/1956/2260/4616/5594	5
c02_1_CAF_COL1A1	hsa05171	Coronavirus disease - COVID-19	38/156	238/9442	2.18385204168971e-27	4.34586556296252e-25	3.60910284784509e-25	715/716/718/6134/4736/6135/6136/6137/23521/6142/6143/6147/6158/6159/6122/6161/6167/6168/6169/6170/6124/6171/6125/6128/6129/6130/6175/6176/6181/6205/6208/6224/6229/6230/6232/6194/6202/6772	38
c02_1_CAF_COL1A1	hsa04820	Cytoskeleton in muscle cells	26/156	233/9442	6.74291584597907e-15	6.70920126674917e-13	5.57177783062481e-13	60/71/633/1301/1277/1278/1281/1289/1291/1292/1293/1634/2192/2199/2200/2335/3339/22801/3688/4627/10398/5339/7058/1462/7431/7791	26
c02_1_CAF_COL1A1	hsa04612	Antigen processing and presentation	13/156	82/9442	6.90708256863956e-10	4.58169810386424e-08	3.80495425711022e-08	567/811/821/972/1508/3105/3106/3107/3133/3303/3312/2923/6892	13
c02_1_CAF_COL1A1	hsa04974	Protein digestion and absorption	13/156	105/9442	1.55920527304268e-08	7.75704623338732e-07	6.44197968072896e-07	1300/1301/1303/7373/1306/1277/1278/1281/1289/1291/1292/1293/1295	13
c02_1_CAF_COL1A1	hsa04145	Phagosome	15/156	159/9442	4.97539965475476e-08	1.98020906259239e-06	1.64450051746631e-06	60/71/715/718/811/821/3105/3106/3107/3133/3688/3916/9902/7058/203068	15
c02_1_CAF_COL1A1	hsa04512	ECM-receptor interaction	11/156	89/9442	2.12025105986476e-07	7.03216601521812e-06	5.83998976138189e-06	1277/1278/1291/1292/1293/2335/3339/22801/3688/3913/7058	11
c02_1_CAF_COL1A1	hsa04510	Focal adhesion	15/156	203/9442	1.20962339946149e-06	3.43878652132625e-05	2.85580261226247e-05	60/71/1277/1278/1291/1292/1293/2316/2335/22801/3688/3913/10398/7058/7791	15
c02_1_CAF_COL1A1	hsa05416	Viral myocarditis	9/156	70/9442	2.00299559022925e-06	4.98245153069526e-05	4.13776720613148e-05	60/71/1604/1981/1982/3105/3106/3107/3133	9
c02_1_CAF_COL1A1	hsa05165	Human papillomavirus infection	17/156	333/9442	3.39573180507029e-05	0.000750834032454432	0.000623543734966124	1277/1278/1291/1292/1293/90993/2335/3105/3106/3107/3133/22801/3688/3913/5315/6772/7058	17
c02_1_CAF_COL1A1	hsa05205	Proteoglycans in cancer	12/156	204/9442	0.000137897686039704	0.0027441639521901	0.00227894070612984	60/71/1277/1278/1634/2316/2335/3339/3688/4060/4313/6194	12
c02_1_CAF_COL1A1	hsa05168	Herpes simplex virus 1 infection	11/156	183/9442	0.000218007965679937	0.00394396228820978	0.00327533498677035	567/718/811/972/3105/3106/3107/3133/2923/6772/6892	11
c02_1_CAF_COL1A1	hsa05133	Pertussis	7/156	78/9442	0.000290490246715612	0.00481729659136723	0.00400061129248693	715/716/718/1072/2771/3688/710	7
c02_1_CAF_COL1A1	hsa04670	Leukocyte transendothelial migration	8/156	116/9442	0.000652207914078497	0.00998379806935545	0.00829122611419627	60/71/4267/2771/3688/4313/10398/7070	8
c02_1_CAF_COL1A1	hsa05169	Epstein-Barr virus infection	10/156	205/9442	0.00209186822571335	0.0296823052977498	0.0246502085784011	567/811/3105/3106/3107/3133/2923/6772/6892/7431	10
c02_1_CAF_COL1A1	hsa05134	Legionellosis	5/156	56/9442	0.00223735969581029	0.0296823052977498	0.0246502085784011	718/1915/1937/3303/3312	5
c02_1_CAF_COL1A1	hsa05170	Human immunodeficiency virus 1 infection	10/156	214/9442	0.00286084300363188	0.0355817348576715	0.0295494968138293	567/811/1072/2771/3105/3106/3107/3133/2923/6892	10
c02_1_CAF_COL1A1	hsa04610	Complement and coagulation cascades	6/156	88/9442	0.00328502941164226	0.0384541678186359	0.0319349608438288	2/715/716/718/1604/710	6
c02_1_CAF_COL1A1	hsa05330	Allograft rejection	4/156	39/9442	0.00376112889028785	0.0415813693981823	0.0345320020921165	3105/3106/3107/3133	4
c02_1_CAF_COL1A1	hsa05163	Human cytomegalovirus infection	10/156	227/9442	0.00435481973723065	0.045611006721521	0.0378784874651087	567/811/90993/2771/3105/3106/3107/3133/2923/6892	10
c02_1_CAF_COL1A1	hsa04611	Platelet activation	7/156	126/9442	0.00480960815344254	0.0472052594359575	0.0392024635358124	60/71/1277/1278/1281/2771/3688	7
c02_1_CAF_COL1A1	hsa04514	Cell adhesion molecules	8/156	160/9442	0.00498145953846788	0.0472052594359575	0.0392024635358124	4267/2734/3105/3106/3107/3133/3688/1462	8
c02_2_CAF_ALDH1A3	hsa04820	Cytoskeleton in muscle cells	25/144	233/9442	8.60504334696725e-15	2.17707596678271e-12	1.97463099961985e-12	288/1277/1278/85301/1281/1289/1290/50509/1291/1292/1293/131873/1634/2199/2200/114793/91010/2335/3339/3678/6383/6444/7058/83660/1462	25
c02_2_CAF_ALDH1A3	hsa04512	ECM-receptor interaction	13/144	89/9442	7.29536846434238e-10	9.22864110739311e-08	8.37047539592968e-08	1277/1278/1291/1292/1293/131873/2335/158326/3339/3678/3912/7058/3371	13
c02_2_CAF_ALDH1A3	hsa04510	Focal adhesion	17/144	203/9442	1.07803596523424e-08	9.09143664014209e-07	8.2460294884584e-07	87/1277/1278/1291/1292/1293/131873/2335/3678/3912/5156/5159/5578/7058/83660/3371/7422	17
c02_2_CAF_ALDH1A3	hsa04974	Protein digestion and absorption	12/144	105/9442	5.79146776299705e-08	3.66310336009563e-06	3.32247361140357e-06	1277/1278/85301/1281/1289/1290/50509/1291/1292/1293/131873/4311	12
c02_2_CAF_ALDH1A3	hsa04151	PI3K-Akt signaling pathway	19/144	362/9442	2.3056310225454e-06	0.000116664929740797	0.000105816329034715	1277/1278/1291/1292/1293/131873/54541/2252/2335/3566/3678/3912/5156/5159/5523/5578/7058/3371/7422	19
c02_2_CAF_ALDH1A3	hsa05165	Human papillomavirus infection	18/144	333/9442	2.8791483598931e-06	0.000121404089175493	0.000110114796922227	1277/1278/1291/1292/1293/131873/2335/3106/3678/3912/4853/5159/5315/5523/6772/7058/3371/7422	18
c02_2_CAF_ALDH1A3	hsa05205	Proteoglycans in cancer	13/144	204/9442	1.33648752058421e-05	0.000483044775296863	0.000438126736071213	288/1277/1278/1634/2335/3091/3339/3678/4060/5578/6383/7078/7422	13
c02_2_CAF_ALDH1A3	hsa04933	AGE-RAGE signaling pathway in diabetic complications	8/144	101/9442	0.000147335983661571	0.0046595004832972	0.00422621637345034	1277/1278/1281/2152/2335/5578/6772/7422	8
c02_2_CAF_ALDH1A3	hsa05146	Amoebiasis	8/144	103/9442	0.000168960252915527	0.0047496604430698	0.00430799241351869	87/1277/1278/1281/2335/3554/3912/5578	8
c02_2_CAF_ALDH1A3	hsa00532	Glycosaminoglycan biosynthesis - chondroitin sulfate / dermatan sulfate	4/144	21/9442	0.000253775935993522	0.0064205311806361	0.00582348989964082	50515/51363/22856/337876	4
c02_2_CAF_ALDH1A3	hsa04066	HIF-1 signaling pathway	7/144	110/9442	0.0014265730461508	0.0328111800614685	0.029760088426878	112399/2034/2597/3091/5578/7076/7422	7
c02_2_CAF_ALDH1A3	hsa04360	Axon guidance	9/144	184/9442	0.00198317999466249	0.0418120448874675	0.0379239683189845	6387/5361/5578/6091/10371/10512/9037/54434/219699	9
c02_2_CAF_ALDH1A3	hsa01250	Biosynthesis of nucleotide sugars	4/144	37/9442	0.00231821698136648	0.0451160689450553	0.0409207531933516	9945/2821/6675/7360	4
c02_2_CAF_ALDH1A3	hsa00520	Amino sugar and nucleotide sugar metabolism	4/144	38/9442	0.0025606449657107	0.0462745125946292	0.0419714738740552	9945/2821/6675/7360	4
c03_apCAF_CD74	hsa05171	Coronavirus disease - COVID-19	67/288	238/9442	2.2980629742299e-47	5.97496373299775e-45	4.93478786045158e-45	103/3572/5336/5579/6134/4736/6135/6136/6137/23521/9045/6139/6142/6143/6144/6146/9349/6147/6154/6157/6158/6159/6122/6161/6164/11224/25873/6173/6167/6168/6169/6170/6124/6171/6125/6128/6129/6130/6132/6133/6175/6176/6181/6205/6208/6209/6218/6222/6223/6187/6224/6229/6230/6232/6233/6234/6235/6188/6189/6191/6193/6194/6202/6203/6850/7187/7311	67
c03_apCAF_CD74	hsa04141	Protein processing in endoplasmic reticulum	22/288	172/9442	1.09835468994119e-08	1.42786109692355e-06	1.17928608814739e-06	22926/596/811/64215/9451/2081/9709/7184/4121/5034/2923/6238/10802/11231/6400/64374/6748/201595/81567/7322/7326/7494	22
c03_apCAF_CD74	hsa05203	Viral carcinogenesis	21/288	205/9442	1.08563583404616e-06	9.40884389506672e-05	7.7708670226462e-05	896/64764/2885/9734/3105/3106/3107/3133/3572/8850/4067/4193/5922/3516/387/27044/6850/7187/55697/7531/7534	21
c03_apCAF_CD74	hsa05163	Human cytomegalovirus infection	21/288	227/9442	5.59855307883251e-06	0.000329735345026184	0.000272332025851585	9138/567/811/64764/2771/2778/2788/2885/3105/3106/3107/3133/3709/4193/4775/2923/5534/5579/2185/387/6892	21
c03_apCAF_CD74	hsa04612	Antigen processing and presentation	12/288	82/9442	6.34106432742662e-06	0.000329735345026184	0.000272332025851585	567/811/972/1508/1520/3105/3106/3107/3122/3133/2923/6892	12
c03_apCAF_CD74	hsa05170	Human immunodeficiency virus 1 infection	19/288	214/9442	2.81634987910268e-05	0.0012204182809445	0.00100795679883675	472/567/596/811/1072/2771/2788/3105/3106/3107/3133/3709/4775/2923/5336/5534/5579/2185/6892	19
c03_apCAF_CD74	hsa04670	Leukocyte transendothelial migration	13/288	116/9442	4.97671676638272e-05	0.00172414447496476	0.00142398976879681	60/71/1535/7430/2771/4478/10398/5175/5336/5579/2185/387/399	13
c03_apCAF_CD74	hsa05169	Epstein-Barr virus infection	18/288	205/9442	5.3050599229685e-05	0.00172414447496476	0.00142398976879681	567/596/10018/811/896/3105/3106/3107/3122/3133/4067/4193/2923/5336/3516/6850/6892/7187	18
c03_apCAF_CD74	hsa05131	Shigellosis	20/288	253/9442	9.06400897926344e-05	0.00235515012511112	0.0019451442328853	60/71/10109/472/596/9267/9844/23048/3709/4193/10398/5216/5336/387/6233/23157/10801/7311/7322/10163	20
c03_apCAF_CD74	hsa04662	B cell receptor signaling pathway	11/288	91/9442	9.49546130876411e-05	0.00235515012511112	0.0019451442328853	55024/84433/975/2885/3635/4067/4775/5336/5534/5579/6850	11
c03_apCAF_CD74	hsa05167	Kaposi sarcoma-associated herpesvirus infection	17/288	196/9442	9.96409668316243e-05	0.00235515012511112	0.0019451442328853	2788/3105/3106/3107/3133/3572/3709/4067/4775/23533/5336/5534/57580/6233/6850/7187/7311	17
c03_apCAF_CD74	hsa04611	Platelet activation	13/288	126/9442	0.0001176184854366	0.00239722516833611	0.00197989447101444	60/71/54518/9138/2771/2778/3709/4067/23533/5336/387/6850/6916	13
c03_apCAF_CD74	hsa05100	Bacterial invasion of epithelial cells	10/288	78/9442	0.000119861258416806	0.00239722516833611	0.00197989447101444	60/71/10109/1785/9844/2549/387/23157/10801/10163	10
c03_apCAF_CD74	hsa05168	Herpes simplex virus 1 infection	16/288	183/9442	0.000145125889744649	0.00269519509525777	0.00222599109082018	567/596/811/972/9451/440275/3105/3106/3107/3122/3133/2923/5452/6850/6892/7187	16
c03_apCAF_CD74	hsa04666	Fc gamma R-mediated phagocytosis	11/288	99/9442	0.000203802044984761	0.00353256877973586	0.00291758717030816	10109/1072/1785/3635/4067/4082/5336/5579/5788/6850/10163	11
c03_apCAF_CD74	hsa05416	Viral myocarditis	9/288	70/9442	0.000256245568438857	0.00410463472575998	0.00339006268848193	60/71/1981/3105/3106/3107/3122/3133/8082	9
c03_apCAF_CD74	hsa04921	Oxytocin signaling pathway	14/288	155/9442	0.000268379962838153	0.00410463472575998	0.00339006268848193	60/71/57118/1938/2771/2778/3709/4208/10398/4775/23533/5534/5579/387	14
c03_apCAF_CD74	hsa04218	Cellular senescence	14/288	157/9442	0.000306534609285923	0.00442772213413	0.00365690411077943	472/896/2113/28996/3105/3106/3107/3133/3709/4193/4775/5534/5928/678	14
c03_apCAF_CD74	hsa05205	Proteoglycans in cancer	16/288	204/9442	0.000498778185295103	0.00682538569351194	0.00563716065375075	60/71/9138/1975/2099/7430/2549/2885/3709/4193/4478/27250/5336/5579/387/6194	16
c03_apCAF_CD74	hsa04144	Endocytosis	18/288	252/9442	0.000694053251588374	0.00902269227064886	0.00745194017494886	23527/10564/10109/9267/1785/8729/3105/3106/3107/3133/9922/4193/10890/387/30011/64744/79720/7456	18
c03_apCAF_CD74	hsa04928	Parathyroid hormone synthesis, secretion and action	11/288	115/9442	0.00074775347334043	0.00925790014611961	0.00764620093039838	9138/596/64764/2771/2778/3709/4208/4666/5579/387/65125	11
c03_apCAF_CD74	hsa04210	Apoptosis	12/288	137/9442	0.00095790616947627	0.0113207092756286	0.0093498975393856	60/71/472/596/10018/8837/1508/1509/1520/9451/2081/3709	12
c03_apCAF_CD74	hsa05135	Yersinia infection	12/288	138/9442	0.0010211988986206	0.0115439875496242	0.00953430550657222	60/71/9138/10109/9844/2533/4775/2185/387/6196/10163/7456	12
c03_apCAF_CD74	hsa04520	Adherens junction	9/288	93/9442	0.00205900637031444	0.0223059023450731	0.0184226885764976	60/71/83605/3643/10398/5770/5795/387/10163	9
c03_apCAF_CD74	hsa01521	EGFR tyrosine kinase inhibitor resistance	8/288	80/9442	0.0029381643132202	0.0305569088574901	0.0252372850482914	596/10018/2549/2621/2885/5336/5579/6194	8
c03_apCAF_CD74	hsa04915	Estrogen signaling pathway	11/288	139/9442	0.00344960527781022	0.0341940394030917	0.028241230924011	596/64764/1509/2099/2289/2771/2778/2885/7184/3709/8202	11
c03_apCAF_CD74	hsa05166	Human T-cell leukemia virus 1 infection	15/288	224/9442	0.00355091947647491	0.0341940394030917	0.028241230924011	472/567/811/896/64764/2113/3105/3106/3107/3122/3133/8850/4775/5534/55697	15
c03_apCAF_CD74	hsa05130	Pathogenic Escherichia coli infection	14/288	203/9442	0.00368273774593593	0.0341968504979765	0.0282435526380048	60/71/9138/10109/9267/7430/2597/4644/4691/387/6188/10802/10163/7456	14
c03_apCAF_CD74	hsa05132	Salmonella infection	16/288	251/9442	0.00428222556316176	0.038392367118002	0.0317086756764065	60/71/79026/10109/596/9267/1785/9844/2597/7184/10398/5216/5788/387/399/6188	16
c03_apCAF_CD74	hsa04064	NF-kappa B signaling pathway	9/288	105/9442	0.004687253284165	0.039972304787043	0.0330135634678412	472/596/84433/8837/4067/5336/5579/6850/7187	9
c03_apCAF_CD74	hsa04022	cGMP-PKG signaling pathway	12/288	166/9442	0.0048028318564502	0.039972304787043	0.0330135634678412	489/64764/2771/3643/3709/3778/4208/10398/4775/23533/5534/387	12
c03_apCAF_CD74	hsa04810	Regulation of actin cytoskeleton	15/288	232/9442	0.00491966828148222	0.039972304787043	0.0330135634678412	60/71/9138/10109/1072/7430/10788/4478/10398/5216/5305/387/85464/7114/10163	15
c03_apCAF_CD74	hsa04072	Phospholipase D signaling pathway	11/288	149/9442	0.00583175662488591	0.045947173408192	0.0379482727743772	9267/1785/2549/2778/2885/3643/23533/5336/2185/387/6850	11
c03_apCAF_CD74	hsa05330	Allograft rejection	5/288	39/9442	0.00627733355327673	0.0472057252076815	0.0389877244630244	3105/3106/3107/3122/3133	5
c03_apCAF_CD74	hsa05417	Lipid and atherosclerosis	14/288	216/9442	0.0063546168548802	0.0472057252076815	0.0389877244630244	9138/22926/596/1535/9451/2081/7184/4067/4775/5452/5534/387/7187/7494	14
c04_PVL_MCAM	hsa04820	Cytoskeleton in muscle cells	34/206	233/9442	4.4709436555531e-19	1.11773591388827e-16	7.7182606264285e-17	60/71/72/483/633/1282/1284/50509/1465/23500/1730/1756/2006/3339/3672/3678/3679/3688/11155/25802/4629/4627/10398/4811/10611/9260/6383/23224/171024/7094/7168/7169/7414/7431	34
c04_PVL_MCAM	hsa04510	Focal adhesion	29/206	203/9442	4.05546494080393e-16	5.06933117600491e-14	3.50050658048339e-14	60/71/87/81/10000/596/857/1282/1284/2316/3672/3678/3679/3688/3909/3910/3911/3913/10398/5159/4659/4660/5728/5747/6093/9475/7094/3371/7414	29
c04_PVL_MCAM	hsa04022	cGMP-PKG signaling pathway	25/206	166/9442	1.45219983895248e-14	1.2101665324604e-12	8.35651837151601e-13	109/111/10000/483/488/493/775/64764/9586/1909/2977/3643/3778/4208/4209/10398/5139/8654/23236/4659/5533/6093/9475/6546/7225	25
c04_PVL_MCAM	hsa04270	Vascular smooth muscle contraction	20/206	134/9442	8.63539806937811e-12	5.39712379336132e-10	3.7268560088895e-10	59/72/109/111/23365/775/800/1909/2977/3778/4629/4627/4637/10398/23236/4659/4660/5583/6093/9475	20
c04_PVL_MCAM	hsa04810	Regulation of actin cytoskeleton	25/206	232/9442	3.15741196416532e-11	1.57870598208266e-09	1.09013802552234e-09	60/71/87/81/10000/23365/8874/1730/7430/3672/3678/3679/3688/4478/4629/4627/10398/5159/5305/4659/4660/5747/6093/9475/7414	25
c04_PVL_MCAM	hsa04520	Adherens junction	15/206	93/9442	1.2669416346784e-09	5.27892347782665e-08	3.64523558047819e-08	60/71/87/81/1495/3643/10398/6093/9475/57154/10580/83439/6934/7082/7414	15
c04_PVL_MCAM	hsa05412	Arrhythmogenic right ventricular cardiomyopathy	14/206	86/9442	4.0543736421191e-09	1.44799058647111e-07	9.99875604973732e-08	60/71/488/775/1495/1756/3672/3678/3679/3688/6262/6546/83439/6934	14
c04_PVL_MCAM	hsa04921	Oxytocin signaling pathway	18/206	155/9442	6.43763451113887e-09	1.99154123991943e-07	1.37521163514436e-07	60/71/109/111/775/57118/1938/2977/4208/4637/10398/23236/4659/4660/5533/6093/9475/6262	18
c04_PVL_MCAM	hsa05414	Dilated cardiomyopathy	15/206	105/9442	7.16954846370995e-09	1.99154123991943e-07	1.37521163514436e-07	60/71/109/111/488/775/1756/3672/3678/3679/3688/6262/6546/7168/7169	15
c04_PVL_MCAM	hsa05165	Human papillomavirus infection	25/206	333/9442	5.91105192919242e-08	1.4777629822981e-06	1.02043422777637e-06	10000/1282/1284/64764/9586/26508/3105/3106/3672/3678/3679/3688/182/3909/3910/3911/3913/9223/4854/5159/5728/5747/83439/6934/3371	25
c04_PVL_MCAM	hsa04530	Tight junction	17/206	170/9442	1.60227704114971e-07	3.6415387298857e-06	2.51457832295265e-06	60/71/87/81/55114/7430/3688/9223/4478/4629/4627/4637/10398/9693/6093/9475/7082	17
c04_PVL_MCAM	hsa05410	Hypertrophic cardiomyopathy	13/206	99/9442	2.06592661346717e-07	4.3040137780566e-06	2.97203477726856e-06	60/71/488/775/1756/3672/3678/3679/3688/6262/6546/7168/7169	13
c04_PVL_MCAM	hsa05205	Proteoglycans in cancer	18/206	204/9442	4.54942927210249e-07	8.1958753322599e-06	5.65946759785525e-06	60/71/10000/23365/857/7430/2316/3339/3678/3688/4478/51196/4659/4660/5747/6093/9475/6383	18
c04_PVL_MCAM	hsa04512	ECM-receptor interaction	12/206	89/9442	4.58969018606554e-07	8.1958753322599e-06	5.65946759785525e-06	1282/1284/3339/3672/3678/3679/3688/3909/3910/3911/3913/3371	12
c04_PVL_MCAM	hsa04261	Adrenergic signaling in cardiomyocytes	15/206	154/9442	1.23511517927507e-06	2.05852529879178e-05	1.42146589053411e-05	109/111/10000/483/488/493/596/775/64764/9586/23236/6262/6546/7168/7169	15
c04_PVL_MCAM	hsa04670	Leukocyte transendothelial migration	13/206	116/9442	1.32665484101475e-06	2.07289818908555e-05	1.43139074951592e-05	60/71/87/81/1495/7430/3688/4478/10398/5747/6093/9475/7414	13
c04_PVL_MCAM	hsa05146	Amoebiasis	12/206	103/9442	2.26217887841773e-06	3.32673364473196e-05	2.29719712730965e-05	87/81/1282/1284/3315/3909/3910/3911/3913/23236/5747/7414	12
c04_PVL_MCAM	hsa05131	Shigellosis	19/206	253/9442	2.52462175938137e-06	3.5064191102519e-05	2.42127466981605e-05	60/71/87/81/10000/596/23048/3678/3688/10398/23236/51196/5747/6093/9475/989/10801/7094/7414	19
c04_PVL_MCAM	hsa04611	Platelet activation	13/206	126/9442	3.39889642132155e-06	4.47223213331783e-05	3.08819397837526e-05	60/71/109/111/10000/23365/2977/3688/23236/4659/6093/9475/7094	13
c04_PVL_MCAM	hsa05222	Small cell lung cancer	11/206	93/9442	5.20430100642388e-06	6.50537625802985e-05	4.49213350028166e-05	10000/596/1282/1284/3688/3909/3910/3911/3913/5728/5747	11
c04_PVL_MCAM	hsa05100	Bacterial invasion of epithelial cells	10/206	78/9442	6.78775687705714e-06	8.08066294887755e-05	5.57991041522492e-05	60/71/79658/857/1495/3678/3688/5747/10801/7414	10
c04_PVL_MCAM	hsa04024	cAMP signaling pathway	17/206	226/9442	8.52991937364226e-06	9.69309019732075e-05	6.69333386257096e-05	109/111/10000/483/488/493/775/64764/9586/1909/10398/5139/51196/4659/6093/9475/6262	17
c04_PVL_MCAM	hsa04924	Renin secretion	9/206	69/9442	1.71585952953655e-05	0.000186506470601799	0.000128787626015558	111/775/1909/2977/3778/5137/5139/23236/5533	9
c04_PVL_MCAM	hsa04814	Motor proteins	15/206	197/9442	2.54597533643808e-05	0.0002652057642123	0.000183131559287651	59/60/71/72/1778/3831/4629/4627/4637/10398/4651/4643/57519/7168/7169	15
c04_PVL_MCAM	hsa04925	Aldosterone synthesis and secretion	10/206	98/9442	5.17221163107145e-05	0.000517221163107145	0.000357154824208724	109/111/483/493/775/8912/57118/64764/9586/23236	10
c04_PVL_MCAM	hsa04015	Rap1 signaling pathway	15/206	212/9442	5.97158505067688e-05	0.000574190870257393	0.000396493906198789	60/71/109/111/10000/3643/3688/9223/260425/5159/23236/51196/9693/9771/7094	15
c04_PVL_MCAM	hsa04927	Cortisol synthesis and secretion	8/206	65/9442	7.77895107122218e-05	0.000720273247335387	0.000497367631844225	109/111/775/8912/64764/9586/5151/23236	8
c04_PVL_MCAM	hsa04911	Insulin secretion	9/206	86/9442	0.000101112366771727	0.00090278898903328	0.000623399554532454	109/111/483/775/64764/9586/3778/23236/6262	9
c04_PVL_MCAM	hsa04151	PI3K-Akt signaling pathway	20/206	362/9442	0.000121686596510701	0.00104902238371294	0.000724377561805988	10000/596/1282/1284/64764/9586/3643/3672/3678/3679/3688/3909/3910/3911/3913/9223/5159/5728/5747/3371	20
c04_PVL_MCAM	hsa04020	Calcium signaling pathway	16/206	254/9442	0.000134840682261019	0.00111807720760394	0.000772061734934932	109/488/493/775/8912/57118/1909/90550/4916/5137/5159/23236/51196/5533/6262/6546	16
c04_PVL_MCAM	hsa05130	Pathogenic Escherichia coli infection	14/206	203/9442	0.000138641573742889	0.00111807720760394	0.000772061734934932	60/71/23365/7430/2597/3688/4629/4627/4651/4643/8440/6093/9475/7082	14
c04_PVL_MCAM	hsa04371	Apelin signaling pathway	11/206	140/9442	0.000236834418779221	0.00185026889671266	0.00127765936446685	59/109/111/10000/182/4208/4209/4854/23236/6262/6546	11
c04_PVL_MCAM	hsa04070	Phosphatidylinositol signaling system	9/206	98/9442	0.000276213389213023	0.00209252567585623	0.00144494404564388	8527/1608/160851/8821/3632/5305/23236/51196/5728	9
c04_PVL_MCAM	hsa04072	Phospholipase D signaling pathway	11/206	149/9442	0.000406264672980586	0.00298724024250431	0.00206276799903456	109/111/10000/8527/1608/160851/3643/5159/23236/8611/8613	11
c04_PVL_MCAM	hsa05163	Human cytomegalovirus infection	14/206	227/9442	0.000439896264672554	0.00314211617623253	0.00216971390695636	109/111/10000/23365/567/64764/9586/3105/3106/23236/5533/5747/6093/9475	14
c04_PVL_MCAM	hsa04934	Cushing syndrome	11/206	155/9442	0.000568262447058291	0.00394626699346035	0.00272500120811578	109/111/775/8912/64764/9586/8085/5151/23236/83439/6934	11
c04_PVL_MCAM	hsa04360	Axon guidance	12/206	184/9442	0.000688211056318665	0.00465007470485584	0.00321099895408993	23365/3688/10398/8440/5533/5747/6093/9475/9037/54437/6586/7225	12
c04_PVL_MCAM	hsa05416	Viral myocarditis	7/206	70/9442	0.000795343058024748	0.00523252011858387	0.00361319283978002	60/71/857/1756/1982/3105/3106	7
c04_PVL_MCAM	hsa05135	Yersinia infection	10/206	138/9442	0.000857997975440777	0.00549998702205626	0.00379788577523043	60/71/10000/23365/8874/3678/3688/5747/6093/9475	10
c04_PVL_MCAM	hsa04928	Parathyroid hormone synthesis, secretion and action	9/206	115/9442	0.000897709623861093	0.00561068514913183	0.00387432574508472	109/111/596/64764/9586/4208/4209/23236/27347	9
c04_PVL_MCAM	hsa05132	Salmonella infection	14/206	251/9442	0.00118175910733514	0.00715195676795734	0.00493861435766317	60/71/79026/10000/596/1778/2316/2597/3831/10398/388/9475/83439/6934	14
c04_PVL_MCAM	hsa04918	Thyroid hormone synthesis	7/206	75/9442	0.00120152873701683	0.00715195676795734	0.00493861435766317	109/111/483/64764/9586/2878/23236	7
c04_PVL_MCAM	hsa05166	Human T-cell leukemia virus 1 infection	13/206	224/9442	0.00123214573695071	0.00716363800552738	0.00494668055960628	109/111/10000/567/64764/9586/64784/2113/3105/3106/5533/5728/7094	13
c04_PVL_MCAM	hsa04971	Gastric acid secretion	7/206	76/9442	0.00129940476304856	0.00738298160823047	0.00509814308947283	60/71/109/111/483/7430/23236	7
c04_PVL_MCAM	hsa04919	Thyroid hormone signaling pathway	9/206	122/9442	0.00136606590242197	0.00758925501345536	0.00524058030402813	60/71/10000/483/488/4854/23236/51196/10231	9
c04_PVL_MCAM	hsa05231	Choline metabolism in cancer	8/206	99/9442	0.00140253511461703	0.00762247344900559	0.00526351850794491	10000/8527/1608/160851/5159/8611/8613/57153	8
c04_PVL_MCAM	hsa04926	Relaxin signaling pathway	9/206	130/9442	0.00212393886914115	0.0110741625492243	0.00764700066556964	59/109/111/10000/1282/1284/64764/9586/23236	9
c04_PVL_MCAM	hsa04972	Pancreatic secretion	8/206	106/9442	0.00217053585964797	0.0110741625492243	0.00764700066556964	109/111/483/488/493/3778/23236/6262	8
c04_PVL_MCAM	hsa05215	Prostate cancer	8/206	106/9442	0.00217053585964797	0.0110741625492243	0.00764700066556964	10000/596/64764/9586/5159/5728/83439/6934	8
c04_PVL_MCAM	hsa04260	Cardiac muscle contraction	7/206	87/9442	0.00284040952336547	0.0142020476168274	0.00980688761751447	483/488/775/6262/6546/7168/7169	7
c04_PVL_MCAM	hsa04725	Cholinergic synapse	8/206	116/9442	0.00380158874059551	0.0186352389244878	0.0128681228783832	109/111/10000/596/775/64764/9586/23236	8
c04_PVL_MCAM	hsa04935	Growth hormone synthesis, secretion and action	8/206	122/9442	0.00515886657543179	0.0240936993911978	0.0166373334743429	109/111/10000/775/64764/9586/23236/5747	8
c04_PVL_MCAM	hsa04713	Circadian entrainment	7/206	97/9442	0.00520423906849872	0.0240936993911978	0.0166373334743429	109/111/775/8912/2977/23236/6262	7
c04_PVL_MCAM	hsa04970	Salivary secretion	7/206	97/9442	0.00520423906849872	0.0240936993911978	0.0166373334743429	109/111/483/493/2977/3778/23236	7
c04_PVL_MCAM	hsa01522	Endocrine resistance	7/206	99/9442	0.00581557562233705	0.0264344346469866	0.0182536727667613	109/111/10000/596/182/4854/5747	7
c04_PVL_MCAM	hsa00562	Inositol phosphate metabolism	6/206	78/9442	0.00699448661192275	0.0312253866603694	0.0215619512096867	8821/3632/5305/23236/51196/5728	6
c04_PVL_MCAM	hsa01521	EGFR tyrosine kinase inhibitor resistance	6/206	80/9442	0.00789591069638313	0.0343681780448975	0.0237321313657397	10000/558/596/2621/5159/5728	6
c04_PVL_MCAM	hsa04974	Protein digestion and absorption	7/206	105/9442	0.00797341730641621	0.0343681780448975	0.0237321313657397	483/80781/1282/1284/50509/2006/6546	7
c04_PVL_MCAM	hsa05213	Endometrial cancer	5/206	59/9442	0.00907768656487616	0.0384647735799837	0.0265609383878625	10000/1495/5728/83439/6934	5
c04_PVL_MCAM	hsa04915	Estrogen signaling pathway	8/206	139/9442	0.0110375714738101	0.0450774453570434	0.0311271622676005	109/111/10000/596/64764/9586/2289/23236	8
c04_PVL_MCAM	hsa04330	Notch signaling pathway	5/206	62/9442	0.0111357139563713	0.0450774453570434	0.0311271622676005	26508/182/4854/23013/7088	5
c04_PVL_MCAM	hsa05145	Toxoplasmosis	7/206	112/9442	0.0111792064485468	0.0450774453570434	0.0311271622676005	10000/596/3688/3909/3910/3911/3913	7
c04_PVL_MCAM	hsa05418	Fluid shear stress and atherosclerosis	8/206	142/9442	0.0124484910372526	0.0493987739573518	0.0341111533852871	60/71/10000/596/857/4208/5747/6383	8
