# Supplementary material for: Integrating single-nucleus barcoding with spatial transcriptomics via Stamp-seq to reveal immunotherapy response-enhancing functional modules in NSCLC
Source: Cell Discov. 2026 Feb 5;12:10. doi: 10.1038/s41421-025-00861-6 (PMC12877202; doi:10.1038/s41421-025-00861-6)
Supplement: Supplementary file 7 — Supplementary Table S6 [file 41421_2025_861_MOESM7_ESM.xls]

## Sheet: 1.PlasmaBCRclonotype
Compartment-specific BCR sequences of Plasma cells in NSCLC T24
ID	Plasma_Label	District	junction_aa	locus	BCR_Algorithms2
T24_AACAAGACGAGATTAGAGGACTGTGGA	IGHG1	D4	CARRRDSMDVW	IGH	MiXCR
T24_AACGTCAATGCATCTTGCTAAGTACGA	IGHA1	D5	CARGGYSSGYSAFDIW	IGH	MiXCR
T24_AATGGAAATGCGGACATGCTCTGCTTC	IGHA1	D4	CARQPAGFFLDYW	IGH	MiXCR
T24_AATGGCTGCTGAGGATCCTAAGTACGA	IGHA1	D4	CARDHKDYNYYGIDFW	IGH	MiXCR
T24_ACAAGCTGCTAGTTAGAGGACTGTGGA	IGHG1	D3	CARDSGSYW	IGH	MiXCR
T24_ACGGGTCCGACTACATGAAGGCACTAT	IGHG1	D4	CVKPIGLMYSSVGQYGLDVW	IGH	MiXCR
T24_ACGTACAGCTATGCTCAAGCGACGGAT	IGHG1	D4	CTRSRV_SNGDYW	IGH	MiXCR
T24_ACTATCTTACTATGACAAAGGCACTAT	IGHG1	D4	CARTFKNSVFDSW	IGH	MiXCR
T24_AGATCCAATGAGGGTCTCCTAATAACG	IGHG1	D4	CARDAEWAGHFEFW	IGH	MiXCR
T24_AGCGCCATACCTCCGACGGACTGTGGA	IGHG1	D4	CARLQEYCIGMSCYGRPDRYRGDYW	IGH	MiXCR
T24_AGGGCCTATGGGAACAAAAGGCACTAT	IGHA1	D4	CARVVGDTKYYDASGKLDYW	IGH	MiXCR
T24_AGGTAGGTACAAGCGAATAGTCATACG	IGHG1	D4	CARVPVVGGLTGYGNMDVW	IGH	MiXCR
T24_AGTGATCCGACCAGGTCCTAAGTACGA	IGHG1	D2	CARHGLEAGDKFDYW	IGH	MiXCR
T24_ATCCTATCGAGTTGCCGCTAAGTACGA	IGHG1	D4	CARLQEYCIGMSCYGRPDRYRGDYW	IGH	MiXCR
T24_ATCGTGATACTAGTCCTAGCGACGGAT	IGHA1	D3	CARVNTRELISFGDLDRW	IGH	MiXCR
T24_ATGATCGATGTGGTTGGAGCGACGGAT	IGHG1	D4	CARLEWYCSSGNCYKRGGFDYW	IGH	MiXCR
T24_CAGGTATCGATTGTGGTTAGTCATACG	IGHG1	D4	CARDLIKWELPVRGYYYYYGLDVW	IGH	MiXCR
T24_CATGGTATACGCAGTGCTTCTGCGCTC	IGHG1	D2	CARDSVLNRYAIKVTGPFDYW	IGH	MiXCR
T24_CATTGAGTACACACGATGGACTGTGGA	IGHG1	D4	CARDSGSYW	IGH	MiXCR
T24_CATTGCCATGGAGAAGCGGACTGTGGA	IGHG1	D3	CARLQEYCIGMSCYGRPDRYRGDYW	IGH	MiXCR
T24_CCATAAGCGATCGGCTGGGACTGTGGA	IGHA1	D4	CNPSYYGD_NVYFDYW	IGH	MiXCR
T24_CCCAACTATGGATTTCTTAGTCATACG	IGHG1	D4	CARDKRGGDYYFYYW	IGH	MiXCR
T24_CCCTCTCGCTACACAAAGGACTGTGGA	IGHG1	D3	CATYSNYYYYAMDVW	IGH	MiXCR
T24_CCCTGATGCTGCTTCCTCTAAGTACGA	IGHG1	D4	CVKES_IL*CW	IGH	MiXCR
T24_CCGGTAGTACATTTGCTTAGTCATACG	IGHG1	D1	CARTDYYILTDYIIHFNYW	IGH	MiXCR
T24_CCTCACAGCTGGTACGAGCTCTGCTTC	IGHG1	D3	CTRDRRGYCSGG_LYTYYYGMDVW	IGH	MiXCR
T24_CCTTGTGGCTAAGCACGGCTCTGCTTC	IGHG1	D2	CARDSVLNRYAIEVTGPFDYW	IGH	MiXCR
T24_CGGACACGCTCCAGCGTGCTCTGCTTC	IGHG1	D3	CARTDYDILTDYIIHFDYW	IGH	MiXCR
T24_CGGAGAATACAACTACGAAGGCACTAT	IGHG1	D4	CARTYFDVLNDDSYGMDVW	IGH	MiXCR
T24_CGTGAATGCTCACAGAGTTCTGCGCTC	IGHA1	D2	CARAQSLLNHGALDFW	IGH	MiXCR
T24_CGTTCTGGCTATCCCTCGCTCTGCTTC	IGHG1	D3	CARLWFGVS_PIYGMDVW	IGH	MiXCR
T24_CTAAGTGTACTGCAGCGAAGGCACTAT	IGHA1	D2	CATVDRTYYGDYFEFW	IGH	MiXCR
T24_CTACAGACGAGACAAATGCTCTGCTTC	IGHG1	D3	CARDSVFE*VR_IEVTGPFDYW	IGH	MiXCR
T24_CTACAGATACTGCAGCGAAGGCACTAT	IGHA1	D2	CVRYRYSWNFFWLDYW	IGH	MiXCR
T24_CTCCCTCGCTAGTGTGGAGCGACGGAT	IGHA1	D4	CAGGIWNYATNW	IGH	MiXCR
T24_CTGCATCTACACACGATCCTAATAACG	IGHA1	D2	CARDSFIKV_THRGTRLL	IGH	MiXCR
T24_CTGGTCTTACATCACCCGGACTGTGGA	IGHG1	D3	CKRSRGIWWPKE_YYYSYYGMDVW	IGH	MiXCR
T24_CTTGATTATGCTGAAATAGCGACGGAT	IGHG1	D3	CARDSVLNRYAIEVTGPFDYW	IGH	MiXCR
T24_GAACACTATGATCGCTTGGACTGTGGA	IGHG1	D4	CRVKAATH_YYGMDVW	IGH	MiXCR
T24_GAGGCAACGAGAGAAAGGGACTGTGGA	IGHG1	D2	CARDSGSYW	IGH	MiXCR
T24_GCAGCTGTACTTCCCGAAGCGACGGAT	IGHG1	D3	CARDSGSYW	IGH	MiXCR
T24_GCCAGCATACAGCCATGAAGGCACTAT	IGHA1	D5	CAREAGTGAAFFDDW	IGH	MiXCR
T24_GCCAGGTATGGCAGGTTGGACTGTGGA	IGHA1	D3	CTRGERRRVVLRESNYYYLGTDVW	IGH	MiXCR
T24_GCCAGTGGCTAACGGCAAGCGACGGAT	IGHG1	D3	CARDSGSYW	IGH	MiXCR
T24_GCCAGTGTACACAGAGGTTCTGCGCTC	IGHG1	D2	CARGKNYVFF_SSYYIFDYW	IGH	MiXCR
T24_GCTACAACGAAGTGTGGAGCGACGGAT	IGHG1	D4	CASNPNSYDSAFHTW	IGH	MiXCR
T24_GGAATGGGCTTGTGCCGTTCTGCGCTC	IGHG1	D3	CARWTPGGYYYHGMDVW	IGH	MiXCR
T24_GGAGAACATGTACGTCTGCTCTGCTTC	IGHG1	D4	WFDPW	IGH	MiXCR
T24_GGGACAATACCATGAGTTTCTGCGCTC	IGHA1	D4	CATSARVIAAYDFW	IGH	MiXCR
T24_GGGCTCACGAACGGGTATTCTGCGCTC	IGHA1	D2	CARQRDGDNLEGDAFDIW	IGH	MiXCR
T24_GGGTCACGCTGACCGCTAAGGCACTAT	IGHG1	D5	CARDSVLNRYAIEVTGPFDYW	IGH	MiXCR
T24_GGGTCACTACATAGTGTGCTCTGCTTC	IGHG1	D4	CARQPAGFYLDNW	IGH	MiXCR
T24_GGGTCTGGCTCGATGCCAAGGCACTAT	IGHG1	D5	WYSHLQL_YAMDVW	IGH	MiXCR
T24_GGGTGAATACCTAACAGTAGTCATACG	IGHG1	D4	CARSVVRGKPPIYGMDVW	IGH	MiXCR
T24_GGTAATCGCTCCAAATCCTAAGTACGA	IGHA1	D4	CARSVVRGNPPIYGLDVW	IGH	MiXCR
T24_GTAATGCGCTCAGTGTTCCTAATAACG	IGHG1	D3	CESTRG_MDFDYW	IGH	MiXCR
T24_GTCAGCGATGAGCCCAGGCTCTGCTTC	IGHG1	D2	CARDSGSYW	IGH	MiXCR
T24_GTCATTTATGGATTTCTCCTAATAACG	IGHG1	D2	CARDSGSYW	IGH	MiXCR
T24_GTCATTTATGGATTTCTCCTAATAACG	IGHG1	D2	CARRGVAAHFDYW	IGH	MiXCR
T24_GTCCACTTACCCTAGGAGGACTGTGGA	IGHG1	D3	CARRGVAAYFDYW	IGH	MiXCR
T24_GTGGAGACGAAGCGTAGAGCGACGGAT	IGHG1	D3	CARYVSGPFDSW	IGH	MiXCR
T24_GTTCGCTTACGTTACAAAGCGACGGAT	IGHG1	D4	CARELRTGEGW	IGH	MiXCR
T24_GTTCGCTTACGTTACAAAGCGACGGAT	IGHG1	D4	CLL*FLE_AGFDYW	IGH	MiXCR
T24_GTTGCGGTACGTCTAAGGCTCTGCTTC	IGHG1	D4	CARTYFDVL_R*FVRMDVW	IGH	MiXCR
T24_GTTGTGATACGCCAGACGGACTGTGGA	IGHA1	D3	CASIIGGNDYFDDW	IGH	MiXCR
T24_TAACGACTACAAATGAGGGACTGTGGA	IGHG1	D4	CARLQEYCIGMSCYARPDRYRGDYW	IGH	MiXCR
T24_TAAGTCGGCTTGGCACCGGACTGTGGA	IGHG1	D4	CARGPGSGWHSHFDSW	IGH	MiXCR
T24_TAATCTCGCTAAGCACGTAGTCATACG	IGHG1	D4	CARDFGGYSGSDWGLLDYW	IGH	MiXCR
T24_TAATTCCGCTGCCTTTCTTCTGCGCTC	IGHG1	D1	CARDGSEDAFQIW	IGH	MiXCR
T24_TAATTCCGCTGCCTTTCTTCTGCGCTC	IGHG1	D1	CARTDYDIFTDYIIHFDYW	IGH	MiXCR
T24_TACATTCTACTGAGGTCTAGTCATACG	IGHG1	D2	CARDPIIGTTRDGMDVW	IGH	MiXCR
T24_TACCCACGCTATTTCTCCCTAATAACG	IGHA1	D4	CARGAEIGSYPLGFDYW	IGH	MiXCR
T24_TACCGAATACGAAGTGGGCTCTGCTTC	IGHA1	D4	CAVFVTHYSD_YW*CVHH*LL	IGH	MiXCR
T24_TAGGAGGGCTCCGATCGGGACTGTGGA	IGHG1	D2	CARDLRVQGVLWFGEPYYYGMGVW	IGH	MiXCR
T24_TATACCTTACGAGTACCAGCGACGGAT	IGHA1	D3	CGTSASYLAGW	IGH	MiXCR
T24_TCACTCGTACCTCCCTTGGACTGTGGA	IGHA1	D4	CRGEGGRE_GYKDLDSW	IGH	MiXCR
T24_TCAGTCCATGCGCTTCGCTAAGTACGA	IGHG1	D4	CARDSGSYW	IGH	MiXCR
T24_TCAGTTTTACCTCCACGTTCTGCGCTC	IGHG1	D4	CASGTITMVRGVAYYFYGMDVW	IGH	MiXCR
T24_TCATACTTACACGATCAAAGGCACTAT	IGHA1	D4	CARDPEYIASTAI*W	IGH	MiXCR
T24_TCATGGATACTTCCCGAGGACTGTGGA	IGHA1	D2	CAKDHVIVELYYHYNFGMDVW	IGH	MiXCR
T24_TCCACCACGATCATCTTTAGTCATACG	IGHG1	D5	CARDSVLNRYAIEVTGPFDYW	IGH	MiXCR
T24_TCTACCGGCTGGTGGATTTCTGCGCTC	IGHG1	D3	CARAIAVAGTKAYW	IGH	MiXCR
T24_TCTTTGACGAGCGTGAACCTAATAACG	IGHG1	D3	CARGAGEQVVFFSYFDYW	IGH	MiXCR
T24_TGACGCGGCTACACACTGGACTGTGGA	IGHA1	D2	CARRGVAAHFDYW	IGH	MiXCR
T24_TGATGGTATGATATGGCGCTCTGCTTC	IGHG1	D2	CARDSVLNRYAIEVTGPFDYW	IGH	MiXCR
T24_TGTCCCACGAACTCAACCCTAATAACG	IGHG1	D4	CTTDFGSGWYTYW	IGH	MiXCR
T24_TTAATCCTACGATATACGCTCTGCTTC	IGHG1	D4	CAREARELRESFDFW	IGH	MiXCR
T24_TTCACCGATGGGTCGGTCTAAGTACGA	IGHG1	D5	CSRDGVLSPFDFW	IGH	MiXCR
T24_TTCCACGATGCAAGCATAAGGCACTAT	IGHG1	D4	CETARILYRYEL_YGRPDRYRGDYW	IGH	MiXCR
T24_TTCCGTGATGAGATGCCAGCGACGGAT	IGHG1	D4	FDLW	IGH	MiXCR
T24_TTCCGTGTACCGATAACGCTCTGCTTC	IGHA1	D3	CANSAAAGLTHY*FDMDVW	IGH	MiXCR
T24_TTCTAACATGGCAGTGCTTCTGCGCTC	IGHG1	D5	CARHFKARADFEHW	IGH	MiXCR
T24_TTCTAGTATGAGCCCAGGGACTGTGGA	IGHA1	D4	CARASYQDVL_LFRKKIDFW	IGH	MiXCR
T24_TTGAGTGATGCCGATCCGGACTGTGGA	IGHG1	D3	C*_YW	IGH	MiXCR
T24_TTGATGGATGAGATCGCGCTCTGCTTC	IGHG1	D2	CARDFGGYSGSDWGLLDYW	IGH	MiXCR
T24_TTTCGATTACGTCAGATGGACTGTGGA	IGHG1	D4	CARGPGTGRSWFDPW	IGH	MiXCR
T24_AAACCCAGCTCCTACAACCTAATAACG	IGHG1	D4	CARDSGSYW	IGH	TRUST4
T24_AAACGAAATGCTGGTGACTAAGTACGA	IGHG1	D4	CGTSASYLAGW	IGH	TRUST4
T24_AAACGCTGCTTGCGTGCTAGTCATACG	IGHG1	D2	CANNVISYDTNGRGGDYSFSLW	IGH	TRUST4
T24_AAATGGAGCTTCCGCGAAGCGACGGAT	IGHG1	D3	CAKDSENHASRFLDWLPRVYYFDSW	IGH	TRUST4
T24_AAGTCGTATGGTAGCCGTTCTGCGCTC	IGHG1	D5	CATAHASGTYPIEHW	IGH	TRUST4
T24_AATAGAGGCTACTTCCCGCTCTGCTTC	IGHG1	D4	CTTDFGSGWYTYW	IGH	TRUST4
T24_AATCACGCGATAACCCACTAAGTACGA	IGHA1	D4	CARDRSDQLWSYYYYSLDVW	IGH	TRUST4
T24_AATCGTGATGCACACAGTTCTGCGCTC	IGHA1	D4	CARVPYGGNTVVDYW	IGH	TRUST4
T24_AATCGTGTACAAGTCATGGACTGTGGA	IGHG1	D4	CARTDYDILTDYIIHFDYW	IGH	TRUST4
T24_AATGGAAATGCGGACATGCTCTGCTTC	IGHA1	D4	CARDRSNWNYFDYW	IGH	TRUST4
T24_AATGGCTATGAGCTTGATAGTCATACG	IGHG1	D5	CARQGGSNYYDSRGYNDAFDIW	IGH	TRUST4
T24_ACCAAACCGAATTCACGAAGGCACTAT	IGHG1	D4	CATGIGGALDVW	IGH	TRUST4
T24_ACCCTCACGAAGTTAGAAAGGCACTAT	IGHA1	D1	CVRKCGSARFDPW	IGH	TRUST4
T24_ACCCTCATACCATGAATGCTCTGCTTC	IGHG1	D4	CTTDFGSGWYTYW	IGH	TRUST4
T24_ACCTACCATGCGTGGTGGCTCTGCTTC	IGHG1	D4	CARDGYGSGSPGGQFDPW	IGH	TRUST4
T24_ACCTACCTACGCTGAACAAGGCACTAT	IGHG1	D3	CARTYIDVLNDDSFGMDVW	IGH	TRUST4
T24_ACCTGAAGCTAATGATGGCTCTGCTTC	IGHG1	D4	CAHRPVGGYSGSEWFAPW	IGH	TRUST4
T24_ACGATGTATGAGGGTCTGCTCTGCTTC	IGHG1	D2	CARQGGSNYYDSRGYNDAFDIW	IGH	TRUST4
T24_ACGATGTGCTAGGAGGGCCTAATAACG	IGHG1	D4	CTTGFDSGWYTYW	IGH	TRUST4
T24_ACGGTCGTACGACCAATTAGTCATACG	IGHG1	D5	CARDLIKWELPVRGYYYYYGLDVW	IGH	TRUST4
T24_ACGGTTATACCGTGGCAGCTCTGCTTC	IGHG1	D3	CARDSVLNRYAIEVTGPFDYW	IGH	TRUST4
T24_ACTATCTTACCATCTTGAAGGCACTAT	IGHG1	D4	CARLQEYCIGMSCYGRPDRYRGDYW	IGH	TRUST4
T24_ACTATTCCGAGTGCTTAGGACTGTGGA	IGHG1	D4	CARLEWYCDSGNCYKRGGFDYW	IGH	TRUST4
T24_ACTGATGGCTGCCAAGATAGTCATACG	IGHG1	D3	CARDSFIKIRLTAELDYW	IGH	TRUST4
T24_ACTGTGAGCTGAATTAGCCTAATAACG	IGHG1	D4	CARRGVAAHFDYW	IGH	TRUST4
T24_ACTGTGAGCTTTACACGCTAAGTACGA	IGHG1	D5	CTTDPSRFGELFDSW	IGH	TRUST4
T24_ACTTAGGCGACTGCCTTTTCTGCGCTC	IGHA1	D4	CASHSYSTWFSGVGDYW	IGH	TRUST4
T24_AGAACAACGACGTAACTCCTAATAACG	IGHG1	D4	CATINRAGIVSAEYTIDYW	IGH	TRUST4
T24_AGAAGCGGCTTGGATCTCTAAGTACGA	IGHG1	D4	CTTDFGSGWYTYW	IGH	TRUST4
T24_AGACCATATGCTAGCCTGGACTGTGGA	IGHA1	D4	CARERPGTGWLDGFDIW	IGH	TRUST4
T24_AGAGCCCATGTATGACAAAGGCACTAT	IGHA1	D5	CATPHTTVTNVYFDYW	IGH	TRUST4
T24_AGATGAATACCATCTTGTAGTCATACG	IGHG1	D4	CTTDFGSGWYTYW	IGH	TRUST4
T24_AGGAAATTACAGAGTTTCCTAATAACG	IGHG1	D4	CARPYYDFWSGYLQTAFDQW	IGH	TRUST4
T24_AGGACGAGCTGTTACCAAGCGACGGAT	IGHG1	D4	CARTDYDILTDYIIHFDYW	IGH	TRUST4
T24_AGGAGGTGCTCTGCATACTAAGTACGA	IGHG1	D2	CARDRADYVLTWGLSLNFGLDVW	IGH	TRUST4
T24_AGGATAAGCTATTCCGAAAGGCACTAT	IGHG1	D4	CARLEWYCSSGNCYKRGGFDYW	IGH	TRUST4
T24_AGGCATTTACCCTGAAGTTCTGCGCTC	IGHG1	D2	CTTDFGSGWYTYW	IGH	TRUST4
T24_AGGTTACCGATCGGCTGTTCTGCGCTC	IGHA1	D1	CARERRSAYASGWYEGMDYW	IGH	TRUST4
T24_AGTACCAATGCATTTCGGGACTGTGGA	IGHG1	D2	CVKDPFQYDDSGYSLGGDGLDVW	IGH	TRUST4
T24_AGTACTGTACCTTCGTAGGACTGTGGA	IGHA1	D2	CARLTDYDGSGHYDWFDPW	IGH	TRUST4
T24_AGTCATGCGACCAGGTCCCTAATAACG	IGHG1	D4	CARQPAGFYFDSW	IGH	TRUST4
T24_AGTGACTCGATGCAGCCGGACTGTGGA	IGHG1	D2	CVKPIGLMYSSVGQYGLDVW	IGH	TRUST4
T24_AGTTCCCATGGATCACGAGCGACGGAT	IGHA1	D1	CATPHTTVTNVYFDYW	IGH	TRUST4
T24_ATACCGACGATCTTGCCGCTCTGCTTC	IGHG1	D4	CARESDSSGYSWDDGFDIW	IGH	TRUST4
T24_ATACCGATACCTAGCTCCCTAATAACG	IGHG1	D1	CARDSFIKIRLTAELDYW	IGH	TRUST4
T24_ATCATTCTACTCAATCCGGACTGTGGA	IGHG1	D4	CARTYFDVLNDDSYGMDVW	IGH	TRUST4
T24_ATGCGATTACCTTCGACTTCTGCGCTC	IGHG1	D4	CARQGGSNYYDSRGYNDAFDIW	IGH	TRUST4
T24_ATGGGAGGCTTACAGCTCTAAGTACGA	IGHA1	D4	CARETRYLHLGWGYYYAMDVW	IGH	TRUST4
T24_ATGTCTTATGGCCTTGCGGACTGTGGA	IGHA1	D4	CARDWRYCSGGRCYFDNDYW	IGH	TRUST4
T24_ATTCACTGCTAGGTCAGTTCTGCGCTC	IGHG1	D4	CARTYYDVLNGDSYGLDVW	IGH	TRUST4
T24_ATTTACCGCTCTACCCTTTCTGCGCTC	IGHG1	D2	CARLQEYCIGMSCYGRPDRYRGDYW	IGH	TRUST4
T24_CAACAGTTACGCAGTCGTTCTGCGCTC	IGHG1	D4	CARLQEYCIGMSCYGRPDRYRGDYW	IGH	TRUST4
T24_CAACCTCTACAGGAACGCTAAGTACGA	IGHG1	D4	CAKDRGVFGGPRKYYYSYYGMDVW	IGH	TRUST4
T24_CAACGGCATGGTGCGATTAGTCATACG	IGHG1	D3	CARFGYSNYGGLDVW	IGH	TRUST4
T24_CAACGGCTACACAGAGGTTCTGCGCTC	IGHG1	D1	CARTYFDVLNDDSYGMDVW	IGH	TRUST4
T24_CAAGACTATGGCAGTCAGGACTGTGGA	IGHG1	D3	CTRSPFSGSYYMSFDYW	IGH	TRUST4
T24_CAAGAGGATGCTCCGACAGCGACGGAT	IGHG1	D4	CATETVYSSAWQLDFW	IGH	TRUST4
T24_CAATTTCGCTAAGTAGTAAGGCACTAT	IGHG1	D3	CARRTTIVVVTAIHTGIDYW	IGH	TRUST4
T24_CACCAAATACGACCAATAGCGACGGAT	IGHG1	D4	CVRHGSPDYSDTSGYYIHRW	IGH	TRUST4
T24_CACGTGGGCTCCTGGTGTTCTGCGCTC	IGHA1	D2	SARGPDNWKHHFDHW	IGH	TRUST4
T24_CAGATACATGTATGAGTCCTAATAACG	IGHG1	D3	CARDSGSYW	IGH	TRUST4
T24_CAGATCAATGACCAGCAAAGGCACTAT	IGHG1	D4	CARTYYDVLNGDSYGLDVW	IGH	TRUST4
T24_CAGATCAATGTGGTTCTCTAAGTACGA	IGHG1	D3	CARGGWRRIKNPDYW	IGH	TRUST4
T24_CAGCAGCATGTTTAGGACTAAGTACGA	IGHG1	D3	CARDNRRTGRPIHYFYYGMDVW	IGH	TRUST4
T24_CAGGGCTGCTTGGCACCCTAAGTACGA	IGHG1	D4	CVKESGYYDVW	IGH	TRUST4
T24_CAGTTAGGCTGATACCTAAGGCACTAT	IGHG1	D4	CGRDNPAKLEPPYTQNCFDPW	IGH	TRUST4
T24_CATCCACATGGCCATAGGGACTGTGGA	IGHG1	D4	CATEGQYGSGSYYSSPIDYW	IGH	TRUST4
T24_CATCCCACGAGAACGCAGCTCTGCTTC	IGHG1	D2	CARDSGSYW	IGH	TRUST4
T24_CATCCCATACGAAAGGTTTCTGCGCTC	IGHG1	D1	CPRDVNVLLWNLYDSW	IGH	TRUST4
T24_CATCCCATACGAGAAATGGACTGTGGA	IGHG1	D4	CATDFGSGWYAYW	IGH	TRUST4
T24_CATGCAAATGAGCCCAGAAGGCACTAT	IGHG1	D2	CARTYYDVLNGDSYGLDVW	IGH	TRUST4
T24_CATGCAAGCTCACGTGCAGCGACGGAT	IGHG1	D2	CASGGAVGYW	IGH	TRUST4
T24_CATTCTATACATTCGCTGGACTGTGGA	IGHA1	D4	CARDRGRGQFDYW	IGH	TRUST4
T24_CATTCTATACTGCTCATGGACTGTGGA	IGHG1	D3	CTTDPSRFGELFDSW	IGH	TRUST4
T24_CCAATTTCGACCAACGCAAGGCACTAT	IGHG1	D4	CARTDYDILTDYIIHFDYW	IGH	TRUST4
T24_CCACAAATACAATGCACAGCGACGGAT	IGHA1	D4	CARDPRRDCGSDCNYFYGMDVW	IGH	TRUST4
T24_CCACTTGCGACTCGGGTAAGGCACTAT	IGHA1	D1	CAKEDNWNYEEGNWFDPW	IGH	TRUST4
T24_CCCAACTATGCACGTGGGGACTGTGGA	IGHG1	D4	CARVFDDYDTLTGYYTYGMDVW	IGH	TRUST4
T24_CCCATTGTACATCGCCTGGACTGTGGA	IGHG1	D4	CARTYFDVLNDDSYGMDVW	IGH	TRUST4
T24_CCCTCAAATGTTCCCAGAAGGCACTAT	IGHA1	D4	CVRGGSRLRDYGDYVLDYW	IGH	TRUST4
T24_CCCTCAAGCTAGTTCCAAAGGCACTAT	IGHG1	D3	CARLQEYCIGMSCYGRPDRYRGDYW	IGH	TRUST4
T24_CCGAACGTACTTAGAACCCTAATAACG	IGHG1	D1	CARWTPGGYYYHGMDVW	IGH	TRUST4
T24_CCGATGGATGTGAGGCTCTAAGTACGA	IGHA1	D4	CARERSAQLASW	IGH	TRUST4
T24_CCGCAAGTACGCCTTCGAGCGACGGAT	IGHG1	D4	CAKAGMNGLGFLEWFLDVW	IGH	TRUST4
T24_CCGGTGAGCTGGAGACTGGACTGTGGA	IGHG1	D2	CAHRPVGGYSGSEWFAPW	IGH	TRUST4
T24_CCTACGTATGGATCACGTAGTCATACG	IGHG1	D4	CARDEEKQRRFSAYDSVFSTRILKREPSEFDSW	IGH	TRUST4
T24_CCTATCGTACTTCCATGAAGGCACTAT	IGHG1	D3	CATVDRAGILTGYYTIDYW	IGH	TRUST4
T24_CCTCAGTGCTATTTCCTAAGGCACTAT	IGHG1	D5	CARDSPAVVAGIPWDYW	IGH	TRUST4
T24_CCTCCTCATGCGAGTGCCCTAATAACG	IGHG1	D5	CATVPGPW	IGH	TRUST4
T24_CGACAGCCGAACACACTGGACTGTGGA	IGHA1	D4	CAKVTSGTPPPYYFESW	IGH	TRUST4
T24_CGAGGAAATGATCGCTCGCTCTGCTTC	IGHG1	D4	CAREGIYCSGGSCYSGWFDPW	IGH	TRUST4
T24_CGAGTGCATGCCTAACTAGCGACGGAT	IGHG1	D4	CATSSYYDKNGHW	IGH	TRUST4
T24_CGATCGGGCTCGATAGGGGACTGTGGA	IGHG1	D2	CARRGVAAHFDYW	IGH	TRUST4
T24_CGATGCGTACAATCTTCAAGGCACTAT	IGHG1	D2	CARDLRVQGVLWFGEPYYYGMGVW	IGH	TRUST4
T24_CGCAGGTATGTTCTCTTGGACTGTGGA	IGHA1	D4	CARSSGPRSNFDYW	IGH	TRUST4
T24_CGCGTGAGCTGAATTAGTTCTGCGCTC	IGHG1	D3	CANNVISYDTNGRGGDYSFSLW	IGH	TRUST4
T24_CGGGTGTTACCCTGACCGGACTGTGGA	IGHG1	D4	CARLGYCSGGTCYFPPYYYFGIDVW	IGH	TRUST4
T24_CGGTCAGCGACGTAACTTAGTCATACG	IGHG1	D2	CARDSGSYW	IGH	TRUST4
T24_CGTAAGTTACAGATGCCGGACTGTGGA	IGHG1	D4	CARLDWYNSGSYDHYYGMDVW	IGH	TRUST4
T24_CGTAGTAATGGTAGCTAAAGGCACTAT	IGHA1	D2	CARDWRYCSGGRCYFDNDYW	IGH	TRUST4
T24_CGTCCATTACCATCTTGAAGGCACTAT	IGHG1	D4	CARLQEYCIGMSCYGRPDRYRGDYW	IGH	TRUST4
T24_CGTGAATGCTCACAGAGTTCTGCGCTC	IGHA1	D2	CARAQSLLNHGYFDFW	IGH	TRUST4
T24_CGTGATAATGTGCAGGTTAGTCATACG	IGHG1	D5	CARAPFWNGYFYGFDVW	IGH	TRUST4
T24_CGTTAGAGCTGTAGAGCAGCGACGGAT	IGHG1	D4	CARDFGGYSGSDWGLLDYW	IGH	TRUST4
T24_CTACAGACGAGACAAATGCTCTGCTTC	IGHG1	D3	CARDSVLNRYAIEVTGPFDYW	IGH	TRUST4
T24_CTACAGATACTGCAGCGAAGGCACTAT	IGHA1	D2	CVRDRYSWNFFWLDYW	IGH	TRUST4
T24_CTACCCATACAGCCCAGTAGTCATACG	IGHG1	D3	CTTDFGSGWYTYW	IGH	TRUST4
T24_CTACCCATACATGATTGAGCGACGGAT	IGHG1	D2	CTTDFGSGWYTYW	IGH	TRUST4
T24_CTACCTGGCTCAAGCCCAGCGACGGAT	IGHG1	D4	CARDRGSGRTPWDYEYGMDVW	IGH	TRUST4
T24_CTACGGGCGAGTGCGCTGGACTGTGGA	IGHG1	D4	CARQDSVPYLSMQLHLYFDVW	IGH	TRUST4
T24_CTACGGGGCTAGGGTCAGGACTGTGGA	IGHG1	D4	CARLGYCSGGTCYFPPYYYFGIDVW	IGH	TRUST4
T24_CTACGGGGCTTAACTCGAGCGACGGAT	IGHG1	D4	CTVEGGCLGVRYW	IGH	TRUST4
T24_CTACGGGTACTACGCGGTTCTGCGCTC	IGHG1	D4	CARGERVDCSGDLCYGGHIDYW	IGH	TRUST4
T24_CTCAACCGCTAACGGTGAAGGCACTAT	IGHG1	D4	CARLQEYCIGMSCYGRPDRYRGDYW	IGH	TRUST4
T24_CTCAGTCATGATGGTATCCTAATAACG	IGHA1	D4	CAHRRGSSGSYFDQW	IGH	TRUST4
T24_CTCATCGATGCCAGTGGTAGTCATACG	IGHG1	D4	CTTDFGSGWYTYW	IGH	TRUST4
T24_CTCCTTTGCTAGCAATACCTAATAACG	IGHG1	D3	CAKDLSRGIAADWFDPR	IGH	TRUST4
T24_CTCTCAGTACCTCCGACGGACTGTGGA	IGHG1	D4	CLADLDYW	IGH	TRUST4
T24_CTGAGCGATGGGCTTCCGCTCTGCTTC	IGHA1	D4	CARTYFDVLNDDSYGMDVW	IGH	TRUST4
T24_CTGATCCTACGTCATCTAGCGACGGAT	IGHG1	D4	CARTYFDVLNDDSFGMDVW	IGH	TRUST4
T24_CTGCAGGATGGTGCGACCCTAATAACG	IGHG1	D2	CARWTPGGYYYHGMDVW	IGH	TRUST4
T24_CTGCATCTACAAGCCTAAAGGCACTAT	IGHG1	D4	CARDSVLNRYAIEVTGPFDYW	IGH	TRUST4
T24_CTGGCAGCGAAGTTCCAGGACTGTGGA	IGHG1	D4	CGTSASYLAGW	IGH	TRUST4
T24_CTGGTCTTACATCACCCGGACTGTGGA	IGHG1	D3	CTKVISTAMSQIDYW	IGH	TRUST4
T24_CTGTCGTCGAAGGACTGAAGGCACTAT	IGHG1	D4	CVRGGQQMDRGGREYYYYGMDVW	IGH	TRUST4
T24_CTGTGAAGCTACTGGTTAAGGCACTAT	IGHA1	D2	CARIQRYFPSGSYSVPPHSYFDFW	IGH	TRUST4
T24_CTGTGAATACACAGCGTAAGGCACTAT	IGHG1	D3	CATIDRAGILTGYYTIDYW	IGH	TRUST4
T24_CTTCCTTGCTCGTACTATAGTCATACG	IGHG1	D2	CARGLWGDNLYW	IGH	TRUST4
T24_CTTGATTATGCTGAAATAGCGACGGAT	IGHG1	D3	SARDSVLNRYAIEVTGPFDYW	IGH	TRUST4
T24_GAACACTATGATCGCTTGGACTGTGGA	IGHG1	D4	CTRDRRGYCRGESCYTYYYGMDVW	IGH	TRUST4
T24_GAACACTCGACTACCCTAAGGCACTAT	IGHG1	D2	CARDSVLNRYAIEVTGPFDYW	IGH	TRUST4
T24_GAACTGTGCTACTCCAAAAGGCACTAT	IGHG1	D2	CARTYIDVLNDDSFGMDVW	IGH	TRUST4
T24_GAACTGTGCTAGACGTGAGCGACGGAT	IGHG1	D3	CARHFRARSDFEYW	IGH	TRUST4
T24_GAAGTAACGACCGTTTCGCTCTGCTTC	IGHG1	D2	CATELELKVGVPFDYW	IGH	TRUST4
T24_GACATCAGCTGTTGCGCCTAAGTACGA	IGHG1	D2	CARDSVLNRYAIEVTGPFDYW	IGH	TRUST4
T24_GACCCAGATGCGATAACCCTAATAACG	IGHG1	D4	CARLPGGSGAFDIW	IGH	TRUST4
T24_GACCTTCTACGTAGCTAGGACTGTGGA	IGHG1	D3	CARGGLLDGDYEGEYLYYNIDVW	IGH	TRUST4
T24_GACGTTAGCTTCGATACGCTCTGCTTC	IGHG1	D4	CARDPYGGYRYDSPYYNDVDVW	IGH	TRUST4
T24_GACTATGATGAAGTCTATTCTGCGCTC	IGHG1	D4	CARDSGSYW	IGH	TRUST4
T24_GACTGATTACCTGACAGGCTCTGCTTC	IGHA1	D2	CAREGTGRVLDYW	IGH	TRUST4
T24_GAGTTTGGCTTCTCATTAAGGCACTAT	IGHG1	D3	CARLQEYCIGMSCYGRPDRYRGDYW	IGH	TRUST4
T24_GATAGAAATGCGCTTCGAAGGCACTAT	IGHG1	D4	CARLDHYNSGSYVHYHGMDVW	IGH	TRUST4
T24_GATCACAGCTTTGTGGTTTCTGCGCTC	IGHG1	D2	CARDSVLNRYAIEVTGPFDYW	IGH	TRUST4
T24_GATCAGTCGACATCGCGAGCGACGGAT	IGHA1	D4	CAREGRLTIFGIFTPNTWFDPW	IGH	TRUST4
T24_GATCCCTCGAAACGGCACCTAATAACG	IGHG1	D4	CARDSLPEAIDSW	IGH	TRUST4
T24_GATGCTACGATGTGGAGCCTAATAACG	IGHG1	D2	CASGGALVYW	IGH	TRUST4
T24_GATGGAGGCTGTTGATCGCTCTGCTTC	IGHG1	D4	CARDLIKWELPVRGYYYYYGLDVW	IGH	TRUST4
T24_GATGTTGTACATAGTGTAAGGCACTAT	IGHG1	D4	CARHGLEAGDKFDYW	IGH	TRUST4
T24_GCAGCCAATGAAGCCTAAGCGACGGAT	IGHG1	D4	CARLQKYCIGMSCYGRPDRYRGDYW	IGH	TRUST4
T24_GCAGCCAATGACGCAGTGGACTGTGGA	IGHG1	D4	CARDLRVQGVLWFGEPYYYGMGVW	IGH	TRUST4
T24_GCAGCCAGCTTCGAAGGGCTCTGCTTC	IGHG1	D4	CATSSYYDKNGHW	IGH	TRUST4
T24_GCATGATCGAATGCTACCCTAATAACG	IGHG1	D2	CTTDFGSGWYTYW	IGH	TRUST4
T24_GCCAGTGGCTAACGGCAAGCGACGGAT	IGHG1	D3	CARRPTVMVRDKYYYYGMDVW	IGH	TRUST4
T24_GCCAGTGTACACCAGCACCTAATAACG	IGHG1	D2	CARQGGSNYYDSRGYNNAFDIW	IGH	TRUST4
T24_GCCATGGCGATACACTGAAGGCACTAT	IGHG1	D4	CARTFKNSVFDSW	IGH	TRUST4
T24_GCCATTCGCTGGTGGATGGACTGTGGA	IGHA1	D4	CARDRGSLGYIKDAFDIW	IGH	TRUST4
T24_GCCCGAATACTGCTAGGGCTCTGCTTC	IGHG1	D4	CATDFGSGWYAYW	IGH	TRUST4
T24_GCCTGTTCGACCAAAGGCCTAATAACG	IGHG1	D2	CARDSSRATLFDYW	IGH	TRUST4
T24_GCGATCGCGACTGTGCGGGACTGTGGA	IGHG1	D4	CARDSVLNRYAIEVTGPFDYW	IGH	TRUST4
T24_GCGTTTCGCTTGACTTGAGCGACGGAT	IGHG1	D4	CFLDWRLGYW	IGH	TRUST4
T24_GCTACAAATGTCTTCGAAGCGACGGAT	IGHA1	D2	CANNPNYHDTYDYAFHTW	IGH	TRUST4
T24_GCTACAACGAAGTGTGGAGCGACGGAT	IGHG1	D4	CASGGSSSWYNGDLMLWGTW	IGH	TRUST4
T24_GCTCAAAATGGCCATAGAAGGCACTAT	IGHG1	D4	CARDSGSYW	IGH	TRUST4
T24_GCTCAAACGATACGGAGAAGGCACTAT	IGHG1	D2	CARDSVLNRYAIEVTGPFDYW	IGH	TRUST4
T24_GCTGAATGCTGGCATGACCTAATAACG	IGHG1	D4	CARGATTWINLWLPW	IGH	TRUST4
T24_GCTGGGTGCTTCATCTTGGACTGTGGA	IGHG1	D3	CARLQEYCIGMSCYGRPDRYRGDYW	IGH	TRUST4
T24_GCTGGGTTACCACACAACCTAATAACG	IGHG1	D2	CARDSGSYW	IGH	TRUST4
T24_GCTTGGGATGGGAGTAGAGCGACGGAT	IGHG1	D4	CARDRSNWNYFDLW	IGH	TRUST4
T24_GCTTGGGATGTGCTAGGAGCGACGGAT	IGHG1	D3	CTTDFGSGWYTYW	IGH	TRUST4
T24_GGAACCCGCTAGATTAGCTAAGTACGA	IGHA1	D3	CAKGSYMGATGESW	IGH	TRUST4
T24_GGAGATGCGATCAAGTCTTCTGCGCTC	IGHA1	D4	CARTVVRGVAVLGSYYPYGMDVW	IGH	TRUST4
T24_GGAGCAACGAGAGAACCCCTAATAACG	IGHG1	D4	CANNPNYYDSSGRGGDDAFDLW	IGH	TRUST4
T24_GGCTGTGATGTCTCCTCAAGGCACTAT	IGHG1	D4	CVKDNYDVWSGPYGMDVW	IGH	TRUST4
T24_GGCTTTCCGAGTAGAGCTAGTCATACG	IGHG1	D4	CARDSGSYW	IGH	TRUST4
T24_GGGAAGTGCTCCAACATGCTCTGCTTC	IGHA1	D5	CAKRALSSGTYSYW	IGH	TRUST4
T24_GGGCCATTACAAACCATGGACTGTGGA	IGHG1	D4	CARHGLEAGDKFDYW	IGH	TRUST4
T24_GGGCGTTGCTACTGTGTTTCTGCGCTC	IGHG1	D3	CTTDFGSGWYTYW	IGH	TRUST4
T24_GGGTATTATGGGCTTCTGGACTGTGGA	IGHG1	D2	CARLQEYCIGMSCYGRPDRYRGDYW	IGH	TRUST4
T24_GGGTCACGCTGACCGCTAAGGCACTAT	IGHG1	D5	CARDPYGGYRYDSPYYNDVDVW	IGH	TRUST4
T24_GGGTGAATACCTAACAGTAGTCATACG	IGHG1	D4	CARDRVVIGIVTNNYYAMDVW	IGH	TRUST4
T24_GGGTGAATACGACCAATCTAAGTACGA	IGHG1	D3	CAKGGMNGLGFLEWFLDVW	IGH	TRUST4
T24_GGTCTGGGCTAACACGGAGCGACGGAT	IGHG1	D4	CVRRGSRSWFRKHGMDVW	IGH	TRUST4
T24_GGTGAAGATGGAGGCAGTAGTCATACG	IGHG1	D4	CARWTPGGYYYHGMDVW	IGH	TRUST4
T24_GGTGAAGGCTCCGCAGTTAGTCATACG	IGHA1	D4	CAREPGLRDISSAYYFDSW	IGH	TRUST4
T24_GGTGTTAGCTACTGTTGTTCTGCGCTC	IGHG1	D1	CARDSGSYW	IGH	TRUST4
T24_GGTTCTCATGACCAGACAAGGCACTAT	IGHA1	D4	CTSRGFSSSPLGYKWFNPW	IGH	TRUST4
T24_GGTTCTCCGAATTTCCTAAGGCACTAT	IGHG1	D4	CARGCNGGSCYSGSNWFDPW	IGH	TRUST4
T24_GTAGGAGCGAATAGCTCGGACTGTGGA	IGHG1	D4	CARDSGSYW	IGH	TRUST4
T24_GTAGGAGTACCGGACGTCTAAGTACGA	IGHG1	D4	CAKGGMNGLGFLEWFLDVW	IGH	TRUST4
T24_GTAGTACTACGAGTACCTAGTCATACG	IGHG1	D4	CARDSGSYW	IGH	TRUST4
T24_GTCAGCGATGAGCCCAGGCTCTGCTTC	IGHG1	D2	CARDFGGYSGSDWGLLDYW	IGH	TRUST4
T24_GTCCACTTACCCTAGGAGGACTGTGGA	IGHG1	D3	CARRGVAAHFDYW	IGH	TRUST4
T24_GTCTACCCGACGACAGAGGACTGTGGA	IGHG1	D4	CARQDSVPYLSMQLHLYFDVW	IGH	TRUST4
T24_GTTACAGGCTACTGTGTTTCTGCGCTC	IGHG1	D4	CARLQEYCIGMSCYGRPDRYRGDYW	IGH	TRUST4
T24_GTTAGACTACGATCACGGGACTGTGGA	IGHG1	D3	CGLMLQHRMSLFGVVITECPFDSW	IGH	TRUST4
T24_GTTGAACCGAGATTCACAAGGCACTAT	IGHG1	D4	CAKGGMNGLGFLEWFLDVW	IGH	TRUST4
T24_GTTGAACGCTATCTTCTGGACTGTGGA	IGHG1	D1	CARDWGLRFSSSSPMGGMDVW	IGH	TRUST4
T24_GTTGCGGTACGTCTAAGGCTCTGCTTC	IGHG1	D4	CARDSGSYW	IGH	TRUST4
T24_GTTGTCCTACTACGGTAGGACTGTGGA	IGHG1	D3	CARLLYEFWSGYQSRYYYYAMDVW	IGH	TRUST4
T24_GTTTGGATACGTGTTCCTTCTGCGCTC	IGHG1	D5	CAKDLGYSGYDFRQQWLAPFENW	IGH	TRUST4
T24_TAACGACTACAAATGAGGGACTGTGGA	IGHG1	D4	CARESDSSGYSWDDGFDIW	IGH	TRUST4
T24_TAAGTCGATGGAAGTGAGCTCTGCTTC	IGHG1	D1	CARDLKWRYSDSW	IGH	TRUST4
T24_TAAGTCGTACCACGTGGCTAAGTACGA	IGHG1	D4	CVGVVVITDFVDYYYGMDVW	IGH	TRUST4
T24_TAAGTCGTACTTTCAGCGGACTGTGGA	IGHG1	D4	CARDQRNWNNDVGFDFW	IGH	TRUST4
T24_TAATTCCCGAGCATTGTAGCGACGGAT	IGHG1	D4	CARVHVVMDFDYW	IGH	TRUST4
T24_TAATTCCGCTGCCTTTCTTCTGCGCTC	IGHG1	D1	CARTDYDILTDYIIHFDYW	IGH	TRUST4
T24_TACTGCCATGGTTCTATTTCTGCGCTC	IGHG1	D2	CARTDYDILTDYIIHFDYW	IGH	TRUST4
T24_TACTGCCCGACTGTGCGGGACTGTGGA	IGHA1	D3	CARLDHYNSGSYVHYHGMDVW	IGH	TRUST4
T24_TAGACCACGATGACTGTAGCGACGGAT	IGHG1	D3	CASGTITMVRGVAYYFYGMDVW	IGH	TRUST4
T24_TAGACCATACAAGTCCGCTAAGTACGA	IGHG1	D3	CARLQEYCIGMSCYGRPDRYRGDYW	IGH	TRUST4
T24_TAGGAGGGCTCCGATCGGGACTGTGGA	IGHG1	D2	CARDSGSYW	IGH	TRUST4
T24_TAGGTACGCTCCGATCGGGACTGTGGA	IGHG1	D4	CAKDPFYYDSSGYSLGGDGLDVW	IGH	TRUST4
T24_TAGTGCATACGCCTTTGCCTAATAACG	IGHG1	D1	CARDWGDVNGYDDGFFDYW	IGH	TRUST4
T24_TATCCTAATGTGCTAGATAGTCATACG	IGHG1	D4	CASGTITMVQRVAYYFYGMDVW	IGH	TRUST4
T24_TATGTTCTACGGCTTCCTTCTGCGCTC	IGHG1	D2	CANNPNYFDSSSRGGDDAFDLW	IGH	TRUST4
T24_TATTTCGGCTCTACCGGAGCGACGGAT	IGHG1	D3	CARWTPGGYYYHGMDVW	IGH	TRUST4
T24_TCACTATATGTGTGTTCTAGTCATACG	IGHG1	D4	CARTDYDILTDYIIHFDYW	IGH	TRUST4
T24_TCACTCGTACATAACACGGACTGTGGA	IGHG1	D4	CASGTITMVRGVAYYFYGMDVW	IGH	TRUST4
T24_TCAGCCTGCTGTTGCCGAGCGACGGAT	IGHG1	D2	CARDWRYCSGGRCYFDNDYW	IGH	TRUST4
T24_TCAGGTACGAAAGTCAAGCTCTGCTTC	IGHG1	D5	CARDPYGGYRYGSPYYNDMDVW	IGH	TRUST4
T24_TCAGTTTCGATCTTTCAGCTCTGCTTC	IGHG1	D5	CARDLIKWELPVRGYYYYYGLDVW	IGH	TRUST4
T24_TCAGTTTGCTAACGGCACTAAGTACGA	IGHG1	D2	CARDSDPAGDGFHQEFDNW	IGH	TRUST4
T24_TCATACTGCTGTACTACTTCTGCGCTC	IGHG1	D5	CATIDRAAILTGDYTVDYW	IGH	TRUST4
T24_TCATACTTACGAACACTTTCTGCGCTC	IGHG1	D4	CARHGLEAGDKFDYW	IGH	TRUST4
T24_TCATGCCTACAGAAGGTTAGTCATACG	IGHG1	D4	CARDRVVIGIVTNNYYAMDVW	IGH	TRUST4
T24_TCATGTTTACGTCGTCCAAGGCACTAT	IGHG1	D4	CARQVFGFRTGDIFYSSGFDVW	IGH	TRUST4
T24_TCCACCAGCTGGAGAAAGGACTGTGGA	IGHG1	D5	CATIDRAAILTGDYTVDYW	IGH	TRUST4
T24_TCCATCGCGAACAGTGGTAGTCATACG	IGHG1	D4	CARTYFDVLNDDSFGMDVW	IGH	TRUST4
T24_TCCCAGTTACAGGGTGGGGACTGTGGA	IGHG1	D4	CTTELGNGPTFDYW	IGH	TRUST4
T24_TCCTAATATGCGTGGTGAGCGACGGAT	IGHG1	D4	CERVSFGQELDPFDPW	IGH	TRUST4
T24_TCCTCGAATGACCACGACTAAGTACGA	IGHA1	D4	CARGYESGHYSFLGYFYVMDVW	IGH	TRUST4
T24_TCCTCGAATGGACCATACCTAATAACG	IGHG1	D3	CARTYFDVLNDDSYGMDVW	IGH	TRUST4
T24_TCCTGCATACTTTACACGCTCTGCTTC	IGHG1	D5	CARGGPYYDDVGESLFLAMDVW	IGH	TRUST4
T24_TCGATTTTACTTGGACGGGACTGTGGA	IGHA1	D2	CAKEFGHRSPFDYW	IGH	TRUST4
T24_TCGCTTGGCTTGCGGCTGCTCTGCTTC	IGHG1	D1	CSGSGSSHRYAFEIW	IGH	TRUST4
T24_TCGGATAATGCGGACGTCTAAGTACGA	IGHG1	D4	CATINRAGIVSAEYTIDYW	IGH	TRUST4
T24_TCGTAGACGACCGCTAGTAGTCATACG	IGHG1	D2	CAALPIFGLVIHDYW	IGH	TRUST4
T24_TCGTGGGCGATAACTCGAAGGCACTAT	IGHA1	D4	CTVSNWFDPC	IGH	TRUST4
T24_TCGTGGGCGATTCGTTTGGACTGTGGA	IGHA1	D4	CARDRGSLGYIKDAFDIW	IGH	TRUST4
T24_TCTCACGGCTATCTCGAGCTCTGCTTC	IGHG1	D4	CNRRIWGDTAKDSW	IGH	TRUST4
T24_TCTCTGGCGACGTAATCAAGGCACTAT	IGHA1	D4	CARLEGNNYYPATDYW	IGH	TRUST4
T24_TCTGTCGATGCTCCATACTAAGTACGA	IGHG1	D4	CARLGYCSGGTCYFPPYYYFGIDVW	IGH	TRUST4
T24_TCTGTCGGCTTCAACCATTCTGCGCTC	IGHG1	D4	CVRAVYTKLLHFDLW	IGH	TRUST4
T24_TCTTAGTATGGCGTTTCGCTCTGCTTC	IGHG1	D3	CARWTPGGYYYHGMDVW	IGH	TRUST4
T24_TCTTAGTGCTGAGGACTAGCGACGGAT	IGHG1	D4	CARDEGGIAAGGTGFDFW	IGH	TRUST4
T24_TCTTCCTTACACTACGATAGTCATACG	IGHG1	D3	CAKDLSTRTPSYW	IGH	TRUST4
T24_TGACTCCCGATTCGTTTGCTCTGCTTC	IGHG1	D4	CARDSKCRRGICESYEMDVW	IGH	TRUST4
T24_TGAGCATTACTAAACGCGGACTGTGGA	IGHG1	D3	CARDSGSYW	IGH	TRUST4
T24_TGCACGGCGATTCGTAGGCTCTGCTTC	IGHG1	D4	YARDFGGYSGSDWGLLDYW	IGH	TRUST4
T24_TGCATCCGCTCTGCCTTCTAAGTACGA	IGHA1	D3	CARDWGPRGHFDYW	IGH	TRUST4
T24_TGCCGAGTACATTCGGACCTAATAACG	IGHG1	D5	CVRDDYGNVHNWFDPW	IGH	TRUST4
T24_TGCTCGTATGGTGTGGCGCTCTGCTTC	IGHG1	D2	CARTDYDILTDYIIHFDYW	IGH	TRUST4
T24_TGCTCGTATGTACGCGGAGCGACGGAT	IGHG1	D4	CARTDYDILTDYIIHFDYW	IGH	TRUST4
T24_TGGGAAGTACCCTAGGACTAAGTACGA	IGHG1	D2	CVRDRYSWNFFWLHSW	IGH	TRUST4
T24_TGGGATTCGATTCACTTCTAAGTACGA	IGHG1	D2	CARDRGSGRHPWDYSYGMDAW	IGH	TRUST4
T24_TGGGATTTACATTCGAAGCTCTGCTTC	IGHG1	D4	CARLQEYCIGMSCYGRPDRYRGDYW	IGH	TRUST4
T24_TGGGCTGATGCGTGGGTGGACTGTGGA	IGHG1	D4	CARDRVVIGIVTNNYYAMDVW	IGH	TRUST4
T24_TGGGCTGTACGTGCGACCTAAGTACGA	IGHG1	D1	CARDSGSYW	IGH	TRUST4
T24_TGGTACAATGATCGGGCTTCTGCGCTC	IGHG1	D4	CARTDYDILTDYIIHFDYW	IGH	TRUST4
T24_TGGTACATACAAATGAGAAGGCACTAT	IGHG1	D4	CARVFDDYDSLTGSYSYGMDVW	IGH	TRUST4
T24_TGGTTAGTACAGCTTTCGCTCTGCTTC	IGHG1	D4	CARWTPGGYYYHGMDVW	IGH	TRUST4
T24_TGTACAGATGGTCGTCCGGACTGTGGA	IGHG1	D1	CARESDSSGYSWDDGFDIW	IGH	TRUST4
T24_TGTGAGTATGGTAAAGGAGCGACGGAT	IGHA1	D4	CARTYFDVLNDDSYGMDVW	IGH	TRUST4
T24_TGTGCGGTACGAAGTCCCCTAATAACG	IGHG1	D4	CAKDRGVFGGPRKYYYSYYGMDVW	IGH	TRUST4
T24_TGTTGGAGCTCAACGTTTAGTCATACG	IGHA1	D1	CARTYFDVLNDDSFGMDVW	IGH	TRUST4
T24_TTACCGCATGCAAGCATTAGTCATACG	IGHG1	D4	CARVFDDYDSLTGSYSYGMDVW	IGH	TRUST4
T24_TTACGTTATGGTCATCTTTCTGCGCTC	IGHG1	D4	CATGAITLVRGVAYYYYGLDVW	IGH	TRUST4
T24_TTATTGCCGATGGATCTTAGTCATACG	IGHA1	D2	CARLDHYNSGSYVHYHGMDVW	IGH	TRUST4
T24_TTCAGGACGAAGGACTGGCTCTGCTTC	IGHA1	D2	CARRGVAAHFDYW	IGH	TRUST4
T24_TTCATGTGCTCGTGGAACCTAATAACG	IGHG1	D2	CTSGGAVKYW	IGH	TRUST4
T24_TTCCAATCGAACCCTAAAGCGACGGAT	IGHG1	D4	CARQGGSNYYDSRGYNDAFDIW	IGH	TRUST4
T24_TTCCACGATGCAAGCATAAGGCACTAT	IGHG1	D4	CARLQEYCIGMSCYGRPDRYRGDYW	IGH	TRUST4
T24_TTCCTAAATGCATTTCGAGCGACGGAT	IGHG1	D4	CARLQEYCIGMSCYGRPDRYRGDYW	IGH	TRUST4
T24_TTCGCTGTACTAATTCCCTAAGTACGA	IGHG1	D4	CARTYFDVLNDDSYGMDVW	IGH	TRUST4
T24_TTCGGTCCGAAACACCTAAGGCACTAT	IGHA1	D2	CARTFKNSVFDSW	IGH	TRUST4
T24_TTCTAACATGGCAGTGCTTCTGCGCTC	IGHG1	D5	CAKGGMNGLGFLEWFLDVW	IGH	TRUST4
T24_TTCTAGTATGAGCCCAGGGACTGTGGA	IGHA1	D4	CARASYQDVLTGSQEIDFW	IGH	TRUST4
T24_TTCTGTAATGCCAACCCTTCTGCGCTC	IGHA1	D4	CARDHPGGYFDYW	IGH	TRUST4
T24_TTCTTGACGATTGTTGGCCTAATAACG	IGHG1	D4	CARWTPGGYYYHGMDVW	IGH	TRUST4
T24_TTCTTGATACTTCCATGGGACTGTGGA	IGHG1	D4	CTTDPSRFGELFDSW	IGH	TRUST4
T24_TTGAACGATGATGATTGGCTCTGCTTC	IGHA1	D4	CARDPIVGTTRDGIDVW	IGH	TRUST4
T24_TTGCCTGTACAAATTCGAAGGCACTAT	IGHG1	D3	CVRSNYYFDKW	IGH	TRUST4
T24_TTGCTGCATGCATCTGCGGACTGTGGA	IGHG1	D4	CARDRGSGRTPWDYSFGMDAW	IGH	TRUST4
T24_TTGGGATTACAGCCCAAGCTCTGCTTC	IGHG1	D2	CARTFKNSVFDSW	IGH	TRUST4
T24_TTGGGCGATGTCGGGATTTCTGCGCTC	IGHG1	D4	CARDPGELGWFDPW	IGH	TRUST4
T24_TTGGTTTATGCTTCATGTTCTGCGCTC	IGHG1	D1	CARENDSTGYSWDEGFDMW	IGH	TRUST4
T24_TTTACCACGATTCGTAGGCTCTGCTTC	IGHA1	D4	CARTYFDVLNDDSFGMDVW	IGH	TRUST4
T24_TTTCACACGATTGCCGGAGCGACGGAT	IGHG1	D5	CATIARAGIVTGYYTDYW	IGH	TRUST4
T24_TTTCATGATGCGAAGGAGGACTGTGGA	IGHG1	D4	CVRHSFAFYYDSRPRPDFDLW	IGH	TRUST4
T24_TTTCATGATGGTGTTCCGCTCTGCTTC	IGHG1	D4	CVRDRYSWNFFWLDYW	IGH	TRUST4
T24_TTTGTTGGCTTTAAGGATAGTCATACG	IGHG1	D4	CARDSGSYW	IGH	TRUST4
T24_AACAGGGTACGCTGAACTTCTGCGCTC	IGHG1	D3	CARDNRRTGRPIHYFYYGMDVW	IGH	TRUST4 & MiXCR
T24_AACCATGATGTCTCGCAGGACTGTGGA	IGHG1	D2	CARDSVLNRYAIEVTGPFDYW	IGH	TRUST4 & MiXCR
T24_AACCCAAATGGATATACAGCGACGGAT	IGHG1	D4	CATDFGSGWYAYW	IGH	TRUST4 & MiXCR
T24_AACCCAAGCTTTGTTCTAAGGCACTAT	IGHA1	D4	CASNPNSYDSAFHTW	IGH	TRUST4 & MiXCR
T24_AAGGTAATACCTAGCCTTAGTCATACG	IGHG1	D2	CAREPIPGPYSSGYYW	IGH	TRUST4 & MiXCR
T24_AATGCCACGAGTACTACGGACTGTGGA	IGHG1	D4	CARLQEYCIGMSCYGRPDRYRGDYW	IGH	TRUST4 & MiXCR
T24_AATTCCTATGGCCAGTGGGACTGTGGA	IGHA1	D3	CATPHTTVTNVYFDYW	IGH	TRUST4 & MiXCR
T24_AATTCCTGCTTCTTTCACCTAATAACG	IGHG1	D2	CATIDRAGILTGYYTIDYW	IGH	TRUST4 & MiXCR
T24_ACAAGCTATGACCTCATAGCGACGGAT	IGHG1	D1	CATDFGSGWYAYW	IGH	TRUST4 & MiXCR
T24_ACAGCCGCGATCCGAGCGCTCTGCTTC	IGHG1	D5	CATINRAGIVSAEYTIDYW	IGH	TRUST4 & MiXCR
T24_ACATCCCTACGGCATATGGACTGTGGA	IGHG1	D5	CARDLIKWELPVRGYYYYYGLDVW	IGH	TRUST4 & MiXCR
T24_ACGGTTACGAACTGGTTGGACTGTGGA	IGHG1	D2	CAALPIFGLVIHDYW	IGH	TRUST4 & MiXCR
T24_ACGTAGTGCTCGTAACTGGACTGTGGA	IGHG1	D4	CARHGDSGDGGTSRDRGYYFDYW	IGH	TRUST4 & MiXCR
T24_ACTATCTATGATTTCCAGCTCTGCTTC	IGHG1	D2	CALWSHQYNWFDPW	IGH	TRUST4 & MiXCR
T24_ACTCTCGATGATATGGCTAGTCATACG	IGHG1	D4	CAHRRHDYGARFDYW	IGH	TRUST4 & MiXCR
T24_ACTTCGCATGATGCATGTTCTGCGCTC	IGHG1	D4	CARTYFDVLNDDSFGMDVW	IGH	TRUST4 & MiXCR
T24_AGAAGTACGAACCCTCTGGACTGTGGA	IGHG1	D4	CARTFKNSVFDSW	IGH	TRUST4 & MiXCR
T24_AGATCCACGAACAAGTATTCTGCGCTC	IGHA1	D4	CAREGRYCTGGRCYSRPLDYW	IGH	TRUST4 & MiXCR
T24_AGCCAGCGCTTAGCTACCCTAATAACG	IGHA1	D2	CASGPDDSTALGIW	IGH	TRUST4 & MiXCR
T24_AGCTTCCATGCAAGAGGCTAAGTACGA	IGHG1	D3	CATYSNYYYYAMDVW	IGH	TRUST4 & MiXCR
T24_AGGTAGGTACCGAAATCAGCGACGGAT	IGHG1	D4	CARAAYSDFLTYFEFW	IGH	TRUST4 & MiXCR
T24_AGTACTGTACCGCAGTGGGACTGTGGA	IGHG1	D2	CATINRAGILTGYYTIDYW	IGH	TRUST4 & MiXCR
T24_AGTCACAATGCTCCATAAAGGCACTAT	IGHG1	D1	CARLQEYCIGMSCYGRPDRYRGDYW	IGH	TRUST4 & MiXCR
T24_AGTCACAGCTTCGATACAGCGACGGAT	IGHG1	D4	CATIDRAAILTGDYTVDYW	IGH	TRUST4 & MiXCR
T24_ATAGACCTACCGTGGTGAGCGACGGAT	IGHG1	D1	CARDSGSYW	IGH	TRUST4 & MiXCR
T24_ATCACAGATGACCACGAGGACTGTGGA	IGHA1	D3	CAGASGPAGQFPLDYW	IGH	TRUST4 & MiXCR
T24_ATCCTATTACAGACAAACCTAATAACG	IGHG1	D2	CAKAGQQWFFDYW	IGH	TRUST4 & MiXCR
T24_ATCGCCTCGACGACAGAGGACTGTGGA	IGHG1	D3	CARWTPGGYYYHGMDVW	IGH	TRUST4 & MiXCR
T24_ATCGTAGATGCCAGTGGGGACTGTGGA	IGHG1	D4	CARTDYDILTDYIIHFDYW	IGH	TRUST4 & MiXCR
T24_ATCTTCATACCTAAGTGGGACTGTGGA	IGHG1	D2	CGRDNPAKLEPPYTQNWFDPW	IGH	TRUST4 & MiXCR
T24_ATGAGTCCGAAGCGTAGGGACTGTGGA	IGHG1	D4	CAKGGMNGLGFLEWFLDVW	IGH	TRUST4 & MiXCR
T24_ATGCATGTACTTTAGGATAGTCATACG	IGHG1	D3	CATDFGSGWYAYW	IGH	TRUST4 & MiXCR
T24_ATGTCTTCGAAATGATGTAGTCATACG	IGHA1	D4	CARERRSAYASGWYEGMDYW	IGH	TRUST4 & MiXCR
T24_ATGTCTTTACTAAACTGGCTCTGCTTC	IGHG1	D5	CARDSGSYW	IGH	TRUST4 & MiXCR
T24_ATTATCCATGATAGTGTGGACTGTGGA	IGHA1	D4	CARGYSSMGATEFDYW	IGH	TRUST4 & MiXCR
T24_ATTCATCTACGGCAGTTTTCTGCGCTC	IGHA1	D4	CASHSYSTWFSGVGDYW	IGH	TRUST4 & MiXCR
T24_ATTCGTTATGAACTCCTAAGGCACTAT	IGHG1	D2	CARFGYSNYGGLDVW	IGH	TRUST4 & MiXCR
T24_CAAAGAATACTTCTGGCTAGTCATACG	IGHG1	D2	CAKDLSNWNTAMTPYYFDYW	IGH	TRUST4 & MiXCR
T24_CAACCAATACTAAACGCGCTCTGCTTC	IGHG1	D1	CATIDRAAILTGDYTVDYW	IGH	TRUST4 & MiXCR
T24_CACGGGTGCTGGACTGACCTAATAACG	IGHG1	D5	CVRVNVLVPAAILYIDHW	IGH	TRUST4 & MiXCR
T24_CAGAGCCATGGGCTTCCCTAAGTACGA	IGHA1	D4	CARDRGRGQFDYW	IGH	TRUST4 & MiXCR
T24_CATAAGCCGATCATCTTCCTAATAACG	IGHG1	D2	CARDWGLRFSSSSPVGGMDVW	IGH	TRUST4 & MiXCR
T24_CATACAGATGATCACAGCCTAATAACG	IGHA1	D4	CTRSPSSGNYYMSFDSW	IGH	TRUST4 & MiXCR
T24_CATACAGATGGTCATTCGGACTGTGGA	IGHA1	D2	CAKEDNWNYEEGNWFDPW	IGH	TRUST4 & MiXCR
T24_CATTCATGCTTGCGGCTTTCTGCGCTC	IGHG1	D4	CARDSGSYW	IGH	TRUST4 & MiXCR
T24_CCAAGCGTACCTGAAGCGGACTGTGGA	IGHA1	D2	CAKDHVIVELYYHYNFGMDVW	IGH	TRUST4 & MiXCR
T24_CCCGAAGCGAATCTCGAAGCGACGGAT	IGHG1	D4	CARTDYDILTDYIIHFDYW	IGH	TRUST4 & MiXCR
T24_CCCTCAAGCTCGACAGAGGACTGTGGA	IGHG1	D2	CAREGVAARGELFDDW	IGH	TRUST4 & MiXCR
T24_CCGAACGGCTCTGTGATGGACTGTGGA	IGHG1	D4	CARDAEWAGHFEYW	IGH	TRUST4 & MiXCR
T24_CCGGTAGTACATTTGCTTAGTCATACG	IGHG1	D1	CARQGGSNYYDSRGYNDAFDIW	IGH	TRUST4 & MiXCR
T24_CCTCAACTACCAAGCATCCTAATAACG	IGHG1	D2	CARTDYDILTDYIIHFDYW	IGH	TRUST4 & MiXCR
T24_CCTGTTGTACAAACCCGGGACTGTGGA	IGHG1	D5	CVRDRYSWNFFWLHSW	IGH	TRUST4 & MiXCR
T24_CCTTTGGCGAGGCATCCAGCGACGGAT	IGHG1	D4	CARERETIAAAGTVDYYYYGMDVW	IGH	TRUST4 & MiXCR
T24_CGAGGAACGAAGCGGATGGACTGTGGA	IGHG1	D2	CARHGLEAGDKFDYW	IGH	TRUST4 & MiXCR
T24_CGGTCAGATGTTCCAGTTAGTCATACG	IGHA1	D2	CARDLGYSHGWINWYFDLW	IGH	TRUST4 & MiXCR
T24_CTATCCGCGATTGTGGTGGACTGTGGA	IGHA1	D4	CARRGVAAHFDYW	IGH	TRUST4 & MiXCR
T24_CTCAAGAATGACGCAGTGCTCTGCTTC	IGHG1	D4	CGTDSPSTVTTLYW	IGH	TRUST4 & MiXCR
T24_CTCAAGAGCTGCTCTCTAGCGACGGAT	IGHG1	D4	CARGATTWMQLWLPWGFGFDYW	IGH	TRUST4 & MiXCR
T24_CTCAGGGGCTGCATTTGGCTCTGCTTC	IGHG1	D2	CARDSVLNRYAIEVTGPFDYW	IGH	TRUST4 & MiXCR
T24_CTCCACAATGGTCTAAGGGACTGTGGA	IGHG1	D4	CSREYNVW	IGH	TRUST4 & MiXCR
T24_CTCCGATCGAGAACCGACCTAATAACG	IGHG1	D4	CARDGSEDAFQIW	IGH	TRUST4 & MiXCR
T24_CTCCTCCATGCCTAGGGGGACTGTGGA	IGHG1	D3	CARWTPGGYYYHGMDVW	IGH	TRUST4 & MiXCR
T24_CTCCTCCGCTGTCAGCCTAGTCATACG	IGHG1	D5	CASGGAVGYW	IGH	TRUST4 & MiXCR
T24_CTCCTTTTACTGGCCGATAGTCATACG	IGHG1	D5	CARTDYDILTDYIIHFDYW	IGH	TRUST4 & MiXCR
T24_CTCGAGGTACTCAATCTCCTAATAACG	IGHA1	D4	CARESVDSHDVYYYDFW	IGH	TRUST4 & MiXCR
T24_CTGAGGCTACTGAGGTCGCTCTGCTTC	IGHG1	D4	CAREYSSGTNWLDPW	IGH	TRUST4 & MiXCR
T24_CTGCAGGGCTCCAGCTGCCTAATAACG	IGHG1	D2	CARDFGGYSGSDWGLLDYW	IGH	TRUST4 & MiXCR
T24_CTGCATCCGAGAGCTCCGGACTGTGGA	IGHG1	D5	CASGTITMVRGVAYYFYGMDVW	IGH	TRUST4 & MiXCR
T24_CTGGACGTACACCGTTTGGACTGTGGA	IGHA1	D3	CATDVDFWSNYYKRYFDHW	IGH	TRUST4 & MiXCR
T24_CTGTCGTTACTGGCCTCTAGTCATACG	IGHG1	D4	CARDAEWAGHFEYW	IGH	TRUST4 & MiXCR
T24_CTGTGGGGCTAGTTAGAAGCGACGGAT	IGHG1	D4	CARDSVLNRYAIEVTGPFDYW	IGH	TRUST4 & MiXCR
T24_CTTAGGAATGTAAACGCAGCGACGGAT	IGHA1	D4	CASHSYSTWFSGVGDYW	IGH	TRUST4 & MiXCR
T24_CTTCCTTGCTTCATCTTGGACTGTGGA	IGHG1	D4	CARLQEYCIGMSCYGRPDRYRGDYW	IGH	TRUST4 & MiXCR
T24_CTTGATTCGAGCCAAGACCTAATAACG	IGHG1	D4	CARDSDSPMEYYYAMDLW	IGH	TRUST4 & MiXCR
T24_GAAGCGATACATAACACGGACTGTGGA	IGHG1	D4	CSMINLDSW	IGH	TRUST4 & MiXCR
T24_GACTCAATACGGAGGCATTCTGCGCTC	IGHG1	D2	CGRDNPAKLEPPYTQNWFDPW	IGH	TRUST4 & MiXCR
T24_GACTCTCTACCGAAGGAGCTCTGCTTC	IGHG1	D3	CARTYYDVLNGDSYGLDVW	IGH	TRUST4 & MiXCR
T24_GACTGATCGAACAAGTAGGACTGTGGA	IGHA1	D3	CARDRGRGQFDYW	IGH	TRUST4 & MiXCR
T24_GAGAGGTTACTAATTCCGCTCTGCTTC	IGHA1	D4	CARDPGELGWFDPW	IGH	TRUST4 & MiXCR
T24_GAGTTACATGTCGGTAAAAGGCACTAT	IGHG1	D4	CAREDPDSPYVDYW	IGH	TRUST4 & MiXCR
T24_GATAGCTCGAGCTCGGTGCTCTGCTTC	IGHA1	D3	CARDWRYCSGGRCYFDNDYW	IGH	TRUST4 & MiXCR
T24_GATCACAGCTGAACATATAGTCATACG	IGHG1	D4	CARLSAADYGDSSNW	IGH	TRUST4 & MiXCR
T24_GCACTAATACCATTTCGTTCTGCGCTC	IGHG1	D1	CARHGLEAGDKFDYW	IGH	TRUST4 & MiXCR
T24_GCAGGCTTACTCCCATGCCTAATAACG	IGHG1	D4	CARWTPGGYYYHGMDVW	IGH	TRUST4 & MiXCR
T24_GCATCTCATGTCATCGTCCTAATAACG	IGHA1	D3	CATYSYVSWGYFDLW	IGH	TRUST4 & MiXCR
T24_GCTTGGGATGGTGCGACTAGTCATACG	IGHG1	D4	CASGGAVGYW	IGH	TRUST4 & MiXCR
T24_GGAGAACATGTACGTCTGCTCTGCTTC	IGHG1	D4	CARRPRLQFLEDWFDPW	IGH	TRUST4 & MiXCR
T24_GGGACCTTACGCAGGTTTAGTCATACG	IGHA1	D4	CAKEDNWNYEEGNWFDPW	IGH	TRUST4 & MiXCR
T24_GGGTCTGCGAACACAAAGGACTGTGGA	IGHG1	D3	CARDSGSYW	IGH	TRUST4 & MiXCR
T24_GGGTCTGGCTCGATGCCAAGGCACTAT	IGHG1	D5	CARDRVVTGIVTYNYYAMDVW	IGH	TRUST4 & MiXCR
T24_GGTAATCATGGTTCTACGGACTGTGGA	IGHG1	D5	CATINRAGILTGDYTIDYW	IGH	TRUST4 & MiXCR
T24_GTAAGTCTACCACGTCTGGACTGTGGA	IGHG1	D4	CTRSPFSGSYYMSFDYW	IGH	TRUST4 & MiXCR
T24_GTAGCTAGCTAGGAGGGGGACTGTGGA	IGHG1	D4	CATIDRAAILTGDYTVDYW	IGH	TRUST4 & MiXCR
T24_GTATTGGGCTAGTTACCGGACTGTGGA	IGHA1	D2	CARRGVAAHFDYW	IGH	TRUST4 & MiXCR
T24_GTCATTTATGTAAACGTTAGTCATACG	IGHA1	D1	CARHEGLGGRRHFGVLNTGPAFLEWFRFDPW	IGH	TRUST4 & MiXCR
T24_GTTGAACTACCGCATAACTAAGTACGA	IGHG1	D2	CATTDALELRLNYW	IGH	TRUST4 & MiXCR
T24_GTTTACTATGATCGCCTAAGGCACTAT	IGHG1	D2	CGLMLQHRMSLFGVVITECPFDSW	IGH	TRUST4 & MiXCR
T24_TAACGACTACTTCCATGGGACTGTGGA	IGHG1	D4	CARTDYDILTDYNYGLAVW	IGH	TRUST4 & MiXCR
T24_TAACTTCCGATGGTAGGTTCTGCGCTC	IGHG1	D4	CARSVVRGKPPIYGMDVW	IGH	TRUST4 & MiXCR
T24_TAATCTCCGAAGCGTAGAGCGACGGAT	IGHG1	D5	CARDITPGLSSNTPGYLDYW	IGH	TRUST4 & MiXCR
T24_TACCGAACGAGTTACCATTCTGCGCTC	IGHG1	D4	CATIDRAAILTGDYTVDYW	IGH	TRUST4 & MiXCR
T24_TACGTCCGCTCTGCCTTGGACTGTGGA	IGHG1	D4	CGTSASYLAGW	IGH	TRUST4 & MiXCR
T24_TACGTCCTACATTTCCAAGCGACGGAT	IGHG1	D4	CARLQEYCIGMSCYGRPDRYRGDYW	IGH	TRUST4 & MiXCR
T24_TACTTGTATGAGGTAAACCTAATAACG	IGHA1	D3	CARHLGGVQDTIMVGFDYW	IGH	TRUST4 & MiXCR
T24_TAGATCGCGATCGAACTTAGTCATACG	IGHG1	D4	CARLQEYCIGMSCYGRPDRYRGDYW	IGH	TRUST4 & MiXCR
T24_TCACGCTTACACTGGGTCCTAATAACG	IGHG1	D2	CASGGALKYW	IGH	TRUST4 & MiXCR
T24_TCATACTTACACGATCAAAGGCACTAT	IGHA1	D4	CARAEEGWGLHYLHYW	IGH	TRUST4 & MiXCR
T24_TCATGCCCGAGCTTCCTGCTCTGCTTC	IGHG1	D4	FAHSRTLARGGGLEYW	IGH	TRUST4 & MiXCR
T24_TCATGCCCGATTAAGGAGGACTGTGGA	IGHA1	D2	CARDPYGGYRYGSPYYNDMDVW	IGH	TRUST4 & MiXCR
T24_TCATTCACGACGACAAGGGACTGTGGA	IGHG1	D2	CARRGVAAHFDYW	IGH	TRUST4 & MiXCR
T24_TCCACGTATGACCTCACGCTCTGCTTC	IGHG1	D3	CARLQEYCIGMSCYGRPDRYRGDYW	IGH	TRUST4 & MiXCR
T24_TCGATTTTACTCCCGGTGCTCTGCTTC	IGHA1	D2	CARDLGYSHGWINWYFDLW	IGH	TRUST4 & MiXCR
T24_TCGCAGGTACCTAACAGGGACTGTGGA	IGHG1	D2	CARRGVAAHFDYW	IGH	TRUST4 & MiXCR
T24_TCGGATAATGTAGATCAGGACTGTGGA	IGHG1	D4	CTRNYGSGSPYYYYGMDVW	IGH	TRUST4 & MiXCR
T24_TCTGCCATACGATCACGAAGGCACTAT	IGHG1	D2	CARDSVLNRYAIEVTGPFDYW	IGH	TRUST4 & MiXCR
T24_TCTTAGTCGAGTCGTTAAAGGCACTAT	IGHG1	D4	CARDSLPEAIDSW	IGH	TRUST4 & MiXCR
T24_TGAGCATTACAGATCGCGGACTGTGGA	IGHG1	D2	CARDSVLNRYAIEVTGPFDYW	IGH	TRUST4 & MiXCR
T24_TGGGCTGGCTAGACGGTGGACTGTGGA	IGHG1	D2	CARGRMAPPFVLTDYYYYGMDVW	IGH	TRUST4 & MiXCR
T24_TGTCCCAATGGGCAGTTGGACTGTGGA	IGHG1	D4	CARDRLYCRGGGCFSGWGDYYGMDDW	IGH	TRUST4 & MiXCR
T24_TGTCCCACGAACTCAACCCTAATAACG	IGHG1	D4	CATVPGPW	IGH	TRUST4 & MiXCR
T24_TTAGTCTTACATCGCTCAAGGCACTAT	IGHG1	D1	CARDSPAVVAGIPWDYW	IGH	TRUST4 & MiXCR
T24_TTCCGTGTACCGATAACGCTCTGCTTC	IGHA1	D3	CATTGQWDLRGFDIW	IGH	TRUST4 & MiXCR
T24_TTCGATTCGACTGCGCACCTAATAACG	IGHG1	D4	CATINRAGILTGYYTIDYW	IGH	TRUST4 & MiXCR
T24_TTCTCTCCGAGGTACGACCTAATAACG	IGHG1	D4	CARDSGSYW	IGH	TRUST4 & MiXCR
T24_TTCTCTCCGATCGGGTCCCTAATAACG	IGHG1	D5	CANNPSYYDTSGRRGGDDSFDTW	IGH	TRUST4 & MiXCR
T24_TTGAGTGATGCCGATCCGGACTGTGGA	IGHG1	D3	CATIDRAAILTGDYTVDYW	IGH	TRUST4 & MiXCR
T24_TTGATGGCGACGAATGGCCTAATAACG	IGHA1	D2	CATPHTTVTNVYFDYW	IGH	TRUST4 & MiXCR
T24_TTGATGGTACCGAGTACCCTAATAACG	IGHG1	D2	CARGGYSSGYSAFDIW	IGH	TRUST4 & MiXCR
T24_TTGCGTCTACGAGGGTGAGCGACGGAT	IGHA1	D3	CARDLQGTVTTLGYFDYW	IGH	TRUST4 & MiXCR
T24_TTGTTCACGACATCGCGGGACTGTGGA	IGHG1	D5	CASGGAVGYW	IGH	TRUST4 & MiXCR
T24_TTTATGCATGTACGTCTTTCTGCGCTC	IGHG1	D4	CAHRRHDYGARFDYW	IGH	TRUST4 & MiXCR
T24_TTTCATGCGATTCGTAGAGCGACGGAT	IGHG1	D2	CARDSVLNRYAIEVTGPFDYW	IGH	TRUST4 & MiXCR
T24_TTTGGTTGCTCGGATTTCTAAGTACGA	IGHG1	D4	CAKSPYYDSSGYYGDYW	IGH	TRUST4 & MiXCR
T24_TTTGGTTTACGCCAGACCCTAATAACG	IGHG1	D3	CASGGALKYW	IGH	TRUST4 & MiXCR

## Sheet: 2.Pseudotime
The pseudotime data of individual cells in different movement trajectories under two BCR algorithms (MiXCR for Stamp-seq snRNA data and TRUST4 for Stamp-seq BCR data).
ID	District	Pseudotime	PseudotimeRoute	BCR_Algorithms2
T24_AACGTCAATGCATCTTGCTAAGTACGA	D5	8.46636161309471	Pseudotime1	MiXCR
T24_ACAAGCTGCTAGTTAGAGGACTGTGGA	D3	11.3798388172917	Pseudotime1	MiXCR
T24_ACATCCCTACGGCATATGGACTGTGGA	D5	7.4240829141821	Pseudotime1	MiXCR
T24_AGTACTGTACCGCAGTGGGACTGTGGA	D2	11.0970357436024	Pseudotime1	MiXCR
T24_AGTCACAGCTTCGATACAGCGACGGAT	D4	12.778218886858	Pseudotime1	MiXCR
T24_AGTGATCCGACCAGGTCCTAAGTACGA	D2	6.04370744679309	Pseudotime1	MiXCR
T24_ATCCTATCGAGTTGCCGCTAAGTACGA	D4	2.70111436816054	Pseudotime1	MiXCR
T24_ATCGCCTCGACGACAGAGGACTGTGGA	D3	9.61498847668385	Pseudotime1	MiXCR
T24_ATCTTCATACCTAAGTGGGACTGTGGA	D2	10.8719982466572	Pseudotime1	MiXCR
T24_ATGCATGTACTTTAGGATAGTCATACG	D3	3.20632906146435	Pseudotime1	MiXCR
T24_ATGTCTTTACTAAACTGGCTCTGCTTC	D5	10.7016744301951	Pseudotime1	MiXCR
T24_CAGAGCCATGGGCTTCCCTAAGTACGA	D4	8.65677768695146	Pseudotime1	MiXCR
T24_CAGGTATCGATTGTGGTTAGTCATACG	D4	8.54532470569562	Pseudotime1	MiXCR
T24_CATTCATGCTTGCGGCTTTCTGCGCTC	D4	9.56605394905412	Pseudotime1	MiXCR
T24_CATTGAGTACACACGATGGACTGTGGA	D4	11.171484853531	Pseudotime1	MiXCR
T24_CATTGCCATGGAGAAGCGGACTGTGGA	D3	9.96892680952273	Pseudotime1	MiXCR
T24_CCTCAACTACCAAGCATCCTAATAACG	D2	10.1792426489987	Pseudotime1	MiXCR
T24_CCTTGTGGCTAAGCACGGCTCTGCTTC	D2	7.33688812857501	Pseudotime1	MiXCR
T24_CGGACACGCTCCAGCGTGCTCTGCTTC	D3	4.71408309662016	Pseudotime1	MiXCR
T24_CTCCGATCGAGAACCGACCTAATAACG	D4	7.32736701033575	Pseudotime1	MiXCR
T24_CTCCTCCATGCCTAGGGGGACTGTGGA	D3	6.99563589717004	Pseudotime1	MiXCR
T24_CTGCAGGGCTCCAGCTGCCTAATAACG	D2	14.6364324588922	Pseudotime1	MiXCR
T24_CTGTGGGGCTAGTTAGAAGCGACGGAT	D4	9.90820163400084	Pseudotime1	MiXCR
T24_CTTGATTATGCTGAAATAGCGACGGAT	D3	9.32691	Pseudotime1	MiXCR
T24_GACTGATCGAACAAGTAGGACTGTGGA	D3	3.8473278352575	Pseudotime1	MiXCR
T24_GAGGCAACGAGAGAAAGGGACTGTGGA	D2	12.4093392116202	Pseudotime1	MiXCR
T24_GCACTAATACCATTTCGTTCTGCGCTC	D1	0.48832447756905	Pseudotime1	MiXCR
T24_GCAGGCTTACTCCCATGCCTAATAACG	D4	14.176513111172	Pseudotime1	MiXCR
T24_GCCAGTGGCTAACGGCAAGCGACGGAT	D3	7.01055495122615	Pseudotime1	MiXCR
T24_GCTTGGGATGGTGCGACTAGTCATACG	D4	9.04218436199155	Pseudotime1	MiXCR
T24_GGAATGGGCTTGTGCCGTTCTGCGCTC	D3	6.44026616618298	Pseudotime1	MiXCR
T24_GTATTGGGCTAGTTACCGGACTGTGGA	D2	9.67313370663182	Pseudotime1	MiXCR
T24_GTCAGCGATGAGCCCAGGCTCTGCTTC	D2	7.31697417533218	Pseudotime1	MiXCR
T24_TAATCTCGCTAAGCACGTAGTCATACG	D4	8.37638417374898	Pseudotime1	MiXCR
T24_TACCGAACGAGTTACCATTCTGCGCTC	D4	12.1186782719182	Pseudotime1	MiXCR
T24_TACGTCCGCTCTGCCTTGGACTGTGGA	D4	2.47463555081299	Pseudotime1	MiXCR
T24_TATACCTTACGAGTACCAGCGACGGAT	D3	12.4913848424036	Pseudotime1	MiXCR
T24_TCAGTCCATGCGCTTCGCTAAGTACGA	D4	8.18828445893222	Pseudotime1	MiXCR
T24_TCAGTTTTACCTCCACGTTCTGCGCTC	D4	6.84438894712283	Pseudotime1	MiXCR
T24_TCATGCCCGATTAAGGAGGACTGTGGA	D2	8.78412860749543	Pseudotime1	MiXCR
T24_TCCACCACGATCATCTTTAGTCATACG	D5	2.65234492253892	Pseudotime1	MiXCR
T24_TCTACCGGCTGGTGGATTTCTGCGCTC	D3	8.06679347721346	Pseudotime1	MiXCR
T24_TGACGCGGCTACACACTGGACTGTGGA	D2	11.0233663734947	Pseudotime1	MiXCR
T24_TGATGGTATGATATGGCGCTCTGCTTC	D2	9.65278936057357	Pseudotime1	MiXCR
T24_TTCGATTCGACTGCGCACCTAATAACG	D4	9.93978974076257	Pseudotime1	MiXCR
T24_TTGATGGATGAGATCGCGCTCTGCTTC	D2	8.92361238165563	Pseudotime1	MiXCR
T24_TTGATGGTACCGAGTACCCTAATAACG	D2	7.87355340535984	Pseudotime1	MiXCR
T24_AACCATGATGTCTCGCAGGACTGTGGA	D2	0.824460948679324	Pseudotime1	MiXCR & TRUST4
T24_AACCCAAATGGATATACAGCGACGGAT	D4	9.56605394905412	Pseudotime1	MiXCR & TRUST4
T24_AACCCAAGCTTTGTTCTAAGGCACTAT	D4	4.85106736251067	Pseudotime1	MiXCR & TRUST4
T24_AATGCCACGAGTACTACGGACTGTGGA	D4	6.88851741797619	Pseudotime1	MiXCR & TRUST4
T24_ACAAGCTATGACCTCATAGCGACGGAT	D1	9.99437232313746	Pseudotime1	MiXCR & TRUST4
T24_AGTCACAATGCTCCATAAAGGCACTAT	D1	1.43013495666825	Pseudotime1	MiXCR & TRUST4
T24_ATAGACCTACCGTGGTGAGCGACGGAT	D1	9.56605394905412	Pseudotime1	MiXCR & TRUST4
T24_CAACCAATACTAAACGCGCTCTGCTTC	D1	3.84951810386618	Pseudotime1	MiXCR & TRUST4
T24_CATACAGATGGTCATTCGGACTGTGGA	D2	9.56605394905412	Pseudotime1	MiXCR & TRUST4
T24_CCCGAAGCGAATCTCGAAGCGACGGAT	D4	9.78020872854058	Pseudotime1	MiXCR & TRUST4
T24_CTATCCGCGATTGTGGTGGACTGTGGA	D4	6.71326837428032	Pseudotime1	MiXCR & TRUST4
T24_CTCAGGGGCTGCATTTGGCTCTGCTTC	D2	10.0512536655115	Pseudotime1	MiXCR & TRUST4
T24_CTCCTTTTACTGGCCGATAGTCATACG	D5	8.15367047253989	Pseudotime1	MiXCR & TRUST4
T24_CTGCATCCGAGAGCTCCGGACTGTGGA	D5	8.62351329454956	Pseudotime1	MiXCR & TRUST4
T24_CTTCCTTGCTTCATCTTGGACTGTGGA	D4	6.80444790635272	Pseudotime1	MiXCR & TRUST4
T24_GGGACCTTACGCAGGTTTAGTCATACG	D4	3.36398214443513	Pseudotime1	MiXCR & TRUST4
T24_GGGTCTGCGAACACAAAGGACTGTGGA	D3	7.83661113846212	Pseudotime1	MiXCR & TRUST4
T24_GTAGCTAGCTAGGAGGGGGACTGTGGA	D4	9.78020872854058	Pseudotime1	MiXCR & TRUST4
T24_TACGTCCTACATTTCCAAGCGACGGAT	D4	7.31509209054249	Pseudotime1	MiXCR & TRUST4
T24_TAGATCGCGATCGAACTTAGTCATACG	D4	9.88728122608629	Pseudotime1	MiXCR & TRUST4
T24_TCACGCTTACACTGGGTCCTAATAACG	D2	8.63629758191028	Pseudotime1	MiXCR & TRUST4
T24_TCCACGTATGACCTCACGCTCTGCTTC	D3	3.73312970804841	Pseudotime1	MiXCR & TRUST4
T24_TCTGCCATACGATCACGAAGGCACTAT	D2	5.53027166810585	Pseudotime1	MiXCR & TRUST4
T24_TGAGCATTACAGATCGCGGACTGTGGA	D2	8.81653	Pseudotime1	MiXCR & TRUST4
T24_TTCTCTCCGAGGTACGACCTAATAACG	D4	12.8423426985065	Pseudotime1	MiXCR & TRUST4
T24_TTCTCTCCGATCGGGTCCCTAATAACG	D5	0.0414892565634745	Pseudotime1	MiXCR & TRUST4
T24_TTGAGTGATGCCGATCCGGACTGTGGA	D3	9.19007273175714	Pseudotime1	MiXCR & TRUST4
T24_TTGATGGCGACGAATGGCCTAATAACG	D2	9.99437232313746	Pseudotime1	MiXCR & TRUST4
T24_TTGTTCACGACATCGCGGGACTGTGGA	D5	4.85477850628997	Pseudotime1	MiXCR & TRUST4
T24_TTTCATGCGATTCGTAGAGCGACGGAT	D2	8.98515907222621	Pseudotime1	MiXCR & TRUST4
T24_TTTGGTTTACGCCAGACCCTAATAACG	D3	1.00445688277971	Pseudotime1	MiXCR & TRUST4
T24_AAACGCTGCTTGCGTGCTAGTCATACG	D2	6.67427140617292	Pseudotime1	TRUST4
T24_AATGGCTATGAGCTTGATAGTCATACG	D5	7.27672838455737	Pseudotime1	TRUST4
T24_ACAGCCGCGATCCGAGCGCTCTGCTTC	D5	7.31697417533218	Pseudotime1	TRUST4
T24_ACGGTTATACCGTGGCAGCTCTGCTTC	D3	9.35191923307941	Pseudotime1	TRUST4
T24_ACTATCTTACCATCTTGAAGGCACTAT	D4	0.364178493674707	Pseudotime1	TRUST4
T24_ACTGATGGCTGCCAAGATAGTCATACG	D3	9.30611227758042	Pseudotime1	TRUST4
T24_AGATGAATACCATCTTGTAGTCATACG	D4	9.16904776902117	Pseudotime1	TRUST4
T24_AGTTCCCATGGATCACGAGCGACGGAT	D1	7.4240829141821	Pseudotime1	TRUST4
T24_ATACCGATACCTAGCTCCCTAATAACG	D1	8.57157277057945	Pseudotime1	TRUST4
T24_ATGCGATTACCTTCGACTTCTGCGCTC	D4	9.17823075129396	Pseudotime1	TRUST4
T24_ATTTACCGCTCTACCCTTTCTGCGCTC	D2	8.9748309119683	Pseudotime1	TRUST4
T24_CAACAGTTACGCAGTCGTTCTGCGCTC	D4	6.99563589717004	Pseudotime1	TRUST4
T24_CATGCAAGCTCACGTGCAGCGACGGAT	D2	5.73751186673316	Pseudotime1	TRUST4
T24_CATTCTATACTGCTCATGGACTGTGGA	D3	6.8786688849728	Pseudotime1	TRUST4
T24_CCCATTGTACATCGCCTGGACTGTGGA	D4	10.7239573501663	Pseudotime1	TRUST4
T24_CCCTCAAGCTAGTTCCAAAGGCACTAT	D3	7.56889090759846	Pseudotime1	TRUST4
T24_CCTACGTATGGATCACGTAGTCATACG	D4	7.08180169921339	Pseudotime1	TRUST4
T24_CCTCAGTGCTATTTCCTAAGGCACTAT	D5	6.85873600085865	Pseudotime1	TRUST4
T24_CGATCGGGCTCGATAGGGGACTGTGGA	D2	6.37749671814373	Pseudotime1	TRUST4
T24_CGCGTGAGCTGAATTAGTTCTGCGCTC	D3	8.06679347721346	Pseudotime1	TRUST4
T24_CGGTCAGCGACGTAACTTAGTCATACG	D2	9.2448479222651	Pseudotime1	TRUST4
T24_CGTCCATTACCATCTTGAAGGCACTAT	D4	7.25085585196366	Pseudotime1	TRUST4
T24_CTACAGACGAGACAAATGCTCTGCTTC	D3	6.78139585786743	Pseudotime1	TRUST4
T24_CTACAGATACTGCAGCGAAGGCACTAT	D2	6.5770298978393	Pseudotime1	TRUST4
T24_CTACCCATACAGCCCAGTAGTCATACG	D3	8.49520392428844	Pseudotime1	TRUST4
T24_GAACACTCGACTACCCTAAGGCACTAT	D2	8.17390998101501	Pseudotime1	TRUST4
T24_GACATCAGCTGTTGCGCCTAAGTACGA	D2	3.66553038529326	Pseudotime1	TRUST4
T24_GATCACAGCTTTGTGGTTTCTGCGCTC	D2	9.02371538790811	Pseudotime1	TRUST4
T24_GATGCTACGATGTGGAGCCTAATAACG	D2	9.03068498700057	Pseudotime1	TRUST4
T24_GCATGATCGAATGCTACCCTAATAACG	D2	4.88384289127544	Pseudotime1	TRUST4
T24_GCGATCGCGACTGTGCGGGACTGTGGA	D4	7.26618712683282	Pseudotime1	TRUST4
T24_GCTACAAATGTCTTCGAAGCGACGGAT	D2	4.91484417070411	Pseudotime1	TRUST4
T24_GCTGGGTGCTTCATCTTGGACTGTGGA	D3	0.489657744606342	Pseudotime1	TRUST4
T24_GGGTATTATGGGCTTCTGGACTGTGGA	D2	0.3125464679393	Pseudotime1	TRUST4
T24_GTAGGAGCGAATAGCTCGGACTGTGGA	D4	4.6286551462411	Pseudotime1	TRUST4
T24_GTTACAGGCTACTGTGTTTCTGCGCTC	D4	3.21661979959704	Pseudotime1	TRUST4
T24_TACTGCCATGGTTCTATTTCTGCGCTC	D2	10.8213788111553	Pseudotime1	TRUST4
T24_TACTGCCCGACTGTGCGGGACTGTGGA	D3	10.2086074943765	Pseudotime1	TRUST4
T24_TAGACCATACAAGTCCGCTAAGTACGA	D3	6.78139585786743	Pseudotime1	TRUST4
T24_TCACTCGTACATAACACGGACTGTGGA	D4	5.93437740176923	Pseudotime1	TRUST4
T24_TCATACTGCTGTACTACTTCTGCGCTC	D5	1.67857250531632	Pseudotime1	TRUST4
T24_TCCTCGAATGGACCATACCTAATAACG	D3	6.75010830941031	Pseudotime1	TRUST4
T24_TCGGATAATGCGGACGTCTAAGTACGA	D4	10.6198542618023	Pseudotime1	TRUST4
T24_TGAGCATTACTAAACGCGGACTGTGGA	D3	7.20986391063758	Pseudotime1	TRUST4
T24_TGCTCGTATGGTGTGGCGCTCTGCTTC	D2	5.09164526485192	Pseudotime1	TRUST4
T24_TGGGAAGTACCCTAGGACTAAGTACGA	D2	3.78082646974226	Pseudotime1	TRUST4
T24_TGGGCTGTACGTGCGACCTAAGTACGA	D1	11.4840144906112	Pseudotime1	TRUST4
T24_TTAGTCTTACATCGCTCAAGGCACTAT	D1	15.4439956645758	Pseudotime1	TRUST4
T24_TTATTGCCGATGGATCTTAGTCATACG	D2	3.00822964891641	Pseudotime1	TRUST4
T24_TTCCACGATGCAAGCATAAGGCACTAT	D4	6.67427140617292	Pseudotime1	TRUST4
T24_TTCTTGATACTTCCATGGGACTGTGGA	D4	10.2086074943765	Pseudotime1	TRUST4
T24_TTGCCTGTACAAATTCGAAGGCACTAT	D3	8.71240127595704	Pseudotime1	TRUST4
T24_AATGGCTGCTGAGGATCCTAAGTACGA	D4	6.47571070348102	Pseudotime2	MiXCR
T24_ATCCTATCGAGTTGCCGCTAAGTACGA	D4	2.75165496800427	Pseudotime2	MiXCR
T24_ATGCATGTACTTTAGGATAGTCATACG	D3	5.86378552312277	Pseudotime2	MiXCR
T24_CGGACACGCTCCAGCGTGCTCTGCTTC	D3	4.03073210427054	Pseudotime2	MiXCR
T24_CTGCAGGGCTCCAGCTGCCTAATAACG	D2	6.16090641583652	Pseudotime2	MiXCR
T24_GACTGATCGAACAAGTAGGACTGTGGA	D3	3.78369886663302	Pseudotime2	MiXCR
T24_GCACTAATACCATTTCGTTCTGCGCTC	D1	0.489508710070201	Pseudotime2	MiXCR
T24_GCAGGCTTACTCCCATGCCTAATAACG	D4	6.34839667081673	Pseudotime2	MiXCR
T24_TACGTCCGCTCTGCCTTGGACTGTGGA	D4	6.12419519584958	Pseudotime2	MiXCR
T24_TCATTCACGACGACAAGGGACTGTGGA	D2	6.44247515260737	Pseudotime2	MiXCR
T24_TCCACCACGATCATCTTTAGTCATACG	D5	5.93423757334687	Pseudotime2	MiXCR
T24_AACCATGATGTCTCGCAGGACTGTGGA	D2	0.831359142484926	Pseudotime2	MiXCR & TRUST4
T24_AGTCACAATGCTCCATAAAGGCACTAT	D1	1.42630663115377	Pseudotime2	MiXCR & TRUST4
T24_CAACCAATACTAAACGCGCTCTGCTTC	D1	5.44224588934578	Pseudotime2	MiXCR & TRUST4
T24_GGGACCTTACGCAGGTTTAGTCATACG	D4	3.56089583117519	Pseudotime2	MiXCR & TRUST4
T24_TCCACGTATGACCTCACGCTCTGCTTC	D3	5.37034597053926	Pseudotime2	MiXCR & TRUST4
T24_TTCTCTCCGATCGGGTCCCTAATAACG	D5	0.0414897648279129	Pseudotime2	MiXCR & TRUST4
T24_TTTGGTTTACGCCAGACCCTAATAACG	D3	1.00614366381495	Pseudotime2	MiXCR & TRUST4
T24_ACTATCTTACCATCTTGAAGGCACTAT	D4	0.36456833868777	Pseudotime2	TRUST4
T24_CTCAACCGCTAACGGTGAAGGCACTAT	D4	3.73080175518212	Pseudotime2	TRUST4
T24_GACATCAGCTGTTGCGCCTAAGTACGA	D2	3.80701060202015	Pseudotime2	TRUST4
T24_GAGTTTGGCTTCTCATTAAGGCACTAT	D3	3.70454055949992	Pseudotime2	TRUST4
T24_GCTGGGTGCTTCATCTTGGACTGTGGA	D3	0.490819968236902	Pseudotime2	TRUST4
T24_GGGTATTATGGGCTTCTGGACTGTGGA	D2	0.312605748937594	Pseudotime2	TRUST4
T24_GTAGGAGCGAATAGCTCGGACTGTGGA	D4	4.19278046330548	Pseudotime2	TRUST4
T24_GTTACAGGCTACTGTGTTTCTGCGCTC	D4	3.45477273163331	Pseudotime2	TRUST4
T24_TCAGGTACGAAAGTCAAGCTCTGCTTC	D5	3.62179651996233	Pseudotime2	TRUST4
T24_TCATACTGCTGTACTACTTCTGCGCTC	D5	1.68874429062376	Pseudotime2	TRUST4
T24_TGGGAAGTACCCTAGGACTAAGTACGA	D2	3.82650859102182	Pseudotime2	TRUST4
T24_TGGGATTTACATTCGAAGCTCTGCTTC	D4	3.98348898040248	Pseudotime2	TRUST4
T24_TTAGTCTTACATCGCTCAAGGCACTAT	D1	8.29327911178331	Pseudotime2	TRUST4
T24_TTATTGCCGATGGATCTTAGTCATACG	D2	3.36783178634501	Pseudotime2	TRUST4
T24_AGCGCCATACCTCCGACGGACTGTGGA	D4	5.60021198047004	Pseudotime3	MiXCR
T24_ATCCTATCGAGTTGCCGCTAAGTACGA	D4	2.66909836977071	Pseudotime3	MiXCR
T24_ATGCATGTACTTTAGGATAGTCATACG	D3	3.14230385609395	Pseudotime3	MiXCR
T24_CGAGGAACGAAGCGGATGGACTGTGGA	D2	5.90406704535631	Pseudotime3	MiXCR
T24_CGGACACGCTCCAGCGTGCTCTGCTTC	D3	4.81183182705081	Pseudotime3	MiXCR
T24_CTGCAGGGCTCCAGCTGCCTAATAACG	D2	2.97603919222569	Pseudotime3	MiXCR
T24_GACTCAATACGGAGGCATTCTGCGCTC	D2	5.68525421758652	Pseudotime3	MiXCR
T24_GACTGATCGAACAAGTAGGACTGTGGA	D3	4.70459350872647	Pseudotime3	MiXCR
T24_GCACTAATACCATTTCGTTCTGCGCTC	D1	0.489987155576211	Pseudotime3	MiXCR
T24_GCAGCTGTACTTCCCGAAGCGACGGAT	D3	6.36700422788585	Pseudotime3	MiXCR
T24_GCTACAACGAAGTGTGGAGCGACGGAT	D4	6.33999428043296	Pseudotime3	MiXCR
T24_GGGTCACGCTGACCGCTAAGGCACTAT	D5	5.88932069636892	Pseudotime3	MiXCR
T24_GTCATTTATGGATTTCTCCTAATAACG	D2	8.42375242592401	Pseudotime3	MiXCR
T24_TACGTCCGCTCTGCCTTGGACTGTGGA	D4	2.61734575240549	Pseudotime3	MiXCR
T24_TCCACCACGATCATCTTTAGTCATACG	D5	2.75517818650168	Pseudotime3	MiXCR
T24_AACCATGATGTCTCGCAGGACTGTGGA	D2	0.832103061548431	Pseudotime3	MiXCR & TRUST4
T24_AACCCAAGCTTTGTTCTAAGGCACTAT	D4	4.49684101538775	Pseudotime3	MiXCR & TRUST4
T24_AATTCCTATGGCCAGTGGGACTGTGGA	D3	5.98279490833002	Pseudotime3	MiXCR & TRUST4
T24_AGTCACAATGCTCCATAAAGGCACTAT	D1	1.41926973902013	Pseudotime3	MiXCR & TRUST4
T24_ATCGTAGATGCCAGTGGGGACTGTGGA	D4	5.57497954898668	Pseudotime3	MiXCR & TRUST4
T24_CTCCTCCGCTGTCAGCCTAGTCATACG	D5	6.34136761600538	Pseudotime3	MiXCR & TRUST4
T24_GGGACCTTACGCAGGTTTAGTCATACG	D4	4.86293837335956	Pseudotime3	MiXCR & TRUST4
T24_TAATTCCGCTGCCTTTCTTCTGCGCTC	D1	6.71445275222845	Pseudotime3	MiXCR & TRUST4
T24_TCGCAGGTACCTAACAGGGACTGTGGA	D2	6.69498389113246	Pseudotime3	MiXCR & TRUST4
T24_TTCTCTCCGATCGGGTCCCTAATAACG	D5	0.0414897639328893	Pseudotime3	MiXCR & TRUST4
T24_TTTGGTTTACGCCAGACCCTAATAACG	D3	1.00609425698782	Pseudotime3	MiXCR & TRUST4
T24_AAACGCTGCTTGCGTGCTAGTCATACG	D2	7.16450384020994	Pseudotime3	TRUST4
T24_ACTATCTTACCATCTTGAAGGCACTAT	D4	0.36473486315112	Pseudotime3	TRUST4
T24_CCTGTTGTACAAACCCGGGACTGTGGA	D5	6.53543477953212	Pseudotime3	TRUST4
T24_CTCAACCGCTAACGGTGAAGGCACTAT	D4	5.4254647579198	Pseudotime3	TRUST4
T24_GACATCAGCTGTTGCGCCTAAGTACGA	D2	3.6845989074516	Pseudotime3	TRUST4
T24_GAGTTTGGCTTCTCATTAAGGCACTAT	D3	5.46115660055835	Pseudotime3	TRUST4
T24_GCTGGGTGCTTCATCTTGGACTGTGGA	D3	0.491289520232237	Pseudotime3	TRUST4
T24_GGGTATTATGGGCTTCTGGACTGTGGA	D2	0.312660122955422	Pseudotime3	TRUST4
T24_GTAGGAGCGAATAGCTCGGACTGTGGA	D4	4.23803359445543	Pseudotime3	TRUST4
T24_GTCCACTTACCCTAGGAGGACTGTGGA	D3	5.63405585815292	Pseudotime3	TRUST4
T24_GTTACAGGCTACTGTGTTTCTGCGCTC	D4	4.8230707667124	Pseudotime3	TRUST4
T24_TCAGGTACGAAAGTCAAGCTCTGCTTC	D5	5.41331652334723	Pseudotime3	TRUST4
T24_TCATACTGCTGTACTACTTCTGCGCTC	D5	1.62639487014397	Pseudotime3	TRUST4
T24_TGGGAAGTACCCTAGGACTAAGTACGA	D2	4.02015059859307	Pseudotime3	TRUST4
T24_TGGGATTTACATTCGAAGCTCTGCTTC	D4	5.37178345066906	Pseudotime3	TRUST4
T24_TTATTGCCGATGGATCTTAGTCATACG	D2	4.89589580557669	Pseudotime3	TRUST4
T24_TTCCTAAATGCATTTCGAGCGACGGAT	D4	5.43497721622429	Pseudotime3	TRUST4

## Sheet: 3.Pairwise movement
Summary of the movement trajectories and numbers of plasma cells between different Districts (D) in various paths in NSCLC T24
Pseudotime1			Pseudotime1					Pseudotime2						Pseudotime3
Transition	Count		From_To	From	To	BCR_Algorithms		From_To	From	To	BCR_Algorithms			From_To	From	To	BCR_Algorithms
D1 to D2	4		D1 to D2	CARDSGSYW	CARDSGSYW	MiXCR		D2 to D5	CARDSVLNRYAIEVTGPFDYW	CARDSVLNRYAIEVTGPFDYW	Pseudotime2	MiXCR		D1 to D2	CARHGLEAGDKFDYW	CARHGLEAGDKFDYW	MiXCR
D1 to D3	3		D1 to D2	CARHGLEAGDKFDYW	CARHGLEAGDKFDYW	MiXCR		D2 to D1	CARLQEYCIGMSCYGRPDRYRGDYW	CARLQEYCIGMSCYGRPDRYRGDYW	Pseudotime2	TRUST4		D2 to D5	CARDSVLNRYAIEVTGPFDYW	CARDSVLNRYAIEVTGPFDYW	MiXCR
D1 to D4	3		D1 to D4	CARDSGSYW	CARDSGSYW	MiXCR		D2 to D3	CARLQEYCIGMSCYGRPDRYRGDYW	CARLQEYCIGMSCYGRPDRYRGDYW	Pseudotime2	TRUST4		D3 to D2	CARDSGSYW	CARDSGSYW	MiXCR
D1 to D5	1		D1 to D5	CARDSGSYW	CARDSGSYW	MiXCR		D2 to D4	CARLQEYCIGMSCYGRPDRYRGDYW	CARLQEYCIGMSCYGRPDRYRGDYW	Pseudotime2	TRUST4		D3 to D4	CARTDYDILTDYIIHFDYW	CARTDYDILTDYIIHFDYW	MiXCR
D2 to D1	1		D2 to D4	CARDSGSYW	CARDSGSYW	MiXCR		D5 to D1	CATIDRAAILTGDYTVDYW	CATIDRAAILTGDYTVDYW	Pseudotime2	TRUST4		D1 to D3	CARLQEYCIGMSCYGRPDRYRGDYW	CARLQEYCIGMSCYGRPDRYRGDYW	TRUST4
D2 to D3	4		D2 to D5	CARDSGSYW	CARDSGSYW	MiXCR		D1 to D3	CARLQEYCIGMSCYGRPDRYRGDYW	CARLQEYCIGMSCYGRPDRYRGDYW	Pseudotime2	TRUST4 & MiXCR		D2 to D1	CARLQEYCIGMSCYGRPDRYRGDYW	CARLQEYCIGMSCYGRPDRYRGDYW	TRUST4
D2 to D4	6		D2 to D5	CARGGYSSGYSAFDIW	CARGGYSSGYSAFDIW	MiXCR		D1 to D4	CARLQEYCIGMSCYGRPDRYRGDYW	CARLQEYCIGMSCYGRPDRYRGDYW	Pseudotime2	TRUST4 & MiXCR		D2 to D3	CARLQEYCIGMSCYGRPDRYRGDYW	CARLQEYCIGMSCYGRPDRYRGDYW	TRUST4
D2 to D5	3		D3 to D1	CATDFGSGWYAYW	CATDFGSGWYAYW	MiXCR		D4 to D3	CARLQEYCIGMSCYGRPDRYRGDYW	CARLQEYCIGMSCYGRPDRYRGDYW	Pseudotime2	TRUST4 & MiXCR		D2 to D4	CARLQEYCIGMSCYGRPDRYRGDYW	CARLQEYCIGMSCYGRPDRYRGDYW	TRUST4
D3 to D1	2		D3 to D2	CARTDYDILTDYIIHFDYW	CARTDYDILTDYIIHFDYW	MiXCR								D2 to D5	CVRDRYSWNFFWLHSW	CVRDRYSWNFFWLHSW	TRUST4
D3 to D2	4		D3 to D4	CARDRGRGQFDYW	CARDRGRGQFDYW	MiXCR								D3 to D2	CARRGVAAHFDYW	CARRGVAAHFDYW	TRUST4
D3 to D4	11		D3 to D4	CARDSVLNRYAIEVTGPFDYW	CARDSVLNRYAIEVTGPFDYW	MiXCR								D3 to D4	CARLQEYCIGMSCYGRPDRYRGDYW	CARLQEYCIGMSCYGRPDRYRGDYW	TRUST4
D3 to D5	2		D3 to D4	CARTDYDILTDYIIHFDYW	CARTDYDILTDYIIHFDYW	MiXCR								D4 to D1	CARTDYDILTDYIIHFDYW	CARTDYDILTDYIIHFDYW	TRUST4
D4 to D1	2		D3 to D4	CARWTPGGYYYHGMDVW	CARWTPGGYYYHGMDVW	MiXCR								D1 to D4	CARLQEYCIGMSCYGRPDRYRGDYW	CARLQEYCIGMSCYGRPDRYRGDYW	TRUST4 & MiXCR
D4 to D2	6		D3 to D4	CATDFGSGWYAYW	CATDFGSGWYAYW	MiXCR
D4 to D3	3		D3 to D5	CARDSGSYW	CARDSGSYW	MiXCR
D4 to D5	2		D3 to D5	CARTDYDILTDYIIHFDYW	CARTDYDILTDYIIHFDYW	MiXCR
D5 to D1	2		D4 to D2	CARDFGGYSGSDWGLLDYW	CARDFGGYSGSDWGLLDYW	MiXCR
D5 to D2	3		D4 to D2	CARRGVAAHFDYW	CARRGVAAHFDYW	MiXCR
D5 to D3	2		D4 to D2	CARTDYDILTDYIIHFDYW	CARTDYDILTDYIIHFDYW	MiXCR
D5 to D4	7		D4 to D2	CATINRAGILTGYYTIDYW	CATINRAGILTGYYTIDYW	MiXCR
			D4 to D3	CARLQEYCIGMSCYGRPDRYRGDYW	CARLQEYCIGMSCYGRPDRYRGDYW	MiXCR
Pseudotime2			D4 to D3	CGTSASYLAGW	CGTSASYLAGW	MiXCR
Transition	Count		D4 to D5	CARDSGSYW	CARDSGSYW	MiXCR
D1 to D2	0		D5 to D2	CARDSVLNRYAIEVTGPFDYW	CARDSVLNRYAIEVTGPFDYW	MiXCR
D1 to D3	1		D5 to D2	CARTDYDILTDYIIHFDYW	CARTDYDILTDYIIHFDYW	MiXCR
D1 to D4	1		D5 to D3	CARDSVLNRYAIEVTGPFDYW	CARDSVLNRYAIEVTGPFDYW	MiXCR
D1 to D5	0		D5 to D4	CARDLIKWELPVRGYYYYYGLDVW	CARDLIKWELPVRGYYYYYGLDVW	MiXCR
D2 to D1	1		D5 to D4	CARDSVLNRYAIEVTGPFDYW	CARDSVLNRYAIEVTGPFDYW	MiXCR
D2 to D3	1		D5 to D4	CASGGAVGYW	CASGGAVGYW	MiXCR
D2 to D4	1		D1 to D2	CARLQEYCIGMSCYGRPDRYRGDYW	CARLQEYCIGMSCYGRPDRYRGDYW	TRUST4
D2 to D5	1		D1 to D2	CATPHTTVTNVYFDYW	CATPHTTVTNVYFDYW	TRUST4
D3 to D1	0		D1 to D3	CARDSFIKIRLTAELDYW	CARDSFIKIRLTAELDYW	TRUST4
D3 to D2	0		D2 to D1	CARDSGSYW	CARDSGSYW	TRUST4
D3 to D4	0		D2 to D3	CANNVISYDTNGRGGDYSFSLW	CANNVISYDTNGRGGDYSFSLW	TRUST4
D3 to D5	0		D2 to D3	CARLDHYNSGSYVHYHGMDVW	CARLDHYNSGSYVHYHGMDVW	TRUST4
D4 to D1	0		D2 to D3	CTTDFGSGWYTYW	CTTDFGSGWYTYW	TRUST4
D4 to D2	0		D2 to D4	CARLQEYCIGMSCYGRPDRYRGDYW	CARLQEYCIGMSCYGRPDRYRGDYW	TRUST4
D4 to D3	1		D2 to D4	CARRGVAAHFDYW	CARRGVAAHFDYW	TRUST4
D4 to D5	0		D2 to D4	CARTDYDILTDYIIHFDYW	CARTDYDILTDYIIHFDYW	TRUST4
D5 to D1	1		D2 to D4	CTTDFGSGWYTYW	CTTDFGSGWYTYW	TRUST4
D5 to D2	0		D2 to D5	CARTDYDILTDYIIHFDYW	CARTDYDILTDYIIHFDYW	TRUST4
D5 to D3	0		D3 to D2	CARLQEYCIGMSCYGRPDRYRGDYW	CARLQEYCIGMSCYGRPDRYRGDYW	TRUST4
D5 to D4	0		D3 to D4	CARLQEYCIGMSCYGRPDRYRGDYW	CARLQEYCIGMSCYGRPDRYRGDYW	TRUST4
			D3 to D4	CARTYFDVLNDDSYGMDVW	CARTYFDVLNDDSYGMDVW	TRUST4
Pseudotime3			D3 to D4	CTTDFGSGWYTYW	CTTDFGSGWYTYW	TRUST4
Transition	Count		D3 to D4	CTTDPSRFGELFDSW	CTTDPSRFGELFDSW	TRUST4
D1 to D2	1		D4 to D1	CARDSGSYW	CARDSGSYW	TRUST4
D1 to D3	1		D4 to D2	CARDSGSYW	CARDSGSYW	TRUST4
D1 to D4	1		D4 to D3	CARDSVLNRYAIEVTGPFDYW	CARDSVLNRYAIEVTGPFDYW	TRUST4
D1 to D5	0		D5 to D1	CARDSPAVVAGIPWDYW	CARDSPAVVAGIPWDYW	TRUST4
D2 to D1	1		D5 to D1	CATIDRAAILTGDYTVDYW	CATIDRAAILTGDYTVDYW	TRUST4
D2 to D3	1		D5 to D2	CASGGAVGYW	CASGGAVGYW	TRUST4
D2 to D4	1		D5 to D3	CATIDRAAILTGDYTVDYW	CATIDRAAILTGDYTVDYW	TRUST4
D2 to D5	2		D5 to D4	CARQGGSNYYDSRGYNDAFDIW	CARQGGSNYYDSRGYNDAFDIW	TRUST4
D3 to D1	0		D5 to D4	CATIDRAAILTGDYTVDYW	CATIDRAAILTGDYTVDYW	TRUST4
D3 to D2	2		D5 to D4	CATINRAGIVSAEYTIDYW	CATINRAGIVSAEYTIDYW	TRUST4
D3 to D4	2		D1 to D3	CARLQEYCIGMSCYGRPDRYRGDYW	CARLQEYCIGMSCYGRPDRYRGDYW	TRUST4 & MiXCR
D3 to D5	0		D1 to D3	CATIDRAAILTGDYTVDYW	CATIDRAAILTGDYTVDYW	TRUST4 & MiXCR
D4 to D1	1		D1 to D4	CARLQEYCIGMSCYGRPDRYRGDYW	CARLQEYCIGMSCYGRPDRYRGDYW	TRUST4 & MiXCR
D4 to D2	0		D1 to D4	CATIDRAAILTGDYTVDYW	CATIDRAAILTGDYTVDYW	TRUST4 & MiXCR
D4 to D3	0		D2 to D3	CARDSVLNRYAIEVTGPFDYW	CARDSVLNRYAIEVTGPFDYW	TRUST4 & MiXCR
D4 to D5	0		D2 to D4	CARDSVLNRYAIEVTGPFDYW	CARDSVLNRYAIEVTGPFDYW	TRUST4 & MiXCR
D5 to D1	0		D3 to D1	CARDSGSYW	CARDSGSYW	TRUST4 & MiXCR
D5 to D2	0		D3 to D2	CARDSGSYW	CARDSGSYW	TRUST4 & MiXCR
D5 to D3	0		D3 to D2	CASGGALKYW	CASGGALKYW	TRUST4 & MiXCR
D5 to D4	0		D3 to D4	CARDSGSYW	CARDSGSYW	TRUST4 & MiXCR
			D3 to D4	CATIDRAAILTGDYTVDYW	CATIDRAAILTGDYTVDYW	TRUST4 & MiXCR
			D4 to D1	CATDFGSGWYAYW	CATDFGSGWYAYW	TRUST4 & MiXCR
			D4 to D2	CAKEDNWNYEEGNWFDPW	CAKEDNWNYEEGNWFDPW	TRUST4 & MiXCR
			D4 to D5	CASGTITMVRGVAYYFYGMDVW	CASGTITMVRGVAYYFYGMDVW	TRUST4 & MiXCR
			D5 to D4	CARTDYDILTDYIIHFDYW	CARTDYDILTDYIIHFDYW	TRUST4 & MiXCR
