# Supplementary material for: Integrating single-nucleus barcoding with spatial transcriptomics via Stamp-seq to reveal immunotherapy response-enhancing functional modules in NSCLC
Source: Cell Discov. 2026 Feb 5;12:10. doi: 10.1038/s41421-025-00861-6 (PMC12877202; doi:10.1038/s41421-025-00861-6)
Supplement: Supplementary file 8 — Supplementary Table S7 [file 41421_2025_861_MOESM8_ESM.xls]

## Sheet: Sheet1
Ligand–receptor interaction prediction results in NSCLC samples
source	target	ligand.complex	receptor.complex	aggregate_rank	mean_rank	natmi.edge_specificity	natmi.rank	connectome.weight_sc	connectome.rank	logfc.logfc_comb	logfc.rank	sca.LRscore	sca.rank	cellphonedb.pvalue	cellphonedb.rank	SCI	Pval	logFC	padj
Endothelial	LECs	VWF	STAB2	2.51e-12	236.9	0.778344	1	2.40556	1	1.39013	2	0.982706	2	0	1178.5	3.08079	0.023	0.0851103	0.202736
Mesenchymal	LECs	COL1A2	FLT4	1.31e-08	243.3	0.560893	11	1.62413	17	1.24953	5	0.982241	5	0	1178.5	2.91583	0.0001	0.0865734	0.00414286
Endothelial	LECs	VWF	ITGA9	2.04e-08	241.3	0.483777	19	2.10522	2	1.35082	4	0.982609	3	0	1178.5	3.20197	0.0036	0.115074	0.0636585
Mesenchymal	LECs	COL1A1	FLT4	2.34e-07	247.5	0.413096	35	1.59478	22	1.5208	1	0.984954	1	0	1178.5	6.40539	0.051	0.0384346	0.293452
Mesenchymal	LECs	COL1A2	CD36	5.83e-07	254.3	0.454217	23	1.39423	44	1.09166	16	0.979128	10	0	1178.5	1.90427	0.0001	0.0695313	0.00414286
Mesenchymal	LECs	FN1	FLT4	1.32e-06	254.5	0.35046	54	1.53886	27	1.20532	7	0.981771	6	0	1178.5	2.11545	1	-0.0902827	1
Mesenchymal	LECs	COL1A1	CD36	2.15e-06	259.1	0.33453	61	1.36488	49	1.36293	3	0.982308	4	0	1178.5	4.05311	0.362	0.00777639	0.734126
Endothelial	Mesenchymal	VWF	LRP1	2.44e-06	260.5	0.323305	63	1.50367	33	1.11818	13	0.977548	15	0	1178.5	1.41463	0.028	0.0375014	0.21828
Myeloid	LECs	F13A1	ITGA9	2.6e-06	267.5	0.41253	36	1.66134	12	0.884002	64	0.970669	47	0	1178.5	1.24584	0.007	0.146961	0.0953052
Mesenchymal	LECs	THBS1	CD36	3.72e-06	268.9	0.349815	55	1.26446	70	1.07933	17	0.974889	24	0	1178.5	1.60606	0.016	0.0499663	0.160554
Myeloid	LECs	PDGFC	FLT4	4.89e-06	263.7	0.449613	26	1.90597	5	0.86333	75	0.973083	34	0	1178.5	0.830744	0.014	0.0809254	0.149265
Endothelial	DCs	VWF	ITGA4	8.05e-06	265.7	0.293328	85	1.75681	8	1.00543	31	0.974672	26	0	1178.5	0.734177	0.766	-0.134199	0.970453
Mesenchymal	Epithelial	CCN1	SDC4	1.2e-05	294.5	0.341053	59	1.19992	94	0.868545	71	0.968793	70	0	1178.5	0.406029	1	-0.169628	1
Myeloid	Endothelial	PDGFC	FLT1	2.87e-05	291.3	0.406242	37	1.57888	24	0.751223	117	0.965796	100	0	1178.5	0.450912	0.461	0.00674646	0.802091
LECs	Plasma	APP	DCC	3.28e-05	313.3	0.297666	81	1.12618	121	0.760574	111	0.967428	75	0	1178.5	0.660417	0.377	0.0150718	0.740217
Mesenchymal	Epithelial	THBS1	SDC4	3.85e-05	306.7	0.318668	67	1.11028	126	0.904905	55	0.965469	107	0	1178.5	0.569056	0.993	-0.089571	1
Endothelial	Myeloid	VWF	LRP1	5.06e-05	285.3	0.239903	135	1.37776	48	0.98967	36	0.97403	29	0	1178.5	0.958297	0.415	0.0101582	0.773458
LECs	DCs	APP	CD74	5.57e-05	350.7	0.122292	524	1.77067	7	0.986667	37	0.981311	7	0	1178.5	1.94949	0.375	0.037584	0.740217
LECs	DCs	CCL21	CCR7	6.33e-05	512.3	0.688359	3	1.99344	4	0.409463	419	0.936714	957	0	1178.5	0.171717	0.223	0.276206	0.596037
LECs	LECs	EFNA5	EPHB1	6.91e-05	302.9	0.306632	76	1.62435	16	0.719871	146	0.965878	98	0	1178.5	0.433299	0.089	0.0267273	0.372439
Endothelial	LECs	VWF	SIRPA	7.1e-05	293.1	0.303278	79	1.614	19	0.967714	42	0.963247	147	0	1178.5	0.359606	0.824	-0.0671167	0.991884
Mesenchymal	LECs	FN1	ITGA9	7.69e-05	290.5	0.22601	150	1.18117	104	1.12819	12	0.980585	8	0	1178.5	2.01092	0.997	-0.0654725	1
Mesenchymal	Myeloid	CCN1	TLR2	7.9e-05	321.9	0.360428	53	1.07207	151	0.79519	96	0.964254	131	0	1178.5	0.512459	0.0001	0.0845572	0.00414286
LECs	Epithelial	TFPI	SDC4	8.76e-05	293.9	0.381171	42	1.68511	10	0.706022	155	0.966428	84	0	1178.5	0.413838	0.518	-0.00409072	0.845357
LECs	Mesenchymal	TFPI	LRP1	8.98e-05	328.3	0.222686	156	1.10994	127	0.728547	139	0.971477	41	0	1178.5	0.62981	0.07	0.0264089	0.333333
Epithelial	Endothelial	CDH1	PTPRM	0.000101811	297.9	0.220213	161	1.63218	15	0.857083	76	0.969688	59	0	1178.5	0.530584	0.876	-0.0504018	1
Endothelial	T	VWF	ITGA4	0.000132278	291.3	0.213477	172	1.58096	23	1.0117	30	0.97044	53	0	1178.5	1.02197	0.0001	0.160885	0.00414286
Mesenchymal	LECs	THBS2	CD36	0.000141651	312.1	0.563452	10	1.25225	72	0.676743	175	0.964546	125	0	1178.5	0.478745	0.017	0.0519346	0.164883
Mesenchymal	Endothelial	COL1A2	CD93	0.000161872	316.5	0.419084	32	1.01515	181	0.835961	82	0.965403	109	0	1178.5	0.517698	0.418	0.0072549	0.776918
Mesenchymal	LECs	SLIT2	APP	0.000230877	337.3	0.240347	134	1.00017	198	0.741523	124	0.970567	52	0	1178.5	0.668716	0.0001	0.0820964	0.00414286
Mesenchymal	Endothelial	COL1A1	CD93	0.000254795	304.1	0.308654	75	0.985802	203	1.10723	14	0.970612	50	0	1178.5	1.4664	0.039	0.0708746	0.264252
Endothelial	LECs	TGM2	ITGA9	0.000291317	381.9	0.207599	184	1.10625	130	0.622879	207	0.960128	210	0	1178.5	0.328079	0.22	0.0526222	0.592937
Endothelial	DCs	APP	CD74	0.000298302	431.3	0.0874677	871	1.52621	29	0.88318	65	0.977976	13	0	1178.5	1.02532	0.705	-0.0737862	0.9422
Plasma	B	ST6GAL1	CD22	0.000308105	335.5	0.247681	129	1.36274	50	0.769819	107	0.959876	213	0	1178.5	0.392977	0.123	0.0684123	0.441769
DCs	LECs	ADAM12	ITGA9	0.000350067	371.7	0.250037	127	1.1382	116	0.602231	220	0.95977	217	0	1178.5	0.515152	0.071	0.276206	0.335342
Mesenchymal	LECs	SPON1	APP	0.000454135	371.7	0.270985	104	0.945036	235	0.617633	212	0.964335	129	0	1178.5	0.409202	0.0001	0.0697215	0.00414286
LECs	RECs	CCL21	GRM7	0.000476828	769.5	0.763272	2	1.6834	11	0.340408	592	0.912437	2064	0	1178.5	0.0952381	0.163	0.60206	0.51269
LECs	Endothelial	EFNA5	EPHA4	0.000501604	349.9	0.268941	108	1.47624	37	0.653625	185	0.958794	241	0	1178.5	0.417734	0.0034	0.180208	0.0612422
Endothelial	Mesenchymal	HSPG2	LRP1	0.000501604	338.1	0.180222	241	1.0249	177	0.866551	72	0.975168	22	0	1178.5	1.24996	0.0003	0.0802553	0.0102353
Epithelial	Epithelial	ICAM1	MUC1	0.000518217	338.5	0.385423	41	1.8322	6	0.600566	224	0.958653	243	0	1178.5	0.343937	0.011	0.0952592	0.12915
Myeloid	T	MRC1	PTPRC	0.000532344	312.7	0.177419	246	1.45846	39	0.84943	79	0.975173	21	0	1178.5	0.983263	0.616	-0.00665787	0.898592
Myeloid	Mesenchymal	PDGFC	PDGFRA	0.00057959	388.1	0.405963	38	0.962185	224	0.560925	250	0.958327	250	0	1178.5	0.324927	0.0001	0.109565	0.00414286
Mesenchymal	T	LAMA2	CD44	0.000771075	409.1	0.151446	342	0.718733	500	1.14355	11	0.977764	14	0	1178.5	1.77223	0.0001	0.0915198	0.00414286
Myeloid	DCs	F13A1	ITGA4	0.000784761	378.5	0.25013	126	1.31293	59	0.538618	259	0.957519	270	0	1178.5	0.181208	0.87	-0.276206	1
LECs	Endothelial	SEMA6A	PLXNA2	0.000819635	395.7	0.200484	192	1.0687	152	0.519414	273	0.961105	183	0	1178.5	0.197044	0.988	-0.147676	1
LECs	LECs	TIMP3	KDR	0.000843514	411.9	0.23242	140	0.976666	212	0.552122	254	0.957405	275	0	1178.5	0.254963	0.723	-0.0142979	0.950023
Endothelial	Myeloid	VWF	SIRPA	0.000867904	338.5	0.222812	155	1.49089	35	0.933356	47	0.957382	277	0	1178.5	0.388358	0.076	0.0988575	0.344914
Mesenchymal	T	COL1A1	CD44	0.000884664	540.7	0.0973679	753	0.596134	745	1.10563	15	0.978224	12	0	1178.5	1.85486	1	-0.139829	1
Endothelial	Plasma	APP	DCC	0.000957403	399.3	0.212902	173	0.881713	284	0.657087	184	0.961713	177	0	1178.5	0.419671	0.599	-0.0142521	0.891169
Mesenchymal	Epithelial	CCN2	FGFR2	0.000970725	387.3	0.332603	62	1.03662	173	0.583768	238	0.957093	285	0	1178.5	0.213319	0.998	-0.115242	1
LECs	Myeloid	TFPI	LRP1	0.00109689	396.5	0.16524	294	0.984033	206	0.600041	225	0.967039	79	0	1178.5	0.516648	0.023	0.0852882	0.202736
Mesenchymal	Endothelial	COL1A1	ITGA5	0.0011265	326.7	0.241087	133	0.868255	296	1.18589	9	0.976071	17	0	1178.5	1.91299	0.739	-0.0242332	0.956741
LECs	Myeloid	APP	CD74	0.00120155	471.5	0.0781204	996	1.30151	63	0.77844	104	0.976726	16	0	1178.5	1.13485	0.372	0.0118402	0.737389
Mesenchymal	Endothelial	CCN1	ITGA5	0.00130006	345.9	0.269812	107	0.857472	307	0.865932	73	0.969389	64	0	1178.5	0.571184	0.893	-0.0365914	1
Endothelial	RECs	VWF	ITGB1	0.00134327	368.5	0.131874	448	1.33861	55	0.913528	53	0.965461	108	0	1178.5	1.19565	0.009	0.439333	0.112017
LECs	Epithelial	SEMA6A	PLXNA2	0.00136783	429.3	0.179786	242	1.02103	178	0.483441	311	0.959017	237	0	1178.5	0.326371	0.033	0.135489	0.23985
LECs	LECs	ANGPT2	TIE1	0.00154866	360.3	0.484916	18	1.53347	28	0.542849	256	0.955643	321	0	1178.5	0.244166	0.0016	0.0690168	0.0356923
Epithelial	DCs	CXCL2	XCR1	0.0015683	863.1	0.481091	20	2.01408	3	0.297758	730	0.904477	2384	0	1178.5	0	0.821	#NAME?	0.991884
Mesenchymal	Endothelial	MMP2	PECAM1	0.00158685	409.3	0.207963	181	0.847456	323	0.534693	262	0.965648	102	0	1178.5	0.382816	0.929	-0.0386501	1
Endothelial	Endothelial	EFNB2	PECAM1	0.0016062	397.5	0.284618	92	1.1878	99	0.470949	324	0.956775	294	0	1178.5	0.319944	0.0002	0.109994	0.00763158
LECs	LECs	SEMA3A	NRP2	0.00168536	382.7	0.377533	44	1.24231	77	0.505462	286	0.955318	328	0	1178.5	0.251829	0.0005	0.0857176	0.0159341
LECs	DCs	RELN	LRP8	0.00172808	398.7	0.47418	21	1.66008	13	0.556173	251	0.948075	530	0	1178.5	0.252525	0.078	0.267606	0.350698
Mesenchymal	Epithelial	FBN1	ITGB6	0.00180946	382.5	0.343925	57	1.34578	53	0.502331	290	0.955048	334	0	1178.5	0.261766	0.0003	0.114684	0.0102353
Mesenchymal	LECs	FN1	ROBO4	0.00183078	381.1	0.21802	167	0.833024	335	0.790628	97	0.964429	128	0	1178.5	0.404325	1	-0.125849	1
Mesenchymal	Mesenchymal	LAMA2	ITGA1	0.00187849	381.9	0.257618	121	0.681273	570	1.16793	10	0.973775	30	0	1178.5	1.17446	0.0001	0.0935948	0.00414286
Epithelial	LECs	VEGFA	ITGA9	0.00189586	385.9	0.270784	105	1.21852	87	0.601782	221	0.95491	338	0	1178.5	0.204961	0.586	-0.0242084	0.881889
Endothelial	Endothelial	COL4A2	CD93	0.00212518	435.3	0.255504	124	0.983224	208	0.47517	318	0.954411	348	0	1178.5	0.251939	0.063	0.0470161	0.321655
Endothelial	LECs	FN1	FLT4	0.0021734	382.3	0.149949	350	1.19834	95	0.555138	252	0.972398	36	0	1178.5	1.31232	0.044	0.159067	0.276483
LECs	Mesenchymal	APP	LRP1	0.00224723	408.7	0.148679	353	0.934124	239	0.623588	205	0.968801	68	0	1178.5	0.49189	0.068	0.0267328	0.328667
LECs	Mesenchymal	FGF13	EGFR	0.00232289	429.1	0.229965	142	1.00567	190	0.515211	279	0.954144	356	0	1178.5	0.194954	0.675	-0.0106144	0.924717
Endothelial	Epithelial	CCN2	FGFR2	0.00234853	437.9	0.288749	86	0.976153	215	0.441754	353	0.954095	357	0	1178.5	0.128522	1	-0.275933	1
Mesenchymal	B	LAMA2	CD44	0.00244356	490.7	0.118776	549	0.623673	678	1.02373	25	0.974964	23	0	1178.5	1.53	0.0001	0.136505	0.00414286
Endothelial	Mesenchymal	HSPG2	ITGA2	0.00253386	427.9	0.212529	174	0.901414	269	0.707181	154	0.953822	364	0	1178.5	0.297988	0.159	0.0371073	0.505592
Endothelial	Mesenchymal	HSPG2	FGFR1	0.00253386	423.7	0.146319	364	0.907876	266	0.735063	132	0.961578	178	0	1178.5	0.386559	0.65	-0.0117524	0.914161
Mesenchymal	LECs	ADAM12	ITGA9	0.00256119	431.9	0.187046	217	1.0371	172	0.599766	227	0.953777	365	0	1178.5	0.223789	0.452	0.00403036	0.796355
Myeloid	Mesenchymal	PSAP	LRP1	0.00258874	456.7	0.17653	247	0.809673	366	0.486081	305	0.960824	187	0	1178.5	0.298909	0.214	0.0175047	0.582176
LECs	Epithelial	FGF13	FGFR2	0.00264146	411.3	0.533675	14	1.56941	26	0.477649	315	0.948276	523	0	1178.5	0.227154	0.016	0.183644	0.160554
Mesenchymal	Mesenchymal	SLIT3	ROBO2	0.00265	439.9	0.394535	40	0.598774	736	0.762804	109	0.964008	136	0	1178.5	0.527131	0.0001	0.0709694	0.00414286
Endothelial	B	VWF	ITGA4	0.00288575	364.7	0.138946	401	1.41682	42	0.888636	62	0.963617	140	0	1178.5	0.594896	0.065	0.126105	0.32551
Mesenchymal	LECs	SLIT3	ROBO4	0.00302874	428.3	0.37728	45	0.860265	305	0.588816	232	0.953282	381	0	1178.5	0.222623	0.021	0.051075	0.190312
Endothelial	Endothelial	COL4A1	CD93	0.00305991	445.1	0.259568	120	0.954495	229	0.477066	316	0.953267	382	0	1178.5	0.249751	0.164	0.0319188	0.513053
LECs	LECs	FN1	FLT4	0.00328476	394.9	0.140638	389	1.18253	103	0.531258	264	0.971524	40	0	1178.5	0.622605	0.784	-0.0160979	0.976213
Epithelial	LECs	PDGFC	FLT4	0.00345265	442.3	0.141357	385	1.34458	54	0.629374	200	0.952986	394	0	1178.5	0.167102	0.729	-0.0601074	0.953604
Mesenchymal	LECs	TGM2	ITGA9	0.00352155	473.3	0.146627	361	0.992176	200	0.588882	231	0.952913	396	0	1178.5	0.213506	0.196	0.0232535	0.560552
Mesenchymal	DCs	THBS1	ITGA4	0.00355638	404.7	0.16891	277	0.78826	397	0.814684	90	0.966929	81	0	1178.5	0.43311	0.985	-0.242798	1
Mesenchymal	Plasma	SLIT2	DCC	0.00362679	372.7	0.501002	16	0.786856	399	0.758356	113	0.962471	157	0	1178.5	0.426237	0.99	-0.055852	1
Epithelial	Endothelial	BMP1	BMPR2	0.00373433	487.1	0.167843	282	0.880396	285	0.504745	288	0.95267	402	0	1178.5	0.278351	0.339	0.0357462	0.712908
LECs	Endothelial	ANGPT2	TEK	0.00374449	389.1	0.577638	9	1.5111	31	0.527076	266	0.95102	461	0	1178.5	0.129064	0.948	-0.130702	1
Epithelial	Myeloid	SFTPA1	TLR2	0.00398771	523.3	0.60099	6	1.50937	32	0.396989	446	0.936784	954	0	1178.5	0.157937	0.009	0.191886	0.112017
Mesenchymal	Mesenchymal	COL1A1	DDR2	0.00419251	475.9	0.26025	118	0.534125	902	1.04528	22	0.962384	159	0	1178.5	0.738491	0.229	0.0108913	0.605931
Mesenchymal	Mesenchymal	SERPINE1	LRP1	0.00419251	456.5	0.221115	159	0.560863	842	0.89753	59	0.970925	44	0	1178.5	0.786691	1	-0.0443908	1
Mesenchymal	DCs	THBS2	ITGA4	0.00426749	495.9	0.272065	101	0.776057	416	0.412098	412	0.953464	372	0	1178.5	0.165552	0.874	-0.133087	1
Epithelial	RECs	CXCL2	GRM7	0.00449666	699.5	0.415558	34	1.61993	18	0.376074	496	0.918681	1771	0	1178.5	0.0333333	0.401	0	0.759569
Mesenchymal	Endothelial	CCN1	CAV1	0.00451233	392.7	0.205201	187	0.770384	422	0.817805	88	0.966195	88	0	1178.5	0.492905	0.602	-0.00877255	0.891169
Mesenchymal	DCs	THBS1	PTPRJ	0.00451233	394.1	0.135377	422	0.890674	280	0.901659	57	0.973328	33	0	1178.5	1.20234	0.598	-0.0240847	0.890704
LECs	Mesenchymal	NCAM1	CACNA1C	0.00455412	419.5	0.348171	56	0.850524	319	0.742522	121	0.95191	423	0	1178.5	0.208099	0.321	0.014853	0.69626
Mesenchymal	Endothelial	FBN1	ITGA5	0.0045962	469.7	0.223324	153	0.768781	424	0.510885	284	0.956209	309	0	1178.5	0.1971	0.943	-0.0477799	1
Epithelial	Mesenchymal	ICAM1	EGFR	0.0045962	489.1	0.1746	250	0.871293	292	0.490652	301	0.951907	424	0	1178.5	0.235774	0.028	0.0705977	0.21828
Endothelial	Mesenchymal	VWF	ITGB1	0.00467302	421.3	0.108294	639	1.28902	64	0.896951	60	0.962021	165	0	1178.5	0.517231	0.0001	0.109126	0.00414286
Endothelial	Endothelial	VWF	ITGB1	0.00475642	424.1	0.1082	642	1.28882	65	0.872338	69	0.962005	166	0	1178.5	0.467489	0.0007	0.084123	0.020099
Endothelial	Myeloid	HSPG2	LRP1	0.00498784	410.3	0.133731	433	0.898992	271	0.738045	127	0.971287	42	0	1178.5	0.717637	0.627	-0.0160008	0.904177
LECs	Endothelial	TIMP3	MET	0.00507809	497.9	0.169187	276	0.839998	331	0.524867	269	0.951556	435	0	1178.5	0.233498	0.265	0.0546021	0.640698
RECs	LECs	PDGFC	FLT4	0.00530899	466.1	0.132279	440	1.32804	56	0.605904	218	0.951476	438	0	1178.5	0.214286	0.312	0.176091	0.691522
Mesenchymal	Endothelial	SLIT2	APP	0.00535608	437.9	0.171905	262	0.755705	441	0.638035	198	0.965384	110	0	1178.5	0.362701	0.841	-0.0222017	0.999959
B	DCs	ADAM28	ITGA4	0.00545117	466.3	0.150901	345	1.31536	58	0.397659	443	0.956268	307	0	1178.5	0.189189	0.561	-0.0395085	0.868143
Mesenchymal	B	COL1A1	CD44	0.00560423	650.9	0.0763637	1032	0.501074	986	0.9858	38	0.97548	20	0	1178.5	1.32625	1	-0.17469	1
Endothelial	Epithelial	VWF	ITGA9	0.00564412	448.9	0.0957365	768	1.2871	66	0.904783	56	0.961736	176	0	1178.5	0.361512	0.776	-0.0439372	0.973778
Endothelial	Myeloid	APP	CD74	0.00573836	599.5	0.0558747	1451	1.05705	156	0.674952	177	0.972596	35	0	1178.5	0.682016	0.819	-0.049613	0.991277
RECs	Mesenchymal	CALM3	CACNA1C	0.0060739	458.6	0.246261	130	0.776636	415	0.75633	114	0.951094	455.5	0	1178.5	0.111588	0.808	-0.187087	0.988275
Endothelial	LECs	VWF	ITGB1	0.00612552	435.3	0.104302	680	1.28063	67	0.87232	70	0.961329	181	0	1178.5	0.4	0.317	0.0310342	0.693288
Epithelial	LECs	NTN4	UNC5A	0.00620264	601.3	0.55637	12	1.43796	40	0.357603	537	0.930626	1239	0	1178.5	0.0887728	0.16	0.0921462	0.507104
Plasma	Mesenchymal	ST6GAL1	EGFR	0.00631037	392.7	0.130229	460	0.928483	244	0.912815	54	0.974496	27	0	1178.5	0.928433	0.655	-0.00520902	0.917633
Mesenchymal	Endothelial	CCN2	ITGA5	0.00636382	443.7	0.219224	163	0.740706	461	0.601732	222	0.9606	194	0	1178.5	0.319975	0.804	-0.0267769	0.986712
Epithelial	Plasma	NTN4	DCC	0.0064176	395.7	0.453568	24	1.2144	88	0.599803	226	0.950982	462	0	1178.5	0.114925	1	-0.331386	1
LECs	T	LAMA4	CD44	0.00658096	461.3	0.129303	465	0.853716	311	0.517563	275	0.9671	77	0	1178.5	0.440389	0.299	0.0182401	0.6845
LECs	DCs	EFNA5	EPHB1	0.00663608	461.5	0.143579	376	1.22817	83	0.626433	204	0.950907	466	0	1178.5	0.121212	0.631	-0.176091	0.90625
Mesenchymal	Mesenchymal	SLIT2	ROBO2	0.00684303	470.3	0.377732	43	0.586714	775	0.690438	167	0.960812	188	0	1178.5	0.485831	0.0001	0.140946	0.00414286
DCs	DCs	APP	CD74	0.00694976	756.9	0.033541	2188	1.14764	112	0.651277	189	0.96491	117	0	1178.5	0.757009	0.022	0.227244	0.196914
Myeloid	T	F13A1	ITGA4	0.00708934	451.3	0.182038	231	1.13708	118	0.54489	255	0.950566	474	0	1178.5	0.30647	0.033	0.0791414	0.23985
Mesenchymal	Endothelial	SPARC	ENG	0.00714755	518.1	0.194177	201	0.731732	475	0.429774	373	0.953839	363	0	1178.5	0.256822	0.016	0.0749304	0.160554
Epithelial	RECs	BMP1	BMPR1B	0.00715576	672.5	0.421361	31	1.40271	43	0.355396	550	0.922605	1560	0	1178.5	0	0.558	#NAME?	0.866738
Mesenchymal	Endothelial	THBS2	NOTCH4	0.00720611	420.7	0.604496	5	1.04689	159	0.505658	285	0.950418	476	0	1178.5	0.168096	0.933	-0.0602772	1
LECs	Mesenchymal	SEMA6A	PLXNA2	0.00726503	539.1	0.127783	477	0.901262	270	0.449289	344	0.951755	426	0	1178.5	0.207039	0.0001	0.0836067	0.00414286
Mesenchymal	DCs	VCAN	ITGA4	0.0075649	529.3	0.226258	147	0.775284	417	0.37968	482	0.95202	422	0	1178.5	0.225753	0.303	0.0621479	0.684879
LECs	Epithelial	TIMP3	MET	0.00768736	524.5	0.158929	316	0.812639	361	0.511899	283	0.950094	484	0	1178.5	0.250653	0.076	0.146581	0.344914
LECs	B	APP	CD74	0.00772712	576.1	0.0600603	1346	1.10969	128	0.641996	196	0.973543	32	0	1178.5	0.833004	0.081	0.0703084	0.356449
LECs	Epithelial	FGF13	EGFR	0.00799985	514.9	0.189422	211	0.929893	241	0.391094	455	0.94971	489	0	1178.5	0.185379	0.165	0.0731071	0.513963
RECs	Endothelial	CDH1	PTPRM	0.00806344	415.3	0.126379	490	1.23737	80	0.739341	126	0.960371	202	0	1178.5	0.195652	0.64	-0.159701	0.910416
Myeloid	Mesenchymal	PDGFC	PDGFRB	0.00845284	467.3	0.311118	73	0.892205	279	0.484145	310	0.949435	496	0	1178.5	0.182928	0.056	0.0439661	0.306994
Epithelial	Endothelial	SFTPA2	CD93	0.00852962	509.9	0.439643	27	1.38394	47	0.434444	364	0.937193	933	0	1178.5	0.170447	0.007	0.180934	0.0953052
Mesenchymal	LECs	SLIT2	ROBO4	0.00871997	466.1	0.361212	52	0.848205	322	0.516449	278	0.949183	500	0	1178.5	0.188381	0.0009	0.0832573	0.023945
Epithelial	T	LAMA3	CD44	0.00885583	530.9	0.160107	312	0.916841	254	0.373184	502	0.952557	408	0	1178.5	0.277305	0.0038	0.149521	0.0667879
Mesenchymal	Mesenchymal	COL1A1	CD44	0.00926049	848.3	0.0529084	1552	0.39492	1416	0.931739	49	0.970686	46	0	1178.5	1.15494	1	-0.0622918	1
Endothelial	Mesenchymal	HSPG2	PTPRS	0.00934357	447.3	0.123765	509	0.922401	248	0.736854	129	0.961838	172	0	1178.5	0.472634	0.0029	0.0832119	0.0542581
Mesenchymal	Mesenchymal	THBS1	LRP1	0.00963685	479.5	0.186171	221	0.535118	900	0.92743	50	0.970658	48	0	1178.5	1.0608	0.008	0.0292259	0.103111
Mesenchymal	Epithelial	CCN2	ERBB4	0.00999919	476.7	0.223268	154	0.710459	518	0.568096	246	0.957044	287	0	1178.5	0.12104	1	-0.365526	1
Mesenchymal	Myeloid	COL5A1	SDC3	0.0103011	509.1	0.269827	106	0.737582	468	0.520605	271	0.948368	522	0	1178.5	0.135795	0.969	-0.0549409	1
DCs	T	BTLA	CD247	0.0104114	685.5	0.426121	29	1.35927	52	0.342329	585	0.922331	1583	0	1178.5	0.0220588	0.95	-0.425969	1
Mesenchymal	Endothelial	SPON1	APP	0.0107664	489.3	0.193819	203	0.700571	528	0.514146	280	0.958102	257	0	1178.5	0.227974	0.816	-0.0225733	0.990955
RECs	LECs	TGM2	ITGA9	0.0110048	546.3	0.121056	531	0.944334	237	0.529071	265	0.948422	520	0	1178.5	0.52381	0.03	0.564271	0.228346
Endothelial	Endothelial	COL18A1	ITGA5	0.011247	596.3	0.173783	253	0.698061	534	0.367035	515	0.949181	501	0	1178.5	0.17419	0.14	0.0345556	0.473193
Myeloid	RECs	PSAP	CELSR1	0.0113285	564.3	0.129818	462	1.03254	174	0.384469	472	0.947867	535	0	1178.5	0.0240964	0.981	-0.740363	1
Mesenchymal	Epithelial	ADAM17	MUC1	0.011493	462.5	0.193337	204	1.3274	57	0.45878	336	0.947699	537	0	1178.5	0.132882	0.669	-0.012388	0.922539
LECs	Mesenchymal	HSPG2	LRP1	0.011493	506.3	0.120423	537	0.70026	530	0.591211	229	0.969789	57	0	1178.5	0.523693	0.247	0.012531	0.624306
Plasma	Endothelial	CD38	PECAM1	0.0115759	538.7	0.120409	538	0.920902	250	0.442604	351	0.953399	376	0	1178.5	0.280014	0.0012	0.14989	0.0297436
Mesenchymal	Mesenchymal	LAMA2	CD44	0.0116276	630.1	0.0822936	929	0.51752	947	0.969664	41	0.970073	55	0	1178.5	0.81746	0.0001	0.0395667	0.00414286
Endothelial	LECs	TIMP3	KDR	0.0116592	570.1	0.150887	346	0.742242	460	0.463711	327	0.947672	539	0	1178.5	0.138916	0.925	-0.167799	1
Endothelial	Endothelial	SORBS1	INSR	0.0116592	571.3	0.128583	471	0.696914	539	0.470817	325	0.954766	343	0	1178.5	0.274011	0.081	0.0475823	0.356449
Mesenchymal	DCs	LAMA2	CD44	0.0120474	634.9	0.0816866	938	0.515754	950	0.920242	52	0.969965	56	0	1178.5	0.588629	0.73	-0.0678272	0.953604
Epithelial	Mesenchymal	C4BPA	LRP1	0.0121683	451.3	0.365397	50	1.12866	120	0.434512	363	0.947573	545	0	1178.5	0.212089	0.0001	0.167361	0.00414286
DCs	LECs	NRG2	NRP2	0.0129086	509.9	0.341585	58	1.38819	45	0.414622	406	0.938837	862	0	1178.5	0.262626	0.027	0.460731	0.216298
Epithelial	Epithelial	ICAM1	EGFR	0.0129622	602.5	0.143818	374	0.795518	389	0.366535	517	0.947268	554	0	1178.5	0.164296	0.317	0.0192152	0.693288
LECs	LECs	EFNA5	EPHA2	0.0137468	482.7	0.206929	185	1.30186	62	0.58306	239	0.942074	749	0	1178.5	0.128004	0.319	0.015029	0.695564
Epithelial	Endothelial	C4BPA	BMPR2	0.0137932	453.3	0.288361	88	1.30242	61	0.428074	376	0.94705	563	0	1178.5	0.123711	0.823	-0.0564814	0.991884
Myeloid	Myeloid	PSAP	LRP1	0.0138879	615.5	0.130991	455	0.683765	564	0.357574	538	0.954806	342	0	1178.5	0.317256	0.0001	0.1865	0.00414286
Myeloid	B	MRC1	PTPRC	0.0142714	436.9	0.11675	568	1.19414	96	0.513456	281	0.969571	61	0	1178.5	0.634829	0.163	0.0380887	0.51269
B	T	CD22	PTPRC	0.014564	459.3	0.216208	168	1.24067	79	0.491655	300	0.94684	571	0	1178.5	0.1538	0.38	0.0155636	0.744092
Mesenchymal	T	COL6A3	CD44	0.014564	437.1	0.151221	343	0.681148	571	0.873295	68	0.974758	25	0	1178.5	0.899966	0.918	-0.0197177	1
Endothelial	B	VWF	ITGB1	0.0145954	476.9	0.0906974	822	1.25202	73	0.878772	67	0.958646	244	0	1178.5	0.507177	0.04	0.178145	0.268519
Mesenchymal	Myeloid	COL1A1	CD44	0.014717	889.3	0.0489339	1655	0.376933	1493	0.900348	58	0.969555	62	0	1178.5	0.877214	1	-0.15515	1
Epithelial	Myeloid	C3	ITGAX	0.0147614	509.3	0.192489	206	1.01173	185	0.415044	404	0.946811	573	0	1178.5	0.093473	0.995	-0.221099	1
Endothelial	Endothelial	CCN2	ITGA5	0.0147614	511.9	0.190319	209	0.680238	573	0.459717	335	0.957836	264	0	1178.5	0.32412	0.173	0.0323487	0.525625
Epithelial	RECs	CDH1	IGF1R	0.0150613	572.1	0.121536	528	1.14752	113	0.344877	576	0.950949	465	0	1178.5	0.1	0.582	-0.124939	0.879521
Mesenchymal	RECs	COL1A1	CD44	0.015187	891.3	0.0488484	1657	0.376546	1495	0.884477	63	0.969529	63	0	1178.5	1.64807	0.262	0.141851	0.640641
LECs	T	MRC1	PTPRC	0.0154768	527.5	0.087942	866	0.952091	230	0.561252	249	0.965101	114	0	1178.5	0.374966	0.535	-0.00343071	0.854821
Mesenchymal	Myeloid	LAMA2	CD44	0.0161482	662.9	0.0761117	1035	0.499532	990	0.938273	46	0.968918	65	0	1178.5	0.747023	0.167	0.0257657	0.515213
LECs	Epithelial	TFPI	F3	0.0162059	447.1	0.282341	93	1.15278	110	0.553655	253	0.945746	601	0	1178.5	0.127937	0.645	-0.0421977	0.911994
Mesenchymal	DCs	CCN1	ITGB2	0.0166277	542.3	0.138637	403	0.668288	591	0.701003	159	0.953302	380	0	1178.5	0.202341	0.692	-0.0664337	0.933875
Mesenchymal	RECs	LAMA2	CD44	0.0166394	664.7	0.0759786	1037	0.499145	991	0.922402	51	0.968892	66	0	1178.5	0.901288	0.228	0.123562	0.604388
Mesenchymal	DCs	COL1A1	CD44	0.0166394	855.3	0.0525181	1563	0.393154	1418	0.882317	66	0.970581	51	0	1178.5	1.28261	0.425	0.022664	0.780557
LECs	Myeloid	SEMA3D	PLXND1	0.0167362	601.9	0.172376	257	0.755865	439	0.356309	543	0.946031	592	0	1178.5	0.153163	0.084	0.0810736	0.364671
Mesenchymal	Endothelial	MAML2	NOTCH4	0.0168452	556.9	0.11597	574	0.894173	277	0.340272	593	0.962109	162	0	1178.5	0.292999	0.892	-0.0363416	1
Epithelial	Mesenchymal	CDH1	EGFR	0.0169547	494.9	0.19993	194	1.09054	138	0.431834	370	0.945911	594	0	1178.5	0.13642	0.381	0.0094039	0.744489
RECs	Mesenchymal	CALM1	CACNA1C	0.0173979	528	0.171592	264	0.665179	598	0.720632	144	0.951094	455.5	0	1178.5	0.257511	0.15	0.165367	0.489865
Endothelial	Endothelial	SPARC	ENG	0.01751	610.7	0.17214	258	0.682622	567	0.338045	599	0.951113	451	0	1178.5	0.218533	0.011	0.0697218	0.12915
RECs	LECs	THBS1	CD36	0.0176227	775.4	0.130812	456	0.972528	219	0.337731	600	0.959581	222	0.001	2380	0.47619	0.372	0.124939	0.737389
LECs	RECs	APP	GRM7	0.0179065	428.2	0.305965	77	1.71366	9	0.518847	274	0.945732	602.5	0	1178.5	0.047619	0.678	-0.39794	0.926579
Mesenchymal	Endothelial	SORBS1	INSR	0.0179637	623.3	0.114708	586	0.662053	603	0.459936	333	0.952235	416	0	1178.5	0.227195	0.438	0.00630511	0.787965
LECs	LECs	SEMA6A	PLXNA2	0.0184259	615.1	0.111425	607	0.863588	303	0.384681	470	0.948511	517	0	1178.5	0.139847	0.664	-0.0117384	0.920965
Mesenchymal	Endothelial	FN1	ROBO4	0.0188967	499.7	0.154816	330	0.657769	611	0.743006	120	0.958066	259	0	1178.5	0.48043	0.016	0.0927541	0.160554
LECs	Myeloid	APP	NOTCH2	0.0191344	523.3	0.0906602	824	1.00482	191	0.525753	268	0.962524	155	0	1178.5	0.355716	0.062	0.0672857	0.320499
LECs	Myeloid	APP	LRP1	0.0196191	519.9	0.110325	617	0.808216	369	0.495082	298	0.963962	137	0	1178.5	0.395671	0.033	0.0756627	0.23985
Endothelial	Endothelial	EDN1	ADGRL4	0.020131	580.5	0.593981	7	1.21874	86	0.368517	511	0.933025	1120	0	1178.5	0.103599	0.09	0.0540799	0.373391
RECs	Epithelial	FGF14	FGFR2	0.020131	522.5	0.502104	15	1.2447	74	0.412441	411	0.937191	934	0	1178.5	0.1	0.336	0.176091	0.71176
Mesenchymal	Myeloid	VCAN	TLR2	0.020131	516.9	0.451113	25	0.969453	221	0.396545	447	0.942816	713	0	1178.5	0.137496	0.106	0.0357246	0.409321
Endothelial	LECs	EFNB2	EPHB1	0.020131	575.9	0.427697	28	1.23319	81	0.358525	535	0.934459	1057	0	1178.5	0.0847291	0.575	-0.0245429	0.873494
Epithelial	Endothelial	COL4A3	CD93	0.020131	623.1	0.416629	33	1.24436	75	0.319784	651	0.931923	1178	0	1178.5	0.107216	0.044	0.121243	0.276483
Mesenchymal	Mesenchymal	COL3A1	DDR2	0.020131	499.9	0.322508	64	0.551422	864	0.795294	95	0.956636	298	0	1178.5	0.36061	0.0018	0.0423379	0.0383824
Mesenchymal	Epithelial	IL16	KCNJ15	0.020131	486.1	0.322329	65	1.18428	102	0.411608	414	0.943913	671	0	1178.5	0.157029	0.0003	0.108659	0.0102353
LECs	Endothelial	ANGPT2	TIE1	0.020131	465.3	0.29536	83	1.25367	71	0.472911	321	0.943866	673	0	1178.5	0.164532	0.067	0.118913	0.327104
Mesenchymal	Mesenchymal	SLIT3	ROBO1	0.020131	564.1	0.286708	89	0.540472	883	0.584742	236	0.95156	434	0	1178.5	0.179894	0.977	-0.0229901	1
Myeloid	LECs	PDGFC	KDR	0.020131	498.3	0.286685	90	1.201	92	0.424863	386	0.942118	745	0	1178.5	0.144839	0.053	0.0996224	0.29961
DCs	Epithelial	ADAM12	SDC4	0.020131	561.7	0.286021	91	1.11182	125	0.347068	572	0.939535	842	0	1178.5	0.0731707	0.583	-0.0669468	0.880115
Mesenchymal	Epithelial	DCN	ERBB4	0.020131	714.1	0.280834	94	0.685042	559	0.330849	614	0.932949	1125	0	1178.5	0.0709013	0.92	-0.0581097	1
Mesenchymal	Mesenchymal	SLIT2	ROBO1	0.020131	605.9	0.274498	99	0.528412	917	0.512375	282	0.947319	553	0	1178.5	0.157242	0.023	0.0244781	0.202736
Epithelial	Myeloid	C4BPA	LRP1	0.020131	602.1	0.271136	103	1.00275	193	0.306006	700	0.939648	836	0	1178.5	0.190169	0.0001	0.265702	0.00414286
Mesenchymal	Endothelial	SLIT3	ROBO4	0.020131	548.3	0.267906	110	0.68501	560	0.541194	257	0.945039	636	0	1178.5	0.158584	0.124	0.0463748	0.441769
LECs	DCs	SEMA6A	PLXNA4	0.020131	496.1	0.261489	115	1.04097	166	0.433636	366	0.944581	655	0	1178.5	0.121212	0.48	0	0.814988
Mesenchymal	Plasma	THBS2	ITGA6	0.020131	632.5	0.26086	116	0.527032	918	0.451101	343	0.945634	607	0	1178.5	0.197654	0.483	0.00120832	0.818166
Mesenchymal	Endothelial	SLIT2	ROBO4	0.020131	604.5	0.256496	122	0.67295	583	0.468827	326	0.940262	813	0	1178.5	0.133323	0.026	0.0755393	0.211798
Endothelial	Epithelial	TGM2	SDC4	0.020131	560.7	0.237475	138	1.07987	145	0.367715	513	0.940062	829	0	1178.5	0.103093	0.593	-0.0170333	0.887816
Mesenchymal	Mesenchymal	VCAN	EGFR	0.020131	616.7	0.220775	160	0.48703	1037	0.486885	303	0.952604	405	0	1178.5	0.1581	1	-0.106594	1
Endothelial	RECs	APP	GRM7	0.020131	550	0.218838	164	1.46919	38	0.41536	403	0.936461	966.5	0	1178.5	0.217391	0.084	0.522879	0.364671
Mesenchymal	Endothelial	THBS2	ITGA6	0.020131	775.7	0.218673	165	0.463359	1137	0.333221	610	0.940917	788	0	1178.5	0.141431	0.432	0.00675583	0.784962
Epithelial	LECs	VEGFA	NRP2	0.020131	525.7	0.218474	166	0.987837	202	0.418519	398	0.943518	684	0	1178.5	0.104439	0.698	-0.0606978	0.938868
LECs	LECs	SEMA6A	PLXNA4	0.020131	564.7	0.215622	169	0.979487	210	0.409748	418	0.939311	848	0	1178.5	0.106583	0.278	0.0195956	0.658122
LECs	Mesenchymal	FGF13	FGFR1	0.020131	603.3	0.210895	175	0.923757	247	0.389263	460	0.936755	956	0	1178.5	0.0852327	0.959	-0.0547388	1
RECs	Mesenchymal	CALM3	MYLK	0.020131	671.4	0.210209	177	0.669218	589	0.452858	342	0.934169	1070.5	0	1178.5	0.0901288	0.338	0.0669468	0.712355
Epithelial	Endothelial	ICAM1	CAV1	0.020131	510.1	0.203114	189	1.05203	157	0.422926	391	0.945065	635	0	1178.5	0.140206	0.644	-0.0248236	0.911914
Epithelial	Mesenchymal	SERPINA1	LRP1	0.020131	611.9	0.201705	190	0.823216	345	0.381207	479	0.938793	867	0	1178.5	0.112273	0.585	-0.011159	0.881757
Mesenchymal	T	THBS2	ITGA4	0.020131	619.5	0.198002	197	0.600202	727	0.418369	399	0.945884	596	0	1178.5	0.108996	1	-0.166984	1
Endothelial	Epithelial	CCN2	ERBB4	0.020131	549.5	0.19383	202	0.649991	626	0.426081	383	0.954042	358	0	1178.5	0.107904	1	-0.360403	1
Mesenchymal	RECs	SERPINE1	ITGB5	0.020131	593.1	0.192791	205	0.49308	1012	0.737836	128	0.951388	442	0	1178.5	0.0643777	0.974	-0.587337	1
LECs	Epithelial	FBN1	ITGB6	0.020131	627.7	0.187562	215	1.12273	122	0.282585	796	0.940083	827	0	1178.5	0.109661	0.303	0.0434657	0.684879
LECs	Endothelial	COL4A2	CD93	0.020131	596.1	0.185599	222	0.821518	350	0.317213	662	0.946929	568	0	1178.5	0.162562	0.086	0.0903791	0.368935
Mesenchymal	Mesenchymal	LAMB1	ITGA1	0.020131	633.1	0.18302	229	0.474332	1095	0.496773	297	0.953766	366	0	1178.5	0.186259	0.892	-0.0128154	1
Myeloid	LECs	LGALS9	COLEC12	0.020131	629.5	0.180985	237	1.04773	158	0.40125	438	0.932816	1136	0	1178.5	0.0849057	0.306	0.0354723	0.687907
Mesenchymal	Mesenchymal	FN1	ITGA2	0.020131	616.9	0.178117	244	0.456135	1158	0.736179	130	0.953426	374	0	1178.5	0.283089	0.999	-0.0567542	1
Mesenchymal	RECs	CCN1	ITGB5	0.020131	547.3	0.173726	254	0.556972	848	0.731376	134	0.955606	322	0	1178.5	0.0772532	0.979	-0.508155	1
Endothelial	Myeloid	CD59	STAB1	0.020131	636.5	0.173146	255	0.958139	226	0.353968	555	0.936453	968	0	1178.5	0.134666	0.087	0.114785	0.369941
LECs	Myeloid	ADAM10	GPNMB	0.020131	651.1	0.172037	260	0.911092	261	0.286363	777	0.941088	779	0	1178.5	0.147059	0.019	0.12878	0.178317
Mesenchymal	Myeloid	C3	ITGAX	0.020131	536.5	0.17183	263	0.975117	217	0.442499	352	0.943878	672	0	1178.5	0.178825	0.028	0.0731476	0.21828
DCs	Mesenchymal	CALM2	CACNA1C	0.020131	557.9	0.171115	266	0.620544	682	0.714352	152	0.948743	511	0	1178.5	0.172241	0.391	0.0351136	0.751852
Mesenchymal	Myeloid	THBS1	SCARB1	0.020131	576.7	0.170163	271	0.599867	729	0.752638	116	0.946061	589	0	1178.5	0.32793	0.0007	0.115803	0.020099
Endothelial	Plasma	EFNB2	PECAM1	0.020131	588.9	0.169393	274	0.861426	304	0.358054	536	0.944679	652	0	1178.5	0.103255	0.972	-0.139772	1
Mesenchymal	Plasma	COL6A1	ITGA6	0.020131	772.5	0.169304	275	0.502353	985	0.359353	531	0.938056	893	0	1178.5	0.116993	0.784	-0.0253397	0.976213
Mesenchymal	Mesenchymal	SERPINE1	ITGB5	0.020131	657.9	0.168367	279	0.452449	1169	0.731005	135	0.948158	528	0	1178.5	0.237463	0.35	0.00625748	0.725518
LECs	Mesenchymal	NRG3	EGFR	0.020131	744.1	0.16819	281	0.649512	629	0.362337	525	0.93326	1107	0	1178.5	0.0943496	0.265	0.0230476	0.640698
Endothelial	Mesenchymal	PDGFB	LRP1	0.020131	757.1	0.165835	290	0.638819	653	0.349442	567	0.933391	1097	0	1178.5	0.0633089	0.999	-0.134592	1
Mesenchymal	Endothelial	COL4A1	CD93	0.020131	614.7	0.16579	291	0.75721	437	0.402771	432	0.942203	735	0	1178.5	0.213784	0.0001	0.195029	0.00414286
Epithelial	T	NECTIN2	CD96	0.020131	680.3	0.165351	292	0.7635	428	0.398301	441	0.93439	1062	0	1178.5	0.0837148	0.636	-0.0247293	0.907231
LECs	Endothelial	COL4A1	CD93	0.020131	703.1	0.165102	295	0.755763	440	0.269168	856	0.94209	746	0	1178.5	0.139901	0.083	0.106965	0.361955
Epithelial	Epithelial	CDH1	EGFR	0.020131	629.5	0.164683	298	1.01476	182	0.307717	692	0.940729	797	0	1178.5	0.102545	0.551	-0.00785364	0.86373
Mesenchymal	T	VCAN	ITGA4	0.020131	668.1	0.164665	299	0.599429	731	0.385951	468	0.944218	664	0	1178.5	0.1183	0.998	-0.0684215	1
Mesenchymal	T	COL6A6	CD44	0.020131	667.9	0.162309	303	0.494123	1008	0.387616	464	0.953193	386	0	1178.5	0.224735	0.007	0.0510494	0.0953052
Mesenchymal	Plasma	THBS1	ITGA6	0.020131	526.3	0.161953	305	0.539235	888	0.853688	78	0.961273	182	0	1178.5	0.786618	0.008	0.0753945	0.103111
Mesenchymal	Mesenchymal	CCN2	LRP1	0.020131	551.3	0.161891	306	0.507991	970	0.62687	203	0.965844	99	0	1178.5	0.515331	0.0001	0.0442884	0.00414286
DCs	Endothelial	HLA-C	NOTCH4	0.020131	685.9	0.161436	307	1.03916	169	0.295382	744	0.935012	1031	0	1178.5	0.0506329	0.653	-0.176091	0.916602
Endothelial	Epithelial	COL18A1	ITGA3	0.020131	752.1	0.160313	310	0.780848	408	0.272927	836	0.935107	1028	0	1178.5	0.0920962	0.446	0.0098335	0.790587
Epithelial	Mesenchymal	VEGFA	EGFR	0.020131	759.7	0.160206	311	0.581859	791	0.363603	523	0.935942	995	0	1178.5	0.11458	0.0027	0.107233	0.0515132
LECs	Myeloid	ANXA2	TLR2	0.020131	707.7	0.156647	322	0.921489	249	0.271872	844	0.936902	945	0	1178.5	0.0688124	0.937	-0.094099	1
Mesenchymal	Myeloid	FN1	C5AR1	0.020131	551.1	0.156521	323	0.638738	654	0.716962	150	0.951218	450	0	1178.5	0.213249	0.999	-0.122666	1
LECs	LECs	SEMA3D	PLXND1	0.020131	670.9	0.155582	326	0.702027	524	0.323726	639	0.943354	687	0	1178.5	0.123128	0.131	0.0285614	0.458263
Mesenchymal	Endothelial	COL4A2	CD93	0.020131	636.5	0.154859	329	0.75041	449	0.377697	489	0.942191	737	0	1178.5	0.190083	0.0001	0.175913	0.00414286
Mesenchymal	LECs	LAMA2	ITGA1	0.020131	507.7	0.15384	332	0.52878	916	1.02076	26	0.966323	86	0	1178.5	0.681756	0.0001	0.102458	0.00414286
Mesenchymal	Endothelial	COL18A1	ITGA5	0.020131	629.9	0.152186	336	0.649032	631	0.414438	407	0.945884	597	0	1178.5	0.243568	0.0001	0.23464	0.00414286
Mesenchymal	Mesenchymal	CCN1	ITGB5	0.020131	602.7	0.151717	340	0.516342	949	0.724545	142	0.952643	404	0	1178.5	0.247099	0.0045	0.0342466	0.0763158
LECs	LECs	GNAI2	UNC5B	0.020131	619.7	0.151544	341	0.988617	201	0.363713	522	0.938979	856	0	1178.5	0.110414	0.076	0.0397859	0.344914
Mesenchymal	DCs	THBS1	SCARB1	0.020131	647.5	0.150667	347	0.55324	859	0.720147	145	0.94287	708	0	1178.5	0.150502	0.769	-0.133894	0.970453
LECs	Endothelial	IGF1	INSR	0.020131	687.7	0.148733	352	0.699501	531	0.384973	469	0.937745	908	0	1178.5	0.164532	0.065	0.165812	0.32551
Epithelial	Mesenchymal	C3	LRP1	0.020131	728.5	0.1482	355	0.461143	1143	0.381503	478	0.949809	488	0	1178.5	0.256383	0.0001	0.17233	0.00414286
RECs	Mesenchymal	CALM1	MYLK	0.020131	771.6	0.146472	363	0.557761	846	0.417161	400	0.934169	1070.5	0	1178.5	0.107296	0.223	0.142668	0.596037
LECs	LECs	APP	TSPAN15	0.020131	591.9	0.145347	366	1.00722	189	0.440978	354	0.938633	872	0	1178.5	0.111634	0.04	0.0517458	0.268519
Epithelial	Myeloid	ANXA2	TLR2	0.020131	751.7	0.144298	372	0.890048	281	0.265902	868	0.934431	1059	0	1178.5	0.0644641	0.922	-0.109747	1
Mesenchymal	LECs	THBS1	LRP5	0.020131	559.1	0.143852	373	0.597785	739	0.7708	105	0.952768	400	0	1178.5	0.312096	0.727	-0.0198948	0.952258
Mesenchymal	Mesenchymal	CCN2	EGFR	0.020131	605.9	0.143321	377	0.472879	1099	0.62133	208	0.962001	167	0	1178.5	0.296551	1	-0.0945945	1
LECs	Endothelial	COL18A1	ITGA5	0.020131	706.9	0.142949	379	0.628063	671	0.322728	644	0.944258	662	0	1178.5	0.0916256	0.93	-0.110698	1
LECs	Mesenchymal	HSPG2	ITGA2	0.020131	680.3	0.142011	383	0.576773	804	0.431842	369	0.944085	667	0	1178.5	0.121382	0.887	-0.0412202	1
Endothelial	LECs	GNAI2	UNC5B	0.020131	659.7	0.141251	386	0.963759	223	0.348253	568	0.936932	943	0	1178.5	0.124138	0.082	0.122647	0.359758
Mesenchymal	T	COL14A1	CD44	0.020131	723.1	0.140474	391	0.479012	1073	0.356005	545	0.951681	428	0	1178.5	0.19388	0.121	0.0243796	0.437531
Epithelial	LECs	CGN	TGFBR2	0.020131	644.7	0.139052	399	1.08752	140	0.315267	672	0.939925	834	0	1178.5	0.0417755	0.997	-0.386945	1
Epithelial	Endothelial	C3	NRP1	0.020131	874.1	0.13817	407	0.45382	1164	0.289724	767	0.939119	854	0	1178.5	0.132646	0.133	0.0760423	0.460263
Mesenchymal	T	VCAN	CD44	0.020131	690.3	0.136386	417	0.482737	1059	0.387026	466	0.955191	331	0	1178.5	0.212274	0.987	-0.0475481	1
Mesenchymal	Endothelial	THBS1	ITGA6	0.020131	616.1	0.135762	419	0.475562	1089	0.735808	131	0.957853	263	0	1178.5	0.652737	0.0006	0.141648	0.018125
LECs	Endothelial	FGF13	EGFR	0.020131	660.9	0.135677	420	0.829441	340	0.342036	588	0.941116	778	0	1178.5	0.0758621	0.958	-0.170414	1
RECs	Endothelial	CALM3	INSR	0.020131	635.6	0.134901	425	0.86943	294	0.418888	397	0.938346	883.5	0	1178.5	0.130435	0.292	0.176091	0.678526
LECs	Myeloid	APP	TNFRSF21	0.020131	560.3	0.134326	429	1.04346	161	0.462749	329	0.942937	704	0	1178.5	0.129301	0.307	0.0349175	0.689087
Mesenchymal	Endothelial	ADAM17	ITGA5	0.020131	765.5	0.133968	431	0.634314	661	0.329267	620	0.937095	937	0	1178.5	0.0968346	0.242	0.0240837	0.620513
T	RECs	SEMA4D	PLXNB1	0.020131	670	0.133789	432	0.925887	246	0.319242	655	0.939554	838.5	0	1178.5	0.0542169	0.785	-0.221849	0.976619
Mesenchymal	Epithelial	CCN1	CAV1	0.020131	551.5	0.133608	435	0.586207	778	0.749114	119	0.958442	247	0	1178.5	0.204091	1	-0.229697	1
Epithelial	Epithelial	ICAM1	CAV1	0.020131	722.1	0.132249	442	0.867856	298	0.354235	554	0.932802	1138	0	1178.5	0.164296	0.0009	0.201555	0.023945
Mesenchymal	T	COL1A2	CD44	0.020131	481.5	0.132204	443	0.625487	675	0.834359	83	0.974329	28	0	1178.5	0.855411	1	-0.0863833	1
LECs	Endothelial	SEMA3D	PLXND1	0.020131	793.7	0.132173	444	0.626982	672	0.280397	811	0.938836	863	0	1178.5	0.0916256	0.617	-0.0227431	0.898694
Epithelial	T	COL4A3	CD44	0.020131	621.1	0.13143	451	0.854688	309	0.318182	659	0.94903	508	0	1178.5	0.206998	0.058	0.09554	0.312639
Mesenchymal	Plasma	FN1	ITGA6	0.020131	516.7	0.131393	452	0.583739	785	0.821806	86	0.966891	82	0	1178.5	0.731438	0.967	-0.0489179	1
Epithelial	T	ALCAM	CD6	0.020131	638.7	0.130072	461	1.00136	195	0.380249	481	0.938467	878	0	1178.5	0.0902551	0.776	-0.0433908	0.973778
Mesenchymal	LECs	CCN1	ITGAV	0.020131	587.5	0.128623	470	0.525313	922	0.719312	148	0.959602	219	0	1178.5	0.356196	0.037	0.0434657	0.257933
Endothelial	RECs	COL4A2	ITGB5	0.020131	692.7	0.1285	474	0.565177	828	0.419273	396	0.946163	587	0	1178.5	0.173913	0.301	0.20412	0.684754
Epithelial	Endothelial	PDGFC	FLT1	0.020131	582.3	0.127721	478	1.01749	179	0.517267	276	0.94059	800	0	1178.5	0.201375	0.0022	0.209189	0.0449296
RECs	LECs	GNAI2	UNC5B	0.020131	702.5	0.127229	483	0.929894	240	0.362016	526	0.933772	1085	0	1178.5	0.0714286	0.404	0	0.760779
RECs	Myeloid	HMGB1	CD163	0.020131	568.3	0.127215	484	1.17085	106	0.414667	405	0.944057	668	0	1178.5	0.0361446	0.897	-0.522879	1
Endothelial	DCs	TGM2	ITGA4	0.020131	729.9	0.125873	493	0.757843	436	0.277495	821	0.942532	721	0	1178.5	0.0506329	0.832	-0.352183	0.994969
Epithelial	B	LAMA3	CD44	0.020131	705.7	0.125568	496	0.821781	349	0.253354	930	0.946754	575	0	1178.5	0.195876	0.139	0.117386	0.472567
Epithelial	DCs	C3	ITGAX	0.020131	801.3	0.125228	498	0.696287	540	0.291507	756	0.934886	1034	0	1178.5	0.231707	0.099	0.433656	0.394911
LECs	LECs	ANXA2	ROBO4	0.020131	827.1	0.124998	500	0.72758	481	0.262832	887	0.933705	1089	0	1178.5	0.0759317	0.502	-0.000994948	0.835227
Mesenchymal	Plasma	MMP2	PECAM1	0.020131	665.3	0.123772	508	0.521085	932	0.421798	394	0.95592	314	0	1178.5	0.26206	0.053	0.0316697	0.29961
Mesenchymal	T	THBS1	ITGA4	0.020131	532.1	0.122928	517	0.612405	698	0.820956	87	0.961454	180	0	1178.5	0.429498	1	-0.097755	1
LECs	Endothelial	FBN1	ITGA5	0.020131	820.9	0.121791	526	0.545736	876	0.291139	761	0.941607	763	0	1178.5	0.0896552	0.825	-0.0783851	0.991884
LECs	Epithelial	APP	LRP6	0.020131	679.9	0.121464	529	0.852695	314	0.420969	395	0.936249	983	0	1178.5	0.0835509	0.573	-0.0263289	0.873494
RECs	Endothelial	PDGFC	FLT1	0.020131	617.1	0.119519	542	1.00096	196	0.493797	299	0.938708	870	0	1178.5	0.304348	0.073	0.544068	0.33872
Endothelial	Mesenchymal	A2M	LRP1	0.020131	620.3	0.118663	552	0.525725	921	0.46214	331	0.964895	119	0	1178.5	0.450179	0.006	0.0688061	0.0878788
Mesenchymal	B	COL6A3	CD44	0.020131	532.9	0.118599	553	0.586088	779	0.753466	115	0.97159	39	0	1178.5	0.705	0.719	-0.0164332	0.947342
Myeloid	B	F13A1	ITGA4	0.020131	638.1	0.118483	555	0.972938	218	0.421823	393	0.939442	846	0	1178.5	0.22576	0.024	0.150418	0.20531
Myeloid	Epithelial	ADAM17	MUC1	0.020131	695.5	0.115738	576	1.20021	93	0.359035	534	0.933421	1096	0	1178.5	0.124899	0.007	0.18601	0.0953052
Myeloid	Endothelial	MAML2	NOTCH4	0.020131	621.1	0.113663	593	0.884654	282	0.26506	877	0.961741	175	0	1178.5	0.267593	0.833	-0.0555173	0.995309
Mesenchymal	Endothelial	LAMA2	ITGA1	0.020131	620.1	0.113469	594	0.469459	1109	0.990617	35	0.961003	184	0	1178.5	0.444722	0.073	0.0503158	0.33872
Mesenchymal	LECs	CCN1	ITGA5	0.020131	660.5	0.113106	595	0.498058	995	0.697561	164	0.953497	370	0	1178.5	0.263225	0.051	0.0489173	0.293452
Mesenchymal	DCs	CCN2	ITGB2	0.020131	762.5	0.112643	597	0.551523	862	0.436802	358	0.940179	817	0	1178.5	0.115385	0.638	-0.0476416	0.909189
Myeloid	RECs	F13A1	ITGB1	0.020131	625.1	0.112453	599	0.894724	276	0.446715	347	0.942437	725	0	1178.5	0.0361446	0.876	-0.60206	1
Endothelial	Mesenchymal	COL4A2	ITGB5	0.020131	766.5	0.112221	601	0.524547	923	0.412442	410	0.942607	720	0	1178.5	0.12615	0.737	-0.0260446	0.956286
Myeloid	T	LGALS9	PTPRC	0.020131	628.9	0.111794	604	0.914241	258	0.456257	338	0.941556	766	0	1178.5	0.111674	0.689	-0.0197805	0.933692
Myeloid	LECs	PSAP	CELSR1	0.020131	647.9	0.110958	612	0.946366	234	0.356604	541	0.943849	674	0	1178.5	0.143729	0.101	0.0728556	0.401233
Myeloid	Epithelial	PSAP	CELSR1	0.020131	651.5	0.110661	614	0.945007	236	0.354911	552	0.943778	677	0	1178.5	0.141015	0.148	0.0669468	0.487174
RECs	Mesenchymal	LRIG1	EGFR	0.020131	722.5	0.110633	615	0.609817	706	0.373506	501	0.945533	612	0	1178.5	0.107296	0.609	-0.064458	0.896043
Mesenchymal	Endothelial	FN1	ITGA6	0.020131	606.1	0.110144	620	0.520066	937	0.703926	157	0.963949	138	0	1178.5	0.657726	0.12	0.054914	0.43609
Endothelial	Endothelial	TIMP3	MET	0.020131	735.7	0.109836	624	0.605574	715	0.436456	360	0.94057	801	0	1178.5	0.182144	0.162	0.0470237	0.511208
B	T	ADAM28	ITGA4	0.020131	570.5	0.109822	625	1.13951	115	0.403931	430	0.94912	504	0	1178.5	0.160417	0.343	0.0174461	0.717677
RECs	T	ALCAM	CD6	0.020131	764.9	0.109605	626	0.875813	289	0.326569	631	0.933335	1100	0	1178.5	0.0421687	0.801	-0.234083	0.984697
Epithelial	LECs	CDH1	IGF1R	0.020131	611.7	0.109388	630	1.09624	135	0.33873	597	0.948433	518	0	1178.5	0.104439	0.915	-0.126294	1
Mesenchymal	LECs	TIMP3	KDR	0.020131	766.7	0.108236	641	0.619614	685	0.388038	463	0.938795	866	0	1178.5	0.179158	0.103	0.057625	0.404743
Mesenchymal	T	COL6A2	CD44	0.020131	665.5	0.10778	643	0.513807	954	0.436754	359	0.960645	193	0	1178.5	0.285336	0.645	-0.00747026	0.911994
Mesenchymal	T	LAMB1	CD44	0.020131	659.7	0.107592	646	0.511792	961	0.472398	322	0.960676	191	0	1178.5	0.244921	1	-0.0740557	1
Plasma	Epithelial	ST6GAL1	EGFR	0.020131	455.5	0.10727	650	0.852707	313	0.788699	99	0.971971	37	0	1178.5	0.800312	0.21	0.0383276	0.577799
Epithelial	Endothelial	CGN	TGFBR2	0.020131	836.1	0.106622	657	0.929103	243	0.254146	927	0.931975	1175	0	1178.5	0.0611684	0.936	-0.118796	1
Mesenchymal	T	COL6A1	CD44	0.020131	818.3	0.106438	661	0.458831	1149	0.327696	626	0.950407	477	0	1178.5	0.169128	0.665	-0.00873337	0.920965
Endothelial	Mesenchymal	APP	LRP1	0.020131	562.1	0.106341	663	0.689659	552	0.520101	272	0.963318	145	0	1178.5	0.292063	0.921	-0.0371988	1
Mesenchymal	RECs	THBS1	LRP5	0.020131	728.7	0.1063	664	0.485842	1045	0.72796	140	0.945476	616	0	1178.5	0.0300429	0.984	-0.879178	1
Endothelial	DCs	HSPG2	PTPRS	0.020131	501.5	0.105984	666	0.877181	287	0.730198	136	0.958888	240	0	1178.5	0.265823	0.661	-0.140179	0.919818
Mesenchymal	Epithelial	IL16	CD9	0.020131	926.1	0.105488	671	0.523775	925	0.303532	708	0.932639	1148	0	1178.5	0.0687481	0.97	-0.0760121	1
T	Endothelial	MAML2	NOTCH4	0.020131	627.1	0.105469	672	0.85084	317	0.290421	763	0.96034	205	0	1178.5	0.248555	0.948	-0.080302	1
Mesenchymal	Myeloid	THBS1	PTPRJ	0.020131	505.5	0.103829	688	0.708114	521	0.84355	80	0.969659	60	0	1178.5	0.902432	0.56	-0.00436047	0.867058
Mesenchymal	B	COL1A2	CD44	0.020131	594.7	0.103685	691	0.530426	910	0.71453	151	0.971108	43	0	1178.5	0.676406	0.995	-0.0785705	1
Endothelial	Epithelial	TIMP3	MET	0.020131	784.9	0.103177	692	0.578215	801	0.423488	388	0.938798	865	0	1178.5	0.128522	0.701	-0.0503777	0.940722
Epithelial	Endothelial	ICAM1	EGFR	0.020131	793.5	0.103012	697	0.695065	544	0.317476	661	0.938283	887	0	1178.5	0.206186	0.0001	0.267606	0.00414286
Epithelial	LECs	CDH1	PTPRM	0.020131	573.5	0.102946	698	1.07953	146	0.357247	539	0.956279	306	0	1178.5	0.167102	0.88	-0.0996159	1
Mesenchymal	Myeloid	CCN1	ITGB2	0.020131	693.5	0.102855	699	0.565775	827	0.674943	178	0.946189	585	0	1178.5	0.184429	0.198	0.0284845	0.56129
Mesenchymal	Endothelial	CCN1	ITGAV	0.020131	704.9	0.102191	702	0.460336	1144	0.70071	160	0.9549	340	0	1178.5	0.222517	0.978	-0.0767907	1
Epithelial	LECs	EFNA5	EPHB1	0.020131	697.3	0.101545	707	0.876516	288	0.346359	573	0.942161	740	0	1178.5	0.0718016	0.974	-0.209027	1
LECs	B	LAMA4	CD44	0.020131	582.5	0.10141	709	0.758655	433	0.397733	442	0.963007	150	0	1178.5	0.413043	0.043	0.102662	0.276483
Mesenchymal	LECs	COL1A1	ITGA5	0.020131	605.3	0.101064	711	0.508841	968	1.01752	28	0.963516	141	0	1178.5	0.837803	0.148	0.0413652	0.487174
Mesenchymal	Mesenchymal	A2M	LRP1	0.020131	702.9	0.10098	712	0.451426	1173	0.50483	287	0.962058	164	0	1178.5	0.438614	0.0001	0.126493	0.00414286
LECs	Epithelial	ADAM10	CADM1	0.020131	726.9	0.100373	723	0.835941	334	0.272014	843	0.947209	556	0	1178.5	0.139687	0.275	0.0471125	0.652619
Epithelial	Endothelial	ALCAM	NRP1	0.020131	575.5	0.0990256	737	0.918501	251	0.429747	374	0.954929	337	0	1178.5	0.254983	0.024	0.0937027	0.20531
Epithelial	T	VEGFA	CD44	0.020131	889.3	0.0989687	739	0.577567	802	0.263743	880	0.939381	847	0	1178.5	0.129823	0.068	0.0943196	0.328667
Endothelial	DCs	CCN2	ITGB2	0.020131	936.5	0.0977911	748	0.491055	1020	0.294788	747	0.936077	989	0	1178.5	0.0253165	0.849	-0.60206	1
LECs	Mesenchymal	HSPG2	FGFR1	0.020131	685.1	0.0977694	749	0.583236	787	0.459723	334	0.953396	377	0	1178.5	0.183187	0.824	-0.0280994	0.991884
Endothelial	LECs	FN1	ITGA9	0.020131	525.7	0.0967014	758	0.840648	330	0.478003	313	0.97062	49	0	1178.5	1.28768	0.016	0.196675	0.160554
Epithelial	Mesenchymal	LRIG1	EGFR	0.020131	815.1	0.0963664	761	0.544388	879	0.373669	500	0.941866	757	0	1178.5	0.149492	0.0025	0.104289	0.0483333
Endothelial	Myeloid	APP	TNFRSF21	0.020131	793.7	0.0960749	766	0.798994	384	0.359262	532	0.933222	1108	0	1178.5	0.0625543	0.89	-0.11115	1
Myeloid	Endothelial	NAMPT	INSR	0.020131	578.1	0.0952915	769	0.782311	407	0.485312	307	0.959337	229	0	1178.5	0.38662	0.153	0.0754884	0.495201
LECs	LECs	ADAM10	TSPAN5	0.020131	733.1	0.0946826	773	0.700483	529	0.281311	806	0.95333	379	0	1178.5	0.213514	0.0003	0.0781905	0.0102353
RECs	Endothelial	CALM1	INSR	0.020131	750.8	0.0939978	781	0.757973	435	0.383191	476	0.938346	883.5	0	1178.5	0.0652174	0.53	-0.124939	0.852468
DCs	Endothelial	CALM2	INSR	0.020131	795.3	0.093736	786	0.713338	513	0.376911	491	0.935423	1008	0	1178.5	0.139241	0.235	0.196295	0.613964
Myeloid	DCs	MRC1	PTPRC	0.020131	519.3	0.093474	790	1.09273	136	0.415391	402	0.966114	90	0	1178.5	0.42953	0.469	0.00683942	0.806032
Mesenchymal	Myeloid	HMGB1	CD163	0.020131	713.5	0.0933183	795	1.10194	132	0.397209	445	0.935288	1017	0	1178.5	0.11428	0.0006	0.0967199	0.018125
LECs	LECs	ADAM10	NOTCH1	0.020131	888.1	0.0925572	803	0.727916	480	0.234917	1041	0.937079	938	0	1178.5	0.0926506	0.111	0.0339465	0.414286
Myeloid	Mesenchymal	F13A1	ITGB1	0.020131	725.9	0.0923452	805	0.845138	327	0.430138	372	0.936855	947	0	1178.5	0.151106	0.342	0.0164125	0.717137
Myeloid	Endothelial	F13A1	ITGB1	0.020131	737.3	0.0922651	806	0.84494	328	0.405526	425	0.936829	949	0	1178.5	0.187663	0.114	0.135797	0.423303
Endothelial	LECs	HSPG2	FGFR1	0.020131	597.5	0.0920871	808	0.797458	387	0.643726	195	0.952048	419	0	1178.5	0.22266	0.58	-0.0206399	0.877413
LECs	Epithelial	APP	APLP2	0.020131	692.5	0.091813	813	0.856017	308	0.426588	380	0.940995	783	0	1178.5	0.130548	0.186	0.0861861	0.546505
Endothelial	T	TGM2	ITGA4	0.020131	934.9	0.0916074	815	0.581989	790	0.283767	788	0.933296	1103	0	1178.5	0.0851638	0.413	0.0139785	0.770225
RECs	Epithelial	LRIG1	EGFR	0.020131	933.5	0.0911288	818	0.534042	903	0.249389	959	0.940317	809	0	1178.5	0.0666667	0.469	0	0.806032
LECs	LECs	FN1	ITGA9	0.020131	548.5	0.0906966	823	0.824835	342	0.454123	341	0.969692	58	0	1178.5	0.612853	0.178	0.0231932	0.534369
Epithelial	Endothelial	CD38	PECAM1	0.020131	694.1	0.0900512	829	0.816286	355	0.359431	530	0.946504	578	0	1178.5	0.129897	0.846	-0.0698912	1
Plasma	Myeloid	GAS6	MERTK	0.020131	569.1	0.0897601	835	0.814093	357	0.430449	371	0.965586	104	0	1178.5	0.512308	0.0013	0.0805845	0.0304032
LECs	Myeloid	HSPG2	LRP1	0.020131	654.9	0.0893581	842	0.574352	809	0.462705	330	0.965098	115	0	1178.5	0.4101	0.132	0.0500887	0.458443
Endothelial	Endothelial	HSPG2	FGFR1	0.020131	612.7	0.0889704	849	0.791113	396	0.648142	191	0.951256	449	0	1178.5	0.248558	0.227	0.0290955	0.602839
Myeloid	LECs	F13A1	ITGB1	0.020131	757.5	0.0889413	850	0.836743	333	0.405508	426	0.935735	1000	0	1178.5	0.0921199	0.959	-0.161909	1
DCs	T	B2M	CD247	0.020131	813.3	0.0889082	851	0.678994	576	0.283887	786	0.943802	675	0	1178.5	0.102941	0.668	-0.0579919	0.922037
Mesenchymal	DCs	TGM2	ITGA4	0.020131	965.1	0.0889043	852	0.643769	643	0.243498	995	0.932358	1157	0	1178.5	0.0986622	0.215	0.0896108	0.583801
RECs	T	B2M	CD247	0.020131	736.5	0.0873784	872	0.673086	582	0.434678	362	0.943339	688	0	1178.5	0.409639	0.006	0.531479	0.0878788
LECs	LECs	VWF	STAB2	0.020131	587.1	0.0864577	880	1.18456	101	0.502952	289	0.949847	487	0	1178.5	0.220829	0.006	0.0800727	0.0878788
LECs	T	TIMP3	CD44	0.020131	582.1	0.0859157	888	0.682988	565	0.575416	241	0.971636	38	0	1178.5	0.746959	0.147	0.0369748	0.485535
DCs	Endothelial	FARP2	PLXNA2	0.020131	712.5	0.0857475	889	0.79406	391	0.340126	594	0.948908	510	0	1178.5	0.113924	0.564	-0.0457575	0.86908
Endothelial	LECs	HSPG2	PTPRS	0.020131	590.7	0.0852972	895	0.824573	344	0.652878	187	0.954388	349	0	1178.5	0.384236	0.012	0.173593	0.133846
Epithelial	Epithelial	CDH1	PTPRM	0.020131	687.5	0.0847876	901	0.993956	199	0.296229	739	0.952038	420	0	1178.5	0.158308	0.807	-0.0307155	0.987885
RECs	Endothelial	ALCAM	NRP1	0.020131	688.1	0.0834442	916	0.792952	395	0.376067	497	0.951098	454	0	1178.5	0.195652	0.256	0.109144	0.632368
Plasma	Plasma	GAS6	MERTK	0.020131	577.5	0.0832575	917	0.757995	434	0.596711	228	0.964315	130	0	1178.5	0.415442	0.093	0.0218645	0.379325
LECs	DCs	APP	NOTCH2	0.020131	560.5	0.0827746	920	0.961621	225	0.499885	293	0.960848	186	0	1178.5	0.191919	0.658	-0.101458	0.91924
LECs	Mesenchymal	HSPG2	PTPRS	0.020131	708.1	0.0826994	921	0.597761	740	0.461514	332	0.95371	369	0	1178.5	0.184671	0.69	-0.0131373	0.933738
Mesenchymal	T	FN1	CD44	0.020131	622.9	0.0826043	923	0.540217	884	0.790149	98	0.973654	31	0	1178.5	0.95664	1	-0.075302	1
Mesenchymal	Mesenchymal	COL6A3	CD44	0.020131	687.1	0.0821713	931	0.479934	1071	0.699405	161	0.966063	94	0	1178.5	0.469741	0.948	-0.0180975	1
Endothelial	T	COL4A1	CD44	0.020131	674.5	0.0818832	935	0.564826	829	0.475464	317	0.96521	113	0	1178.5	0.528709	0.166	0.0499277	0.514316
RECs	LECs	SLIT2	APP	0.020131	755.6	0.0817666	936	0.648417	633	0.352964	558	0.950578	472.5	0	1178.5	0.47619	0.078	0.455932	0.350698
DCs	Plasma	APP	DCC	0.020131	864.9	0.081641	941	0.503146	983	0.425184	385	0.939594	837	0	1178.5	0.116279	0.608	-0.064458	0.89548
Myeloid	Epithelial	F13A1	ITGA9	0.020131	755.5	0.0816373	942	0.843213	329	0.43797	357	0.936394	971	0	1178.5	0.119259	0.747	-0.0850108	0.961106
Mesenchymal	DCs	COL6A3	CD44	0.020131	696.7	0.0815652	944	0.478168	1075	0.649982	190	0.965941	96	0	1178.5	0.483278	0.381	0.0295341	0.744489
Mesenchymal	LECs	CCN1	CAV1	0.020131	803.7	0.0814502	947	0.452027	1170	0.680052	172	0.947387	551	0	1178.5	0.196756	0.168	0.030783	0.517747
Epithelial	Endothelial	CDH1	IGF1R	0.020131	774.5	0.0813127	952	0.977741	211	0.297509	733	0.940679	798	0	1178.5	0.114089	0.339	0.0242084	0.712908
Epithelial	T	COL4A4	CD44	0.020131	1052.3	0.0807693	955	0.506458	976	0.216031	1159	0.936035	993	0	1178.5	0.127207	0.014	0.1397	0.149265
Endothelial	T	COL4A2	CD44	0.020131	661.3	0.0806012	959	0.593556	756	0.473568	320	0.966072	93	0	1178.5	0.553372	0.038	0.07725	0.26052
Epithelial	Mesenchymal	CDH1	IGF1R	0.020131	768.5	0.0798762	970	0.971678	220	0.318282	658	0.94018	816	0	1178.5	0.107813	0.299	0.0196432	0.6845
Endothelial	T	B2M	CD247	0.020131	885.1	0.0798134	972	0.643872	642	0.27207	842	0.94087	791	0	1178.5	0.155684	0.0023	0.158448	0.0453742
Endothelial	LECs	THBS1	CD36	0.020131	775.3	0.0794549	977	0.90407	268	0.251892	941	0.948725	512	0	1178.5	0.127094	0.929	-0.174968	1
Epithelial	Epithelial	LRIG1	EGFR	0.020131	1040.5	0.0793772	979	0.468613	1112	0.249553	956	0.936323	977	0	1178.5	0.0864521	0.726	-0.0299632	0.951808
Endothelial	Epithelial	VWF	ITGB1	0.020131	527.7	0.0793559	980	1.22817	84	0.842596	81	0.955915	315	0	1178.5	0.275601	0.597	-0.0143802	0.890586
Endothelial	Epithelial	COL4A1	CD47	0.020131	860.5	0.0791376	981	0.513735	955	0.371758	507	0.943607	681	0	1178.5	0.123024	0.856	-0.0755266	1
Endothelial	Myeloid	APP	LRP1	0.020131	743.3	0.0789085	983	0.563751	833	0.391595	454	0.957667	268	0	1178.5	0.200695	0.819	-0.0612697	0.991277
DCs	Myeloid	B2M	TFRC	0.020131	907.1	0.0779671	998	0.728269	479	0.244607	984	0.938005	896	0	1178.5	0.187919	0.05	0.30103	0.291751
DCs	Epithelial	FARP2	PLXNA2	0.020131	788.3	0.0768949	1017	0.74639	457	0.304153	706	0.946201	583	0	1178.5	0.158537	0.22	0.159701	0.592937
RECs	LECs	FN1	FLT4	0.020131	590.9	0.0768514	1020	1.0742	150	0.401283	437	0.961862	169	0	1178.5	1	0.085	0.509306	0.367362
Plasma	Endothelial	ST6GAL1	EGFR	0.020131	570.1	0.0768336	1021	0.752255	448	0.73964	125	0.96705	78	0	1178.5	0.40217	0.986	-0.120809	1
RECs	Myeloid	B2M	TFRC	0.020131	812.9	0.0766255	1029	0.722361	490	0.395398	450	0.937499	917	0	1178.5	0.0843373	0.556	-0.109144	0.866738
Mesenchymal	Myeloid	COL6A3	CD44	0.020131	730.9	0.0759987	1036	0.461947	1140	0.668013	180	0.964759	120	0	1178.5	0.376063	1	-0.0884614	1
Myeloid	Myeloid	MRC1	PTPRC	0.020131	594.5	0.0759082	1038	1.01619	180	0.408498	422	0.962536	154	0	1178.5	0.362336	0.366	0.00910012	0.737083
Mesenchymal	RECs	COL6A3	CD44	0.020131	733.7	0.0758658	1040	0.46156	1141	0.652143	188	0.964729	121	0	1178.5	0.532189	0.342	0.0805845	0.717137
Endothelial	Endothelial	VWF	ITGA9	0.020131	532.7	0.0754114	1051	1.24424	76	0.864289	74	0.957095	284	0	1178.5	0.290316	0.918	-0.0471681	1
T	RECs	SEMA4D	PLXNB2	0.020131	840	0.0749151	1060	0.731546	476	0.32174	647	0.939554	838.5	0	1178.5	0.138554	0.155	0.185637	0.49889
Epithelial	Endothelial	SORBS1	INSR	0.020131	886.9	0.0746265	1067	0.56135	841	0.34442	579	0.941452	769	0	1178.5	0.109966	0.759	-0.048733	0.967516
Mesenchymal	T	THBS1	PTPRJ	0.020131	675.7	0.0739618	1081	0.535279	898	0.815471	89	0.964252	132	0	1178.5	0.617745	0.865	-0.0239593	1
LECs	DCs	ADAM10	CADM1	0.020131	964.5	0.0735933	1085	0.664663	599	0.223898	1101	0.938889	859	0	1178.5	0.0707071	0.611	-0.109144	0.896364
Endothelial	RECs	HSPG2	ITGB1	0.020131	585.1	0.0735115	1089	0.859837	306	0.661902	181	0.961849	171	0	1178.5	0.565217	0.191	0.238882	0.555567
Endothelial	B	COL4A1	CD47	0.020131	920.3	0.0722553	1110	0.487383	1033	0.373125	504	0.941137	776	0	1178.5	0.121212	0.644	-0.0486053	0.911914
Epithelial	Mesenchymal	ALCAM	NRP1	0.020131	734.1	0.0718702	1115	0.800523	381	0.395839	449	0.947506	547	0	1178.5	0.151338	0.129	0.0363465	0.454557
LECs	T	COL4A5	CD44	0.020131	1029.7	0.0718038	1120	0.509161	967	0.244378	986	0.937975	897	0	1178.5	0.101108	0.384	0.0147633	0.746881
Plasma	Plasma	CD38	PECAM1	0.020131	894.9	0.0716624	1122	0.59453	751	0.32971	618	0.940417	805	0	1178.5	0.122857	0.159	0.0269643	0.505592
B	B	ADAM28	ITGA4	0.020131	846.9	0.0714801	1123	0.975372	216	0.280864	808	0.937693	909	0	1178.5	0.0989094	0.446	0.0049824	0.790587
Endothelial	LECs	COL1A1	FLT4	0.020131	743.9	0.0709089	1135	1.04101	165	0.2228	1114	0.964441	127	0	1178.5	1.18818	0.0035	0.287906	0.0622699
LECs	DCs	HSPG2	PTPRS	0.020131	799.7	0.0708179	1138	0.552541	860	0.454858	340	0.950163	482	0	1178.5	0.010101	0.963	-1.20412	1
LECs	Mesenchymal	LAMA4	CD44	0.020131	768.1	0.0702613	1145	0.652502	620	0.343672	581	0.955886	316	0	1178.5	0.213082	0.686	-0.011724	0.93224
Endothelial	Myeloid	B2M	TFRC	0.020131	994.7	0.0699914	1153	0.693147	548	0.23279	1052	0.934793	1042	0	1178.5	0.135534	0.037	0.159701	0.257933
RECs	RECs	CDH1	IGF1R	0.020131	969.4	0.0697487	1157	0.752706	446	0.227135	1084	0.936251	981.5	0	1178.5	0.0606061	0.536	-0.176091	0.855947
LECs	DCs	LAMA4	CD44	0.020131	805.7	0.0697431	1158	0.650736	624	0.29425	749	0.95573	319	0	1178.5	0.272727	0.191	0.15261	0.555567
LECs	LECs	COL1A1	FLT4	0.0202594	762.3	0.0700009	1152	1.03954	168	0.213113	1180	0.96422	133	0	1178.5	0.499129	0.772	-0.0320494	0.972546
Endothelial	T	LAMA5	CD44	0.0203454	789.9	0.0682787	1181	0.687796	553	0.32863	624	0.952293	413	0	1178.5	0.197688	0.174	0.0440676	0.525625
Mesenchymal	B	THBS1	ITGA4	0.0206923	779.7	0.0800104	969	0.448268	1185	0.697889	163	0.952659	403	0	1178.5	0.211875	1	-0.203298	1
Mesenchymal	LECs	FN1	ITGA6	0.0207797	733.3	0.0861188	884	0.448075	1186	0.647965	192	0.95942	226	0	1178.5	0.369766	0.903	-0.0456952	1
Endothelial	Mesenchymal	CCN2	LRP1	0.0209555	641.5	0.140545	390	0.447522	1188	0.484856	308	0.963433	143	0	1178.5	0.445657	0.15	0.0351992	0.489865
Mesenchymal	Mesenchymal	DCN	EGFR	0.0210439	776.3	0.180274	239	0.447462	1189	0.384084	473	0.940514	802	0	1178.5	0.118731	0.0001	0.0481547	0.00414286
T	T	B2M	CD247	0.0210439	982.9	0.0677195	1189	0.597169	741	0.278562	818	0.93613	988	0	1178.5	0.0941921	0.368	0.00855941	0.737389
DCs	Epithelial	ADAM17	MUC1	0.0211325	726.9	0.109448	629	1.1899	97	0.356772	540	0.931663	1190	0	1178.5	0.0609756	0.511	-0.0791812	0.840079
DCs	LECs	GNAI2	UNC5B	0.0214901	760.5	0.118681	551	0.90925	264	0.330413	615	0.931589	1194	0	1178.5	0.0606061	0.563	-0.124939	0.86908
Mesenchymal	Epithelial	ADAM17	ERBB4	0.0215802	850.1	0.136439	416	0.604067	719	0.295631	742	0.931568	1195	0	1178.5	0.0761304	0.469	0.00352371	0.806032
Mesenchymal	DCs	COPA	CD74	0.0217049	720.5	0.0435283	1828	1.13781	117	0.631605	199	0.957258	280	0	1178.5	0.374582	0.097	0.112202	0.388536
LECs	B	TIMP3	CD44	0.0218525	712.1	0.067382	1198	0.587928	772	0.455587	339	0.968089	73	0	1178.5	0.681818	0.056	0.106455	0.306994
Mesenchymal	Epithelial	THBS1	CD47	0.0221275	751.7	0.098403	744	0.444622	1201	0.718324	149	0.949861	486	0	1178.5	0.209013	0.997	-0.143242	1
Myeloid	Myeloid	PSAP	SORT1	0.0223123	848.3	0.122097	525	0.660984	604	0.297696	731	0.931412	1203	0	1178.5	0.077557	0.618	-0.0140215	0.898796
Myeloid	B	F13A1	ITGB1	0.0224052	834.9	0.0773402	1009	0.808135	370	0.411959	413	0.931402	1204	0	1178.5	0.155813	0.136	0.104369	0.465643
Mesenchymal	DCs	C3	ITGAX	0.0226857	850.7	0.111788	605	0.659679	607	0.318962	656	0.931344	1207	0	1178.5	0.195652	0.033	0.290035	0.23985
Epithelial	LECs	FN1	FLT4	0.0226857	651.5	0.0668359	1207	1.05719	155	0.378483	486	0.959216	231	0	1178.5	1.66449	0.0017	0.50672	0.0373485
Mesenchymal	Myeloid	CCN2	ITGB2	0.0229691	979.3	0.0835703	911	0.44901	1180	0.410743	417	0.931211	1210	0	1178.5	0.0980686	0.338	0.0162541	0.712355
Mesenchymal	Mesenchymal	CCN1	ITGAV	0.0230641	743.5	0.0939241	782	0.440012	1211	0.705746	156	0.953048	390	0	1178.5	0.242361	0.215	0.00944068	0.583801
Epithelial	RECs	C3	GRM7	0.023082	830.7	0.30498	78	1.24067	78	0.276761	826	0.913945	1993	0	1178.5	0	0.515	#NAME?	0.843042
Epithelial	LECs	ANXA2	ROBO4	0.0232552	884.3	0.115143	580	0.696139	541	0.256862	909	0.931118	1213	0	1178.5	0.0261097	0.999	-0.454845	1
DCs	Mesenchymal	CALM2	MYLK	0.0234476	826.1	0.146064	365	0.513126	956	0.410881	416	0.931062	1215	0	1178.5	0.0986622	0.15	0.137384	0.489865
Mesenchymal	Endothelial	COL6A1	ITGA6	0.0235442	985.3	0.141924	384	0.43868	1216	0.241473	1005	0.932729	1143	0	1178.5	0.107126	0.026	0.0872204	0.211798
Myeloid	Mesenchymal	PSAP	SORT1	0.0235442	837.9	0.120761	533	0.658246	610	0.319748	652	0.93106	1216	0	1178.5	0.0654458	0.999	-0.0945128	1
LECs	Mesenchymal	GNAI2	EGFR	0.0235442	1038.9	0.0663156	1216	0.461449	1142	0.32295	642	0.935312	1016	0	1178.5	0.0839606	0.567	-0.0062607	0.86908
Endothelial	LECs	COL18A1	KDR	0.0237385	796.7	0.189867	210	0.719619	495	0.26348	882	0.931019	1218	0	1178.5	0.126108	0.005	0.209583	0.0801105
B	T	B2M	CD247	0.0237385	1017.7	0.0661143	1218	0.59097	763	0.255459	920	0.935409	1009	0	1178.5	0.0948466	0.302	0.0255263	0.684754
LECs	Endothelial	MAML2	NOTCH4	0.0238361	722.3	0.104351	679	0.846231	326	0.206836	1219	0.960137	209	0	1178.5	0.214778	0.94	-0.0992941	1
Mesenchymal	Epithelial	COL18A1	ITGA3	0.0241309	783.5	0.14039	393	0.731819	474	0.320329	650	0.930963	1222	0	1178.5	0.0709013	0.898	-0.0572848	1
Mesenchymal	B	THBS2	ITGA4	0.0242298	939.5	0.128874	468	0.436066	1223	0.295303	745	0.933781	1083	0	1178.5	0.0589063	1	-0.232545	1
RECs	RECs	CALM3	GRM7	0.0242532	1094.7	0.298858	80	1.38674	46	0.248388	967	0.881345	3202	0	1178.5	0	0.47	NA	0.806032
Mesenchymal	B	VCAN	ITGA4	0.024329	1024.9	0.107176	651	0.435292	1224	0.262884	885	0.931769	1186	0	1178.5	0.0557812	1	-0.193187	1
Endothelial	Epithelial	APP	APLP2	0.0244285	993.3	0.0656682	1225	0.611552	701	0.323101	641	0.930974	1221	0	1178.5	0.0501718	0.98	-0.170101	1
RECs	Plasma	SLIT2	DCC	0.0245284	822.3	0.170442	270	0.435104	1226	0.369797	510	0.937337	927	0	1178.5	1.42241	0.0002	1.07136	0.00763158
Mesenchymal	Myeloid	SERPINE1	LRP1	0.0246286	579.7	0.164075	300	0.434955	1227	0.769024	108	0.966405	85	0	1178.5	0.5708	0.943	-0.0403948	1
Mesenchymal	Mesenchymal	IL16	KCND2	0.0251345	826.5	0.248645	128	0.433704	1232	0.347134	571	0.935199	1023	0	1178.5	0.105019	0.0001	0.0548558	0.00414286
Mesenchymal	Epithelial	ADAM12	SDC4	0.0251345	669.1	0.213964	171	1.01072	186	0.344602	578	0.930745	1232	0	1178.5	0.077207	0.733	-0.0276501	0.954973
Epithelial	Endothelial	CDH1	EGFR	0.025442	826.7	0.117957	558	0.914311	257	0.258658	905	0.930713	1235	0	1178.5	0.0920962	0.101	0.0896783	0.401233
LECs	Myeloid	LAMA4	CD44	0.025442	821.9	0.0649834	1235	0.634515	660	0.312281	684	0.95421	352	0	1178.5	0.232519	0.177	0.0551877	0.531917
LECs	RECs	LAMA4	CD44	0.0256487	833.9	0.0648697	1237	0.634128	662	0.29641	738	0.954172	354	0	1178.5	0.833333	0.011	0.69897	0.12915
Endothelial	Myeloid	APP	NOTCH2	0.0258567	710.7	0.0648437	1239	0.760355	431	0.422265	392	0.955988	313	0	1178.5	0.257168	0.065	0.0892747	0.32551
Mesenchymal	Endothelial	TIMP3	MET	0.0259612	997.5	0.0787886	985	0.482945	1056	0.360782	528	0.930576	1240	0	1178.5	0.133167	0.291	0.0338308	0.676744
Plasma	Mesenchymal	HSP90B1	LRP1	0.0261713	939.9	0.100599	720	0.431449	1242	0.338061	598	0.936582	961	0	1178.5	0.113654	0.0026	0.0682077	0.0499338
Endothelial	B	APP	CD74	0.0262061	730.1	0.0429574	1846	0.865224	299	0.538509	260	0.968866	67	0	1178.5	0.564593	0.193	0.0583426	0.55747
Mesenchymal	B	FN1	CD44	0.0262768	770.5	0.0647849	1243	0.445157	1198	0.670319	179	0.970352	54	0	1178.5	0.720625	0.989	-0.0871202	1
Epithelial	Endothelial	EFNA5	EPHA4	0.0263827	911.7	0.0890632	846	0.72841	478	0.280112	812	0.930508	1244	0	1178.5	0.0487973	0.987	-0.216928	1
Endothelial	Epithelial	PDGFB	ADGRV1	0.0266783	733.9	0.294649	84	1.36165	51	0.322138	645	0.920015	1711	0	1178.5	0.057732	0.361	0.0266522	0.733637
Endothelial	LECs	COL1A2	FLT4	0.0267023	735.5	0.0646611	1247	1.02871	175	0.343525	582	0.949444	495	0	1178.5	0.300493	0.034	0.196498	0.242857
Endothelial	B	COL4A1	CD44	0.027242	854.1	0.0642193	1252	0.469766	1108	0.355634	547	0.960892	185	0	1178.5	0.365231	0.48	0.00190063	0.814988
Epithelial	Endothelial	VEGFA	NRP1	0.027901	848.7	0.168715	278	0.609649	707	0.277365	822	0.930082	1258	0	1178.5	0.0769759	0.427	0.0117915	0.782743
Epithelial	Mesenchymal	LAMA3	CD44	0.0280121	955.9	0.0869996	875	0.715628	509	0.199293	1259	0.93671	958	0	1178.5	0.153799	0.0001	0.177178	0.00414286
Mesenchymal	Epithelial	FGF7	FGFR2	0.0280977	888.5	0.686495	4	0.951935	231	0.290995	762	0.907675	2267	0	1178.5	0.0464472	0.119	0.0567611	0.434635
Mesenchymal	Epithelial	CCN2	LRP6	0.0283474	902.9	0.132257	441	0.426562	1262	0.42425	387	0.930427	1246	0	1178.5	0.0707475	0.99	-0.10625	1
Mesenchymal	Epithelial	THBS2	CD47	0.0284599	932.5	0.158499	317	0.432419	1236	0.315738	668	0.929949	1263	0	1178.5	0.0672101	0.987	-0.106153	1
DCs	DCs	SEMA7A	PLXNC1	0.0285691	671.9	0.288635	87	1.64014	14	0.300274	722	0.927531	1358	0	1178.5	0.0373832	0.774	-0.30103	0.973778
Epithelial	Epithelial	VEGFA	EGFR	0.0287995	976.9	0.131962	446	0.506084	978	0.239486	1016	0.929877	1266	0	1178.5	0.0793413	0.134	0.0498741	0.46152
RECs	Mesenchymal	CDH1	EGFR	0.0291998	850.6	0.114739	585	0.695729	542	0.314092	678	0.929815	1269.5	0	1178.5	0.0343348	0.867	-0.273001	1
Epithelial	B	COL4A3	CD44	0.0293727	857.5	0.103078	694	0.759628	432	0.198353	1271	0.942822	712	0	1178.5	0.161512	0.187	0.103896	0.547778
Mesenchymal	Mesenchymal	C3	LRP1	0.0296046	774.9	0.132294	439	0.424535	1273	0.408958	420	0.947033	564	0	1178.5	0.209554	0.0001	0.101534	0.00414286
Epithelial	Myeloid	SERPINA1	LRP1	0.029721	854.9	0.149672	351	0.697308	536	0.2527	935	0.929638	1274	0	1178.5	0.0499597	0.978	-0.207608	1
Mesenchymal	Mesenchymal	COL1A2	CD44	0.029721	771.9	0.0718378	1118	0.424273	1274	0.660469	183	0.965491	106	0	1178.5	0.505372	0.994	-0.0313152	1
LECs	Epithelial	NCAM1	FGFR2	0.0298636	805.7	0.421837	30	1.20973	89	0.296221	740	0.913992	1991	0	1178.5	0.0639687	0.081	0.158717	0.356449
Endothelial	Myeloid	JAG1	NOTCH2	0.029955	1014.9	0.0797002	974	0.612528	697	0.250784	949	0.929597	1276	0	1178.5	0.0773241	0.432	0.0148916	0.784962
Endothelial	Endothelial	JAG1	NOTCH4	0.0300726	667.9	0.263485	112	1.06581	153	0.329435	619	0.929581	1277	0	1178.5	0.103201	0.0006	0.12858	0.018125
Endothelial	B	COL4A2	CD44	0.0300726	834.7	0.0632139	1277	0.498496	992	0.353738	556	0.961857	170	0	1178.5	0.393939	0.309	0.0453669	0.689838
Mesenchymal	DCs	COL1A2	CD44	0.0303088	782.5	0.0713079	1127	0.422507	1279	0.611046	217	0.965367	111	0	1178.5	0.498328	0.492	0.000729294	0.826173
Mesenchymal	Epithelial	TGM2	SDC4	0.0310265	715.3	0.167729	284	0.965792	222	0.333718	607	0.929483	1285	0	1178.5	0.0793602	0.293	0.0242299	0.67976
RECs	LECs	CDH1	IGF1R	0.0311474	1046.2	0.0627774	1286	0.701434	527	0.220988	1121	0.933036	1118.5	0	1178.5	0.0238095	0.673	-0.477121	0.924538
Myeloid	Mesenchymal	C1QB	LRP1	0.0312687	717.1	0.315256	69	0.769047	423	0.327222	628	0.929456	1287	0	1178.5	0.0725508	0.438	0.00421356	0.787965
Mesenchymal	Myeloid	CCN2	IGF2R	0.0312687	849.7	0.0790244	982	0.419747	1287	0.43475	361	0.95146	440	0	1178.5	0.196538	0.606	-0.00712783	0.893896
LECs	Myeloid	ADAM10	NOTCH2	0.0312687	939.9	0.0627149	1287	0.646436	639	0.252884	934	0.944268	661	0	1178.5	0.147059	0.022	0.105183	0.196914
LECs	Epithelial	NID1	ITGA3	0.0313903	763.5	0.207798	182	0.853177	312	0.268775	857	0.929432	1288	0	1178.5	0.0691906	0.44	0.0124686	0.788957
Epithelial	Epithelial	CDH1	IGF1R	0.0316348	996.1	0.0625841	1290	0.89869	273	0.223013	1112	0.932939	1127	0	1178.5	0.104042	0.009	0.111606	0.112017
Mesenchymal	B	COL6A2	CD44	0.0321283	872.1	0.0845296	904	0.418747	1294	0.316925	666	0.955786	318	0	1178.5	0.238906	0.209	0.023939	0.577788
Endothelial	Epithelial	CCN1	SDC4	0.032628	848.1	0.103692	690	0.76509	427	0.194737	1298	0.944804	647	0	1178.5	0.0872852	1	-0.248379	1
Mesenchymal	B	THBS1	CD47	0.032628	799.3	0.0898452	833	0.41827	1298	0.719691	147	0.94765	540	0	1178.5	0.213594	0.971	-0.0958285	1
Mesenchymal	Myeloid	THBS1	LRP1	0.0332184	623.1	0.138145	408	0.40921	1344	0.798923	94	0.966097	91	0	1178.5	0.751926	0.204	0.0218082	0.569942
LECs	Epithelial	COL18A1	ITGA3	0.0332613	904.1	0.131869	449	0.710849	516	0.228619	1074	0.928923	1303	0	1178.5	0.0456919	0.895	-0.171935	1
Endothelial	Mesenchymal	GNAI2	EGFR	0.0332613	1101.9	0.0618115	1303	0.43659	1222	0.307491	693	0.933151	1113	0	1178.5	0.0916888	0.073	0.0550476	0.33872
Mesenchymal	Endothelial	C3	NRP1	0.0333891	931.3	0.12334	513	0.417212	1304	0.317179	663	0.935791	998	0	1178.5	0.139404	0.0054	0.113118	0.0855738
Myeloid	Endothelial	F13A1	ITGA9	0.0335173	912.1	0.0643054	1251	0.80036	382	0.397476	444	0.928906	1305	0	1178.5	0.183319	0.045	0.197178	0.276483
DCs	DCs	ADAM28	ITGA4	0.0336459	979.9	0.0702888	1144	0.830385	339	0.193354	1306	0.9372	932	0	1178.5	0.0560748	0.835	-0.221849	0.995683
Mesenchymal	B	LAMB1	CD44	0.0337749	853.3	0.0843821	905	0.416732	1307	0.352569	559	0.955821	317	0	1178.5	0.213281	0.773	-0.0232298	0.97296
RECs	Endothelial	FARP2	PLXNA2	0.0341643	964.5	0.0616841	1310	0.611948	699	0.276989	825	0.940307	810	0	1178.5	0.108696	0.311	0.09691	0.691522
Endothelial	Endothelial	CCN1	ITGA5	0.0344259	1059.9	0.0820326	933	0.422641	1278	0.192124	1312	0.945834	598	0	1178.5	0.165838	0.356	0.0142925	0.730127
Plasma	DCs	COPA	CD74	0.0344438	761.3	0.0396035	1963	1.11951	123	0.616794	213	0.955282	329	0	1178.5	0.246512	0.539	-0.0160868	0.858846
LECs	LECs	HSPG2	FGFR1	0.0348213	971.7	0.0615321	1315	0.472818	1100	0.368386	512	0.94196	753	0	1178.5	0.132358	0.035	0.0612697	0.248166
Endothelial	Epithelial	TFPI	SDC4	0.0349539	939.5	0.0777977	1004	0.867999	297	0.259648	902	0.928598	1316	0	1178.5	0.0714777	0.478	0.00419612	0.814454
LECs	RECs	IGF1	IGF1R	0.0350869	1122.9	0.0861688	883	0.459145	1148	0.226718	1088	0.928576	1317	0	1178.5	0.047619	0.461	0	0.802091
Epithelial	DCs	CD55	ADGRE5	0.0350869	1074.7	0.0615234	1317	0.684061	563	0.200611	1247	0.934262	1068	0	1178.5	0.097561	0.261	0.124939	0.639814
Epithelial	RECs	CDH1	PTPRF	0.035312	658.7	0.277479	97	1.48334	36	0.35549	548	0.926146	1434	0	1178.5	0.1	0.219	0.477121	0.591892
Mesenchymal	Epithelial	TIMP3	MET	0.0353542	1060.7	0.0740119	1078	0.455586	1159	0.347814	569	0.928529	1319	0	1178.5	0.104891	0.624	-0.0223401	0.903445
Mesenchymal	Myeloid	DCN	TLR2	0.0358935	708.5	0.368356	48	0.929885	242	0.293744	751	0.928417	1323	0	1178.5	0.0916642	0.0001	0.139074	0.00414286
Endothelial	Mesenchymal	CCN2	EGFR	0.0367148	710.7	0.124424	504	0.41241	1329	0.479316	312	0.959331	230	0	1178.5	0.392328	0.006	0.0791122	0.0878788
Plasma	Myeloid	GAS6	AXL	0.0367148	1069.3	0.0868599	877	0.498138	994	0.248097	968	0.928325	1329	0	1178.5	0.0790153	0.086	0.0608398	0.368935
LECs	Epithelial	APP	CD74	0.0368845	806.9	0.0357204	2108	0.851166	316	0.456697	337	0.96596	95	0	1178.5	0.575718	0.056	0.142011	0.306994
Mesenchymal	Epithelial	VCAN	EGFR	0.0371311	759.9	0.181853	233	0.411255	1332	0.362768	524	0.948028	532	0	1178.5	0.132728	0.986	-0.0766156	1
Endothelial	Endothelial	FBN1	ITGA5	0.0372707	1155.5	0.0785115	988	0.45066	1174	0.223538	1104	0.928299	1333	0	1178.5	0.0767548	0.222	0.029682	0.59556
DCs	RECs	RTN4	TNFRSF19	0.0374107	1005.9	0.104261	682	0.575502	806	0.237024	1029	0.928278	1334	0	1178.5	0	0.124	NA	0.441769
RECs	Mesenchymal	ALCAM	NRP1	0.0374107	875.9	0.0605616	1334	0.674973	580	0.342159	587	0.943082	700	0	1178.5	0.120172	0.338	0.049218	0.712355
Mesenchymal	RECs	C3	GRM7	0.0374658	853.5	0.272247	100	1.20407	91	0.304216	705	0.909374	2193	0	1178.5	0.0429185	0.492	0	0.826173
RECs	LECs	EFNA5	EPHB1	0.0375511	1017.1	0.0640451	1257	0.739775	465	0.270029	850	0.928246	1335	0	1178.5	0.0238095	0.594	-0.30103	0.888396
Endothelial	LECs	APP	TSPAN15	0.037692	846.1	0.103958	686	0.762757	429	0.337491	601	0.928242	1336	0	1178.5	0.0669951	0.506	-0.00634018	0.838035
Mesenchymal	LECs	IL16	CD9	0.0378333	1049.9	0.0920043	811	0.469925	1107	0.279057	816	0.928214	1337	0	1178.5	0.0777059	0.027	0.0602833	0.216298
Endothelial	Mesenchymal	HSPG2	ITGB1	0.0378333	666.5	0.0603669	1337	0.81025	363	0.645325	194	0.958065	260	0	1178.5	0.442539	0.0001	0.136937	0.00414286
Endothelial	Endothelial	HSPG2	ITGB1	0.0384026	671.1	0.0603146	1341	0.810053	365	0.620713	210	0.958048	261	0	1178.5	0.410618	0.0001	0.122492	0.00414286
Mesenchymal	LECs	FBN1	ITGA5	0.038546	993.9	0.0936179	788	0.409367	1342	0.342514	584	0.933939	1077	0	1178.5	0.107601	0.0002	0.10829	0.00763158
Mesenchymal	Epithelial	COL1A1	CD44	0.0396794	1014.5	0.0380458	2017	0.327656	1697	0.855591	77	0.965612	103	0	1178.5	0.691633	0.993	-0.115123	1
DCs	DCs	FARP2	PLXNA4	0.0403005	897.3	0.11184	603	0.766334	426	0.254348	925	0.927591	1354	0	1178.5	0.046729	0.719	-0.146128	0.947342
Mesenchymal	Myeloid	COL1A2	CD44	0.0403005	815.7	0.0664414	1211	0.406286	1354	0.629077	201	0.964166	134	0	1178.5	0.409487	1	-0.0979277	1
LECs	LECs	NID1	ITGAV	0.040599	1110.7	0.107383	647	0.438232	1217	0.216264	1155	0.927561	1356	0	1178.5	0.0724486	0.028	0.0579919	0.21828
Myeloid	Mesenchymal	LGALS9	LRP1	0.0407489	868.1	0.13477	427	0.601472	725	0.319501	653	0.927545	1357	0	1178.5	0.068548	0.323	0.014177	0.698068
Endothelial	Endothelial	NAMPT	INSR	0.0407489	832.7	0.0594532	1357	0.628908	669	0.392336	453	0.949071	506	0	1178.5	0.149533	0.988	-0.0828236	1
Mesenchymal	RECs	COL1A2	CD44	0.0408993	820.5	0.0663252	1215	0.405899	1358	0.613207	216	0.964136	135	0	1178.5	0.536481	0.425	0.0400052	0.780557
LECs	Endothelial	HSPG2	FGFR1	0.0408993	989.7	0.0594495	1358	0.466472	1125	0.372803	506	0.941012	781	0	1178.5	0.11133	0.547	-0.0113795	0.86212
T	Myeloid	B2M	TFRC	0.0410501	1093.5	0.0593859	1359	0.646445	638	0.239282	1017	0.929602	1275	0	1178.5	0.0751055	0.787	-0.0366349	0.977849
Epithelial	Myeloid	SFTPD	LAIR1	0.0411882	1230.9	0.580713	8	1.17776	105	0.174051	1437	0.871789	3426	0	1178.5	0.0153102	0.558	-0.0330003	0.866738
Endothelial	DCs	APP	NOTCH2	0.0415052	770.1	0.0592036	1362	0.717156	503	0.396398	448	0.954034	359	0	1178.5	0.177215	0.438	0.0321847	0.787965
Mesenchymal	Epithelial	LAMA2	CD44	0.0418108	779.3	0.0591764	1364	0.450255	1175	0.893515	61	0.964897	118	0	1178.5	0.567671	0.069	0.0496842	0.332392
Mesenchymal	Epithelial	COL6A3	CD44	0.0419643	856.7	0.0590885	1365	0.41267	1327	0.623256	206	0.960221	207	0	1178.5	0.341587	0.358	0.0121954	0.732158
RECs	LECs	CDH1	PTPRM	0.0421182	964.1	0.0590798	1366	0.684719	562	0.239504	1015	0.943084	699	0	1178.5	0.047619	0.665	-0.30103	0.920965
LECs	B	APP	NOTCH2	0.0422726	718.3	0.059059	1367	0.831703	336	0.44345	349	0.95398	361	0	1178.5	0.23419	0.119	0.0791812	0.434635
Mesenchymal	LECs	THBS1	ITGA6	0.0425828	758.3	0.106149	665	0.403572	1369	0.679847	173	0.952597	406	0	1178.5	0.360331	0.165	0.0355294	0.513963
LECs	RECs	COL4A2	ITGB5	0.0427385	1031.3	0.0933426	793	0.403471	1370	0.261317	895	0.937416	920	0	1178.5	0	0.87	#NAME?	1
DCs	Endothelial	ALCAM	NRP1	0.0430514	965.7	0.0588029	1372	0.5944	752	0.283103	794	0.942286	732	0	1178.5	0.113924	0.402	0.0511525	0.759974
LECs	T	ADAM10	TSPAN5	0.0435241	1102.3	0.0587445	1375	0.48207	1065	0.220906	1125	0.941486	768	0	1178.5	0.110841	0.388	0.0107239	0.750133
Epithelial	Mesenchymal	CDH1	PTPRM	0.0436826	930.3	0.058688	1376	0.870955	293	0.224406	1098	0.942905	706	0	1178.5	0.0998154	0.943	-0.056987	1
Myeloid	T	B2M	CD247	0.0441609	1115.7	0.0585633	1379	0.561811	838	0.243794	991	0.931648	1192	0	1178.5	0.0828411	0.304	0.0196069	0.686191
LECs	Myeloid	ADAM10	AXL	0.0443213	1082.7	0.10143	708	0.570648	819	0.190172	1328	0.927167	1380	0	1178.5	0.0749168	0.09	0.0850108	0.373391
LECs	T	COL4A2	CD44	0.0443213	933.5	0.0585489	1380	0.43185	1240	0.315612	670	0.960425	199	0	1178.5	0.292241	0.198	0.0325248	0.56129
RECs	Endothelial	SLIT2	APP	0.0446434	1126.2	0.0584826	1382	0.403952	1366	0.249476	957	0.942084	747.5	0	1178.5	0.413043	0.045	0.676694	0.276483
Epithelial	Mesenchymal	PDGFC	PDGFRA	0.0448051	1002.3	0.127633	479	0.400795	1383	0.326968	629	0.928028	1342	0	1178.5	0.0647493	0.791	-0.0365834	0.980299
LECs	RECs	NID1	PTPRF	0.0452115	745.2	0.204387	188	0.895363	275	0.306138	699	0.927068	1385.5	0	1178.5	0.0952381	0.221	0.30103	0.595079
Endothelial	Myeloid	A2M	LRP1	0.0454568	851.9	0.0880518	862	0.399817	1387	0.333634	608	0.959476	224	0	1178.5	0.291051	0.382	0.0198948	0.744489
Myeloid	Epithelial	F13A1	ITGB1	0.0457855	932.5	0.067669	1192	0.784285	405	0.375783	498	0.92701	1389	0	1178.5	0.077357	0.826	-0.124939	0.991884
Endothelial	LECs	HSPG2	ITGB1	0.0457855	687.3	0.0581418	1389	0.801856	379	0.620694	211	0.957304	279	0	1178.5	0.360591	0.143	0.0820385	0.480533
LECs	Epithelial	NRG3	EGFR	0.0462821	961.5	0.138538	405	0.573737	810	0.238221	1022	0.92696	1392	0	1178.5	0.078329	0.311	0.0538754	0.691522
Mesenchymal	B	THBS2	CD47	0.0464486	991.9	0.144715	368	0.406067	1355	0.317105	665	0.926927	1393	0	1178.5	0.0398437	1	-0.300178	1
B	Myeloid	B2M	TFRC	0.0464486	1137.3	0.0579782	1393	0.640246	648	0.216179	1158	0.928813	1309	0	1178.5	0.0612639	0.908	-0.11104	1
Mesenchymal	B	COL6A6	CD44	0.0466155	892.3	0.127296	481	0.399063	1394	0.267786	860	0.947464	548	0	1178.5	0.191719	0.006	0.0918953	0.0878788
Mesenchymal	RECs	THBS1	PTPRJ	0.0466155	815.5	0.0579639	1394	0.442702	1205	0.829691	84	0.959805	216	0	1178.5	0.51073	0.439	0.030224	0.788786
LECs	B	MRC1	PTPRC	0.046783	899.9	0.0578699	1395	0.687764	554	0.225278	1094	0.957325	278	0	1178.5	0.217391	0.55	-0.00975984	0.863095
LECs	DCs	COPA	CD74	0.0469938	792.7	0.0368715	2066	1.10677	129	0.601346	223	0.953731	367	0	1178.5	0.454545	0.05	0.31079	0.291751
Mesenchymal	DCs	SPON1	LRP8	0.0472882	734.1	0.364767	51	0.784531	403	0.323371	640	0.926823	1398	0	1178.5	0.0384615	0.923	-0.206474	1
Myeloid	LECs	ANXA1	DYSF	0.0476274	938.7	0.0887346	855	0.736943	469	0.283468	791	0.926813	1400	0	1178.5	0.0971143	0.074	0.122464	0.341176
Myeloid	Endothelial	ALCAM	NRP1	0.0477977	992.1	0.057611	1401	0.584796	783	0.272548	837	0.941726	761	0	1178.5	0.1755	0.0078	0.178247	0.103111
Mesenchymal	LECs	COL18A1	KDR	0.0481399	828.5	0.166271	289	0.67059	586	0.310883	686	0.926633	1403	0	1178.5	0.0527934	0.999	-0.117684	1
Endothelial	RECs	COL18A1	ITGB5	0.0481399	1125.7	0.111895	602	0.397562	1403	0.23248	1054	0.926984	1391	0	1178.5	0.0869565	0.246	0.30103	0.624306
Epithelial	Mesenchymal	AGRN	LRP1	0.048484	909.3	0.129779	463	0.570674	818	0.313004	682	0.926585	1405	0	1178.5	0.13765	0.0001	0.314333	0.00414286
Mesenchymal	LECs	SPARC	ENG	0.048484	1034.9	0.0906262	825	0.397323	1405	0.311861	685	0.933847	1081	0	1178.5	0.11852	0.0002	0.112431	0.00763158
Endothelial	DCs	JAG1	NOTCH2	0.0486568	1119.9	0.0727679	1099	0.569329	820	0.224917	1096	0.92656	1406	0	1178.5	0.0759494	0.305	0.0791812	0.686191
Mesenchymal	Epithelial	CCN2	EGFR	0.04883	737.9	0.118054	557	0.397103	1407	0.497214	296	0.958293	251	0	1178.5	0.190249	1	-0.182942	1
Epithelial	T	LAMA5	CD44	0.04883	936.7	0.0573729	1407	0.593447	757	0.279834	814	0.948181	527	0	1178.5	0.162852	0.31	0.0279125	0.690476
LECs	DCs	ADAM10	NOTCH2	0.0490038	1030.7	0.05726	1408	0.603237	722	0.227016	1086	0.941824	759	0	1178.5	0.0606061	0.733	-0.176091	0.954973
LECs	LECs	HSPG2	PTPRS	0.0502341	944.3	0.0569951	1415	0.499933	989	0.377538	490	0.944763	649	0	1178.5	0.12992	0.371	0.00822775	0.737389
Endothelial	Epithelial	FBN1	ITGB6	0.0505901	894.3	0.12091	532	1.02766	176	0.214984	1168	0.926456	1417	0	1178.5	0.0522337	0.88	-0.09691	1
Mesenchymal	Myeloid	SLIT2	PLXNA1	0.051489	804.1	0.210708	176	0.551374	865	0.426653	379	0.926355	1422	0	1178.5	0.084259	0.007	0.0915277	0.0953052
Mesenchymal	LECs	THBS2	ITGA6	0.0520345	956.9	0.170975	268	0.391369	1425	0.27726	823	0.933695	1090	0	1178.5	0.114598	0.031	0.0672147	0.233506
LECs	Endothelial	GNAI2	CAV1	0.0522173	1037.5	0.0771458	1015	0.642189	646	0.255225	922	0.926292	1426	0	1178.5	0.0610837	0.521	-0.00694886	0.845969
Endothelial	Endothelial	MMRN2	CD93	0.0524819	972.5	0.538287	13	1.13051	119	0.228812	1072	0.902315	2480	0	1178.5	0.0550805	0.0001	0.230292	0.00414286
Mesenchymal	LECs	ADAM17	NOTCH1	0.0527689	1066.3	0.0890307	848	0.553773	856	0.238603	1020	0.926263	1429	0	1178.5	0.0608502	0.464	0.00303704	0.802385
Mesenchymal	DCs	APP	CD74	0.0530238	979.5	0.0184423	2938	1.04165	164	0.587401	234	0.95325	383	0	1178.5	0.304348	0.111	0.107783	0.414286
Mesenchymal	Mesenchymal	SERPING1	LRP1	0.0531392	1027.9	0.115958	575	0.389856	1431	0.320408	649	0.928899	1306	0	1178.5	0.0916811	0.0001	0.108866	0.00414286
Endothelial	Myeloid	CCN2	ITGB2	0.0536985	1196.1	0.0725515	1103	0.388542	1434	0.268728	858	0.926542	1407	0	1178.5	0.0599479	0.884	-0.143422	1
LECs	T	LAMC1	CD44	0.054074	1084.9	0.0605662	1331	0.38834	1436	0.257162	907	0.946828	572	0	1178.5	0.138416	0.585	-0.0117158	0.881757
LECs	T	ADAM10	CD44	0.054074	988.9	0.0562486	1436	0.536335	895	0.24532	982	0.951103	453	0	1178.5	0.180049	0.179	0.042797	0.535707
RECs	DCs	TGM2	ITGA4	0.0542626	1165.9	0.0733998	1091	0.595928	746	0.183687	1377	0.926059	1437	0	1178.5	0	0.115	NA	0.424841
Myeloid	Epithelial	PSAP	SORT1	0.0546412	956.1	0.10383	687	0.623558	679	0.282348	797	0.926051	1439	0	1178.5	0.0596293	0.718	-0.057625	0.946885
Mesenchymal	B	VCAN	CD44	0.055022	925.7	0.106965	654	0.387677	1441	0.267196	865	0.949693	490	0	1178.5	0.161094	0.921	-0.0575178	1
Mesenchymal	Mesenchymal	MMP2	FGFR1	0.0554049	914.3	0.182728	230	0.387177	1443	0.335633	605	0.93311	1115	0	1178.5	0.0839397	0.913	-0.0220914	1
B	RECs	SEMA4D	PLXNB1	0.0563715	997.4	0.0997562	731	0.793514	392	0.171929	1448	0.930661	1237.5	0	1178.5	0.1	0.186	0.221849	0.546505
B	RECs	SEMA4D	PLXNB2	0.0573515	1207	0.0558583	1453	0.599173	732	0.174427	1434	0.930661	1237.5	0	1178.5	0.18	0.035	0.477121	0.248166
Endothelial	T	TIMP3	CD44	0.0575491	846.5	0.0557763	1454	0.448564	1182	0.487005	302	0.965036	116	0	1178.5	0.495954	0.715	-0.0323413	0.94594
RECs	Mesenchymal	PDGFC	PDGFRA	0.057946	1067.7	0.119436	543	0.384262	1456	0.303498	709	0.92578	1452	0	1178.5	0.0386266	0.761	-0.221849	0.968786
RECs	Mesenchymal	GNAI2	EGFR	0.0581453	1185.4	0.0556755	1457	0.402726	1374	0.321254	648	0.929815	1269.5	0	1178.5	0.128755	0.032	0.273001	0.23734
Endothelial	Epithelial	APP	LRP6	0.0587464	976.9	0.0868754	876	0.60823	710	0.317481	660	0.925485	1460	0	1178.5	0.057732	0.651	-0.0299632	0.91468
Mesenchymal	B	COL14A1	CD44	0.0589478	978.3	0.110171	618	0.383952	1461	0.236175	1035	0.945778	599	0	1178.5	0.166406	0.022	0.0687857	0.196914
LECs	Myeloid	GAS6	MERTK	0.0595555	880.9	0.0553289	1464	0.65155	622	0.272304	840	0.956576	300	0	1178.5	0.297447	0.021	0.0967075	0.190312
RECs	Epithelial	FARP2	PLXNA2	0.0599634	1083.9	0.0553158	1466	0.564278	831	0.241016	1008	0.937174	936	0	1178.5	0	0.808	#NAME?	0.988275
Epithelial	LECs	BMP1	BMPR2	0.0603736	1154.7	0.0633655	1272	0.494177	1007	0.271065	848	0.925191	1468	0	1178.5	0.129243	0.103	0.196295	0.404743
Mesenchymal	Myeloid	CCN2	LRP1	0.0605795	735.3	0.120128	540	0.382082	1469	0.498364	294	0.960565	195	0	1178.5	0.325428	0.706	-0.013542	0.9422
Myeloid	LECs	FN1	FLT4	0.0612006	742.7	0.0550142	1472	1.03711	171	0.352022	562	0.955234	330	0	1178.5	0.422309	0.155	0.10251	0.49889
Mesenchymal	LECs	CCN2	ITGA5	0.0614088	926.9	0.0918991	812	0.381293	1473	0.43336	367	0.940425	804	0	1178.5	0.147991	0.045	0.0595948	0.276483
LECs	LECs	IGF1	IGF1R	0.0616175	1227.5	0.0775563	1008	0.407873	1349	0.220571	1128	0.925004	1474	0	1178.5	0.0527691	0.99	-0.091429	1
Mesenchymal	Epithelial	TFPI	SDC4	0.0618268	1006.1	0.0697829	1156	0.846412	325	0.261169	896	0.924908	1475	0	1178.5	0.0676715	0.247	0.0306688	0.624306
DCs	DCs	COPA	CD74	0.0629341	816.3	0.0349974	2129	1.09804	134	0.587799	233	0.952566	407	0	1178.5	0.299065	0.186	0.124939	0.546505
DCs	Mesenchymal	FARP2	PLXNA2	0.0635217	1027.5	0.0546531	1483	0.626621	674	0.270001	851	0.936818	951	0	1178.5	0.0752508	0.676	-0.0457575	0.924717
T	Epithelial	ADAM10	CADM1	0.0637362	1164.7	0.054648	1484	0.618364	688	0.209117	1202	0.929771	1271	0	1178.5	0.101373	0.0014	0.162982	0.03248
Epithelial	Myeloid	LAMA3	CD44	0.0639512	1044.5	0.0804643	961	0.69764	535	0.167902	1485	0.934356	1063	0	1178.5	0.12087	0.119	0.104209	0.434635
LECs	Epithelial	GNAI2	EGFR	0.0639512	1333.9	0.0546243	1485	0.385673	1451	0.198834	1262	0.929191	1293	0	1178.5	0.0626632	0.543	-0.0177288	0.860839
Epithelial	Epithelial	CGN	OCLN	0.0640955	1235.1	0.245343	132	1.22419	85	0.177688	1414	0.874983	3366	0	1178.5	0.0258234	0.017	0.157608	0.164883
Endothelial	Plasma	SORBS1	INSR	0.064383	1071.1	0.0712713	1129	0.378549	1487	0.295954	741	0.940171	820	0	1178.5	0.0787539	0.995	-0.185637	1
Myeloid	Epithelial	LGALS9	PTPRK	0.0645998	927.1	0.101936	703	0.714139	511	0.291718	755	0.924685	1488	0	1178.5	0.0354553	0.987	-0.201645	1
Epithelial	T	COL4A5	CD44	0.0648172	1290.5	0.0542448	1489	0.411194	1333	0.215586	1163	0.929299	1289	0	1178.5	0.0797907	0.254	0.0410369	0.630973
Mesenchymal	DCs	SLIT2	APP	0.0654728	988.5	0.06592	1222	0.377138	1492	0.406132	424	0.945265	626	0	1178.5	0.0919732	0.893	-0.162727	1
LECs	LECs	COL18A1	KDR	0.0661337	952.3	0.156179	324	0.64962	628	0.219173	1136	0.924476	1495	0	1178.5	0.0600836	0.368	0.0114798	0.737389
T	Endothelial	SEMA4D	MET	0.0665772	917.3	0.116083	572	0.738142	466	0.26556	873	0.924269	1497	0	1178.5	0.0797688	0.091	0.101126	0.375391
LECs	DCs	SEMA3A	NRP2	0.0667999	918.7	0.122972	516	0.719153	497	0.258933	904	0.924255	1498	0	1178.5	0.010101	0.867	-0.69897	1
Myeloid	T	LGALS9	CD44	0.0681484	1154.9	0.0737058	1083	0.562068	836	0.214102	1173	0.923989	1504	0	1178.5	0.0649789	0.26	0.0271522	0.638442
Endothelial	B	HSPG2	ITGB1	0.0687473	754.5	0.050558	1621	0.773248	420	0.627146	202	0.954355	351	0	1178.5	0.492823	0.008	0.256962	0.103111
Endothelial	Endothelial	GNAI2	CAV1	0.0688308	1100.5	0.0719062	1114	0.617331	689	0.239765	1014	0.923854	1507	0	1178.5	0.0697952	0.049	0.0638645	0.29
Epithelial	RECs	CGN	OCLN	0.0688453	1265.5	0.238239	137	1.20609	90	0.164438	1519	0.873367	3403	0	1178.5	0.0666667	0.054	Inf	0.304078
LECs	LECs	VWF	ITGA9	0.0706773	759.3	0.0537375	1515	0.884225	283	0.463639	328	0.949573	492	0	1178.5	0.160223	0.925	-0.0494708	1
LECs	T	LAMB2	CD44	0.071145	1301.7	0.0690472	1166	0.390041	1429	0.206846	1218	0.923605	1517	0	1178.5	0.0454177	0.959	-0.124939	1
Mesenchymal	Myeloid	ANXA2	TLR2	0.0713798	972.9	0.10376	689	0.786844	400	0.22773	1079	0.923575	1518	0	1178.5	0.0718503	0.0006	0.0972126	0.018125
LECs	RECs	NID1	ITGB1	0.0718513	1330.2	0.0678517	1187	0.372611	1520	0.183374	1380	0.927068	1385.5	0	1178.5	0	0.83	#NAME?	0.993807
LECs	Endothelial	APP	CD74	0.0720098	880.3	0.0313777	2281	0.80504	376	0.405011	427	0.963764	139	0	1178.5	0.37931	0.175	0.0539818	0.528096
Mesenchymal	Epithelial	DCN	EGFR	0.072088	998.3	0.148492	354	0.371686	1521	0.259967	900	0.934851	1038	0	1178.5	0.0830514	0.533	-0.00400274	0.853693
Epithelial	Plasma	CD38	PECAM1	0.0723252	1177.3	0.0535949	1522	0.489914	1024	0.246536	975	0.931738	1187	0	1178.5	0.0603224	0.951	-0.163429	1
Mesenchymal	RECs	FBN1	ITGB1	0.0725632	1052.7	0.0672693	1200	0.371001	1523	0.331375	611	0.942058	751	0	1178.5	0.0815451	0.673	-0.0829742	0.924538
Endothelial	Endothelial	EFNB2	EPHA4	0.0727568	750.7	0.375125	46	1.08508	141	0.292279	754	0.921383	1634	0	1178.5	0.0789421	0.0063	0.113069	0.09135
Endothelial	Myeloid	PDGFB	LRP1	0.0728017	1059.5	0.123055	515	0.512911	957	0.220936	1123	0.923495	1524	0	1178.5	0.0408341	0.948	-0.17916	1
Mesenchymal	B	ADAM17	RHBDF2	0.0730409	1272.9	0.0588029	1371	0.463052	1138	0.216664	1152	0.923471	1525	0	1178.5	0.066875	0.075	0.0562559	0.343602
Mesenchymal	T	LAMC1	CD44	0.0730409	1109.1	0.0574211	1405	0.370313	1525	0.277927	820	0.945469	617	0	1178.5	0.139851	0.128	0.0221578	0.452683
Mesenchymal	Mesenchymal	SPARC	FGFR1	0.0732807	911.7	0.120233	539	0.369237	1526	0.365933	519	0.940774	796	0	1178.5	0.107879	1	-0.0556555	1
RECs	Mesenchymal	FGF14	FGFR1	0.0735211	854.3	0.198418	195	0.599049	734	0.324055	637	0.923399	1527	0	1178.5	0.0171674	0.953	-0.511883	1
Endothelial	B	LAMA5	CD44	0.0735211	1049.7	0.0535496	1527	0.592735	760	0.208801	1204	0.94646	579	0	1178.5	0.0877193	0.965	-0.194136	1
RECs	Epithelial	CDH1	EGFR	0.0748547	1100.2	0.0945105	776	0.619953	684	0.189975	1330	0.923217	1532.5	0	1178.5	0.0666667	0.257	0.30103	0.633759
Epithelial	Endothelial	LRIG1	EGFR	0.0749769	1366.9	0.0568552	1418	0.36816	1533	0.200494	1250	0.925621	1455	0	1178.5	0.110653	0.0013	0.224555	0.0304032
Endothelial	RECs	CD99	CD99L2	0.0752218	1338.3	0.0555096	1460	0.477311	1076	0.163497	1534	0.92601	1443	0	1178.5	0.0217391	0.648	-0.30103	0.91312
RECs	LECs	COL1A1	FLT4	0.0752752	897.1	0.0928915	799	1.07658	147	0.263924	879	0.968792	71	0.019	2589.5	0.452381	0.545	-0.0636691	0.860839
LECs	Myeloid	ADAM10	TSPAN14	0.0759602	1263.5	0.0534512	1533	0.533246	905	0.163013	1537	0.932239	1164	0	1178.5	0.0760266	0.315	0.0261309	0.691522
Mesenchymal	LECs	COL6A1	ITGA6	0.0764557	1236.5	0.110967	611	0.36669	1539	0.185512	1363	0.924586	1491	0	1178.5	0.0674229	0.132	0.0363013	0.458443
Endothelial	Epithelial	CCN2	LRP6	0.0772038	1111.3	0.114819	583	0.366093	1542	0.282236	799	0.925709	1454	0	1178.5	0.028866	1	-0.433656	1
Epithelial	Myeloid	ALCAM	NRP1	0.0774544	950.3	0.0532634	1543	0.719684	494	0.307364	695	0.939536	841	0	1178.5	0.0918614	0.693	-0.0382645	0.933875
DCs	Mesenchymal	TGFB1	EGFR	0.0787175	1283.7	0.0628947	1283	0.366553	1540	0.265857	869	0.923009	1548	0	1178.5	0.0317726	0.932	-0.277549	1
RECs	Epithelial	TGM2	SDC4	0.0792274	844.1	0.138478	406	0.91795	252	0.273908	834	0.922938	1550	0	1178.5	0.0666667	0.275	0.30103	0.652619
Mesenchymal	B	COL6A1	CD44	0.0794833	1102.3	0.0834775	913	0.363771	1551	0.207866	1210	0.944356	659	0	1178.5	0.14125	0.25	0.0231876	0.626621
LECs	T	TIMP2	CD44	0.079997	1240.7	0.0583795	1386	0.363284	1553	0.220345	1131	0.936773	955	0	1178.5	0.0840768	0.789	-0.0412657	0.979495
Myeloid	Plasma	NAMPT	INSR	0.0807727	1027.9	0.0528184	1556	0.463946	1130	0.310449	687	0.946134	588	0	1178.5	0.154071	0.624	-0.0161927	0.903445
Endothelial	Mesenchymal	COL18A1	PTPRS	0.0810326	1122.9	0.0881317	859	0.362846	1557	0.262477	890	0.932902	1130	0	1178.5	0.0896616	0.17	0.0370339	0.521142
Endothelial	Endothelial	SEMA6A	PLXNA2	0.0810326	1312.3	0.0527875	1557	0.385242	1453	0.245929	979	0.926898	1394	0	1178.5	0.0620402	0.787	-0.0334753	0.977849
LECs	Mesenchymal	COL4A2	ITGB5	0.0812931	1141.3	0.0815175	946	0.362841	1558	0.254486	923	0.933323	1101	0	1178.5	0.078448	0.534	-0.00350711	0.853693
Mesenchymal	RECs	FBLN1	ITGB1	0.0823421	1088.3	0.118535	554	0.361405	1562	0.263255	883	0.929916	1264	0	1178.5	0.0515021	0.668	-0.09691	0.922037
Epithelial	LECs	CDH1	LRP5	0.0834018	780.5	0.174499	251	1.18832	98	0.280745	809	0.922548	1566	0	1178.5	0.0430809	0.804	-0.0942699	0.986712
Endothelial	LECs	COL1A2	CD36	0.0836684	1055.7	0.0523632	1567	0.798808	385	0.185651	1361	0.940925	787	0	1178.5	0.202956	0.045	0.186762	0.276483
Endothelial	Epithelial	HSPG2	ITGB1	0.0844317	820.7	0.0442359	1799	0.749398	452	0.59097	230	0.951355	444	0	1178.5	0.221306	0.609	-0.0184834	0.896043
Endothelial	Myeloid	CCN2	IGF2R	0.0844724	1040.1	0.068605	1171	0.359278	1570	0.292735	752	0.948089	529	0	1178.5	0.174631	0.476	0.00434298	0.813915
Mesenchymal	T	COL4A1	CD44	0.0844724	1002.7	0.0523	1570	0.367542	1535	0.401169	439	0.956846	291	0	1178.5	0.225632	1	-0.0936283	1
LECs	T	COL4A1	CD44	0.0860989	1090.5	0.052083	1576	0.366094	1541	0.267566	862	0.956761	295	0	1178.5	0.252501	0.123	0.0497019	0.441769
Endothelial	Mesenchymal	SORBS1	ITGA1	0.0869215	967.5	0.128777	469	0.357827	1579	0.324033	638	0.936377	973	0	1178.5	0.0854514	0.934	-0.0673994	1
DCs	Mesenchymal	GNAI2	EGFR	0.0871971	1271.3	0.0519349	1580	0.382082	1470	0.28965	768	0.927512	1360	0	1178.5	0.0334448	0.966	-0.290035	1
Mesenchymal	RECs	VCAN	ITGB1	0.0877504	1053.3	0.101721	705	0.357078	1582	0.287776	774	0.935117	1027	0	1178.5	0.0815451	0.513	-0.0222764	0.842412
RECs	Epithelial	IL16	KCNJ15	0.0883065	901.7	0.160433	309	0.980408	209	0.204221	1228	0.922319	1584	0	1178.5	0	0.627	#NAME?	0.904177
LECs	Endothelial	ANXA2	ROBO4	0.0891459	1129.5	0.0887607	854	0.552325	861	0.21521	1167	0.92229	1587	0	1178.5	0.0748768	0.071	0.140451	0.335342
Mesenchymal	LECs	MAML2	NOTCH1	0.0894271	994.1	0.0517713	1588	0.522373	928	0.243654	994	0.957127	282	0	1178.5	0.243083	0.25	0.0171925	0.626621
Endothelial	Mesenchymal	COL18A1	ITGB5	0.089709	1238.9	0.0977194	751	0.356931	1585	0.225649	1091	0.922265	1589	0	1178.5	0.05598	0.69	-0.0235448	0.933738
Myeloid	Mesenchymal	ANXA1	EGFR	0.0899917	1199.9	0.0723988	1107	0.355591	1590	0.299582	725	0.926814	1399	0	1178.5	0.0990693	0.005	0.111406	0.0801105
Mesenchymal	Epithelial	COL1A2	CD44	0.0908438	962.9	0.0516577	1593	0.357009	1583	0.58432	237	0.959555	223	0	1178.5	0.288065	0.996	-0.105497	1
T	LECs	ADAM10	TSPAN5	0.0914156	1175.7	0.0515498	1595	0.482907	1057	0.218413	1141	0.937782	907	0	1178.5	0.11003	0.182	0.0449283	0.542446
LECs	LECs	ADAM10	TSPAN14	0.0917025	1301.9	0.0515275	1596	0.520031	938	0.157611	1583	0.931072	1214	0	1178.5	0.0778474	0.024	0.0537104	0.20531
RECs	Mesenchymal	CALM3	EGFR	0.0918462	926.2	0.128567	472	0.572096	814	0.34759	570	0.922176	1596.5	0	1178.5	0.0386266	0.664	-0.124939	0.920965
B	B	CD22	PTPRC	0.0919901	877.5	0.142275	380	0.97634	213	0.155681	1597	0.935269	1019	0	1178.5	0.0729598	0.908	-0.0701331	1
Myeloid	Myeloid	B2M	TFRC	0.0928574	1238.9	0.0513564	1600	0.611086	703	0.204514	1227	0.924698	1486	0	1178.5	0.0841008	0.036	0.0794316	0.252785
RECs	Mesenchymal	CALM3	RYR2	0.0930026	847.2	0.187423	216	0.598188	738	0.373134	503	0.922122	1600.5	0	1178.5	0.0515021	0.511	-0.0347621	0.840079
RECs	Mesenchymal	CALM1	RYR2	0.0930026	975.8	0.130595	458	0.486731	1040	0.337436	602	0.922122	1600.5	0	1178.5	0.0686695	0.315	0.0901766	0.691522
LECs	Plasma	GAS6	MERTK	0.0934392	843.9	0.0513206	1602	0.595452	749	0.438566	355	0.954987	335	0	1178.5	0.25599	0.066	0.0590662	0.32551
T	Epithelial	SEMA4D	MET	0.0940239	974.1	0.109045	634	0.710783	517	0.252592	937	0.922051	1604	0	1178.5	0.0611511	0.369	0.0238683	0.737389
LECs	Mesenchymal	LAMC1	ITGA1	0.0943174	1039.1	0.103027	696	0.35088	1605	0.281536	804	0.937642	912	0	1178.5	0.0956218	0.349	0.0102306	0.725
Mesenchymal	Myeloid	SEMA3D	PLXND1	0.0943174	1131.5	0.0784568	990	0.488759	1029	0.269242	855	0.922034	1605	0	1178.5	0.070049	0.019	0.0757207	0.178317
DCs	T	ADAM28	ITGA4	0.0943174	1207.3	0.0511543	1605	0.654531	616	0.199626	1258	0.927173	1379	0	1178.5	0.0539216	0.661	-0.0725507	0.919818
DCs	Myeloid	PSEN1	NOTCH2	0.0946116	1295.7	0.0520577	1577	0.530097	912	0.208618	1205	0.922002	1606	0	1178.5	0.0536913	0.428	0	0.784081
Epithelial	Endothelial	NAMPT	INSR	0.0949065	939.5	0.0511087	1607	0.59319	758	0.359942	529	0.945289	625	0	1178.5	0.191753	0.091	0.0972993	0.375391
DCs	Endothelial	PSEN1	NOTCH4	0.0952022	805.5	0.1721	259	0.983377	207	0.287268	775	0.921985	1608	0	1178.5	0.0506329	0.436	0	0.786808
Endothelial	Myeloid	GAS6	MERTK	0.0952022	931.5	0.0510869	1608	0.631524	666	0.2674	864	0.954889	341	0	1178.5	0.150304	0.991	-0.170194	1
Mesenchymal	Myeloid	ADAM17	RHBDF2	0.0957957	1360.1	0.0562494	1435	0.443474	1203	0.183879	1374	0.921888	1610	0	1178.5	0.0535375	0.379	0.0090225	0.74364
RECs	Myeloid	ANXA2	TLR2	0.0960936	1097.1	0.100696	716	0.779045	409	0.154616	1611	0.92251	1571	0	1178.5	0.0843373	0.124	0.243038	0.441769
Endothelial	Epithelial	GNAI2	EGFR	0.0960936	1425.9	0.0509142	1611	0.360815	1565	0.183374	1379	0.926842	1396	0	1178.5	0.0591065	0.637	-0.0292894	0.90821
T	Myeloid	ADAM10	GPNMB	0.0969916	1046.5	0.093665	787	0.693515	546	0.223465	1107	0.921796	1614	0	1178.5	0.0630098	0.377	0.0137883	0.740217
Mesenchymal	RECs	COL18A1	ITGB5	0.0972925	1186.7	0.0979888	746	0.348533	1615	0.279882	813	0.922364	1581	0	1178.5	0.0300429	0.806	-0.268845	0.987885
Myeloid	LECs	MAML2	NOTCH1	0.0972925	1104.7	0.0507415	1615	0.512854	958	0.168442	1476	0.956713	296	0	1178.5	0.230855	0.387	0.0137883	0.750133
B	Endothelial	MAML2	NOTCH4	0.0975941	884.5	0.0853609	891	0.76787	425	0.154094	1616	0.95611	312	0	1178.5	0.202552	0.663	-0.0454154	0.920965
Endothelial	LECs	SPARC	ENG	0.0978964	1230.7	0.0803409	966	0.348212	1617	0.220133	1132	0.930028	1260	0	1178.5	0.117241	0.02	0.180677	0.185304
Mesenchymal	Endothelial	INHBA	ENG	0.0981995	840.5	0.399849	39	0.680951	572	0.282935	795	0.921654	1618	0	1178.5	0.0695462	0.151	0.0472749	0.490919
Mesenchymal	T	TGM2	ITGA4	0.0985033	1222.5	0.0647023	1245	0.467915	1116	0.249769	954	0.921623	1619	0	1178.5	0.0616251	0.159	0.0282694	0.505592
LECs	RECs	ADAM10	IL6R	0.0994193	1318	0.0587872	1374	0.549639	870	0.153491	1622	0.923107	1545.5	0	1178.5	0.047619	0.375	0	0.740217
DCs	T	ALCAM	CD6	0.0997262	1087.7	0.0772384	1011	0.677261	579	0.233606	1047	0.921585	1623	0	1178.5	0.0686275	0.266	0.0854302	0.640698
LECs	Epithelial	LAMA4	CD44	0.0997262	993.1	0.0505241	1623	0.585238	780	0.267524	863	0.948387	521	0	1178.5	0.163185	0.272	0.047692	0.650289
B	Endothelial	HLA-C	NOTCH4	0.100034	931.1	0.107713	644	0.908565	265	0.251559	944	0.921581	1624	0	1178.5	0.0446571	0.734	-0.09691	0.954973
Mesenchymal	LECs	MMP2	PECAM1	0.100034	1138.1	0.0784481	991	0.345388	1624	0.198435	1270	0.94525	627	0	1178.5	0.145447	0.048	0.0453356	0.28642
LECs	LECs	FGF13	FGFR1	0.100342	865.9	0.132729	437	0.813339	360	0.297926	729	0.92157	1625	0	1178.5	0.0714037	0.01	0.0942699	0.121849
Epithelial	LECs	SFTPD	SIRPA	0.100547	1135.9	0.312728	71	1.04035	167	0.198601	1267	0.887968	2996	0	1178.5	0.0483029	0.0044	0.312929	0.075503
T	RECs	SEMA4D	ERBB2	0.100651	877.9	0.157888	319	0.848249	321	0.251369	945	0.921568	1626	0	1178.5	0.0662651	0.315	0.138303	0.691522
Mesenchymal	T	FSTL1	DIP2A	0.101583	1231.9	0.0958903	767	0.344725	1629	0.243794	992	0.922193	1593	0	1178.5	0.0641004	0.034	0.0420148	0.242857
Endothelial	LECs	CD59	STAB1	0.101895	977.3	0.109838	623	0.717974	502	0.250109	953	0.921489	1630	0	1178.5	0.070936	0.079	0.11697	0.354096
Mesenchymal	Plasma	SORBS1	INSR	0.102837	1161.1	0.0635806	1267	0.343688	1633	0.285073	781	0.936877	946	0	1178.5	0.133204	0.0021	0.0844846	0.043813
Epithelial	DCs	BMP1	BMPR2	0.103468	1242.9	0.0568837	1417	0.470216	1106	0.263974	878	0.92137	1635	0	1178.5	0.0121951	0.769	-0.60206	0.970453
Epithelial	Epithelial	C3	CD46	0.103785	1306.1	0.0767462	1025	0.386055	1448	0.201151	1243	0.921363	1636	0	1178.5	0.0677395	0.185	0.0535586	0.546334
Endothelial	LECs	EFNB2	EPHB4	0.104012	895.7	0.488926	17	1.03801	170	0.256159	915	0.909203	2198	0	1178.5	0.0187192	0.988	-0.33403	1
Mesenchymal	RECs	LTBP1	ITGB5	0.104421	1023.3	0.175805	248	0.420317	1283	0.288778	769	0.921302	1638	0	1178.5	0.0686695	0.25	0.124939	0.626621
RECs	T	COL4A5	CD44	0.105702	1408.6	0.0495913	1642	0.385231	1454	0.187459	1344	0.926295	1424.5	0	1178.5	0.0722892	0.354	0.0791812	0.728602
Mesenchymal	LECs	INHBA	TGFBR3	0.106347	1026.1	0.262176	113	0.447189	1191	0.241882	1004	0.921142	1644	0	1178.5	0.0537475	0.859	-0.0431801	1
Mesenchymal	LECs	FSTL1	DIP2A	0.107321	1278.3	0.0946337	774	0.341352	1647	0.213552	1176	0.921718	1616	0	1178.5	0.0597901	0.083	0.0445613	0.361955
Epithelial	DCs	LAMA3	CD44	0.107647	1036.7	0.0863579	881	0.713862	512	0.149871	1648	0.93649	964	0	1178.5	0.134146	0.208	0.196295	0.577225
Myeloid	T	TIMP2	CD44	0.108302	1323.9	0.0537727	1513	0.340303	1650	0.207827	1212	0.934295	1066	0	1178.5	0.0893108	0.324	0.0174439	0.698068
LECs	RECs	HSPG2	ITGB1	0.108631	912.7	0.04912	1651	0.535196	899	0.386562	467	0.953722	368	0	1178.5	0	0.947	#NAME?	1
Epithelial	Epithelial	CGN	TGFBR2	0.10929	1165.3	0.0771902	1013	0.785333	401	0.157791	1581	0.920993	1653	0	1178.5	0.0711078	0.032	0.102662	0.23734
Mesenchymal	T	LAMA4	CD44	0.10929	1170.3	0.0490313	1653	0.340032	1652	0.276283	827	0.947648	541	0	1178.5	0.168616	0.0016	0.0593918	0.0356923
Endothelial	RECs	TGM2	ITGB1	0.109621	1437.1	0.05659	1426	0.339637	1654	0.185592	1362	0.92256	1565	0	1178.5	0.0652174	0.244	0.176091	0.623436
Endothelial	Endothelial	HLA-C	NOTCH4	0.109953	943.9	0.105921	667	0.90421	267	0.250118	952	0.920973	1655	0	1178.5	0.0642275	0.045	0.0667228	0.276483
Endothelial	LECs	COL18A1	ITGA5	0.110285	1342.1	0.0728502	1097	0.338648	1656	0.198664	1264	0.923624	1515	0	1178.5	0.0768473	0.129	0.0997029	0.454557
Mesenchymal	T	COL4A2	CD44	0.110285	1037.5	0.0488518	1656	0.360742	1566	0.376095	495	0.956837	292	0	1178.5	0.215176	1	-0.0848576	1
Plasma	T	COL4A4	CD44	0.110953	1451.7	0.0511096	1606	0.365665	1544	0.198194	1272	0.92089	1658	0	1178.5	0.0592894	0.462	0.00314708	0.802091
RECs	Epithelial	CDH1	PTPRM	0.110953	1177.7	0.0486591	1658	0.599145	733	0.178486	1408	0.937646	911	0	1178.5	0	0.769	#NAME?	0.970453
Myeloid	T	ALCAM	CD6	0.112298	1118.3	0.0756729	1047	0.667658	593	0.223051	1111	0.920842	1662	0	1178.5	0.0687764	0.031	0.0829275	0.233506
DCs	LECs	FARP2	PLXNA4	0.112636	1046.7	0.0922223	807	0.704847	523	0.230461	1062	0.920841	1663	0	1178.5	0.030303	0.674	-0.221849	0.924598
Endothelial	T	VIM	CD44	0.112636	1011.1	0.0483169	1663	0.454071	1163	0.277163	824	0.959415	227	0	1178.5	0.341811	0.012	0.102826	0.133846
Endothelial	Epithelial	CCN2	EGFR	0.113315	884.3	0.102488	701	0.336635	1665	0.355199	551	0.955374	326	0	1178.5	0.12921	1	-0.29169	1
Epithelial	Mesenchymal	C3	NRP1	0.11434	1155.7	0.10028	724	0.335842	1668	0.255817	918	0.929285	1290	0	1178.5	0.105352	0.0008	0.142844	0.0220952
LECs	DCs	SEMA3D	PLXND1	0.114683	1300.3	0.0756024	1049	0.445624	1195	0.177982	1410	0.920691	1669	0	1178.5	0.010101	0.887	-0.69897	1
RECs	RECs	CALM1	GRM7	0.114719	1161.9	0.208242	179	1.27528	68	0.212691	1182	0.881345	3202	0	1178.5	0	0.47	NA	0.806032
Endothelial	LECs	JAG1	NOTCH1	0.115027	1001.1	0.117625	561	0.694007	545	0.232817	1051	0.920675	1670	0	1178.5	0.0472906	0.709	-0.0669468	0.942301
Epithelial	Myeloid	C3	LRP1	0.115717	1028.1	0.10997	622	0.335235	1672	0.252997	932	0.942201	736	0	1178.5	0.112006	0.674	-0.0445059	0.924598
Mesenchymal	Endothelial	NAMPT	INSR	0.116759	958.9	0.0477943	1675	0.579003	799	0.390182	459	0.943529	683	0	1178.5	0.207547	0.0006	0.136288	0.018125
Epithelial	Epithelial	BMP1	BMPR1A	0.117808	877.9	0.181528	234	0.633534	663	0.324065	636	0.920551	1678	0	1178.5	0.0733533	0.551	-0.0130953	0.86373
DCs	LECs	FARP2	PLXNA2	0.117808	1199.1	0.0476569	1678	0.588948	768	0.205393	1224	0.932641	1147	0	1178.5	0.0808081	0.321	0.0579919	0.69626
Mesenchymal	Mesenchymal	LAMC1	ITGA1	0.118512	1063.3	0.0976767	752	0.332852	1680	0.302301	715	0.936064	991	0	1178.5	0.101675	0.0001	0.0646871	0.00414286
Mesenchymal	RECs	COL4A2	ITGB5	0.119574	1137.5	0.0778828	1000	0.332364	1683	0.321801	646	0.93189	1180	0	1178.5	0.0429185	0.844	-0.278754	1
DCs	RECs	CALM2	GRM7	0.119627	1200.7	0.207662	183	1.23065	82	0.206411	1221	0.876076	3339	0	1178.5	0	0.037	NA	0.257933
Endothelial	Plasma	GAS6	MERTK	0.121002	884.3	0.0473859	1687	0.575427	807	0.433662	365	0.953241	384	0	1178.5	0.215611	0.368	0.0216831	0.737389
Epithelial	Mesenchymal	COL4A3	CD44	0.121361	1155.3	0.071417	1125	0.653475	617	0.144292	1688	0.932089	1168	0	1178.5	0.119348	0.0005	0.138583	0.0159341
Endothelial	Epithelial	SEMA6A	PLXNA2	0.121361	1452.5	0.0473377	1688	0.337572	1661	0.209956	1193	0.92312	1542	0	1178.5	0.0494845	0.817	-0.0720864	0.991277
Endothelial	Endothelial	CCN1	CAV1	0.122082	1328.1	0.0623886	1293	0.335553	1671	0.143997	1690	0.940332	808	0	1178.5	0.126864	0.599	-0.0107571	0.891169
Epithelial	B	VEGFA	CD44	0.122443	1221.3	0.0776192	1007	0.482506	1061	0.143914	1691	0.932082	1169	0	1178.5	0.108247	0.149	0.136583	0.488801
LECs	Endothelial	ADAM10	NOTCH1	0.122443	1364.1	0.0556798	1456	0.516754	948	0.161606	1547	0.920326	1691	0	1178.5	0.0591133	0.196	0.0705811	0.560552
LECs	Endothelial	FGF13	FGFR1	0.122806	886.7	0.128236	475	0.806993	374	0.302343	714	0.920317	1692	0	1178.5	0.0374384	0.91	-0.176091	1
T	LECs	MAML2	NOTCH1	0.123898	1116.5	0.0470832	1695	0.47904	1072	0.193804	1304	0.955137	333	0	1178.5	0.195729	0.86	-0.0567154	1
Myeloid	Endothelial	ADAM17	ITGA5	0.124999	1177.3	0.0801972	968	0.507129	974	0.229522	1068	0.920166	1698	0	1178.5	0.0781929	0.033	0.161851	0.23985
RECs	Endothelial	GNAI2	CAV1	0.127596	1168.5	0.0647681	1244	0.583466	786	0.253528	929	0.920094	1705	0	1178.5	0	0.797	#NAME?	0.983072
LECs	RECs	COL18A1	ITGB5	0.128723	1346.7	0.0920413	810	0.327563	1698	0.188172	1339	0.920092	1708	0	1178.5	0	0.779	#NAME?	0.976213
Mesenchymal	Myeloid	A2M	LRP1	0.1291	949.5	0.0749305	1059	0.325518	1709	0.376324	493	0.95622	308	0	1178.5	0.27209	0.0058	0.0628796	0.0878788
DCs	T	PSEN1	CD44	0.1291	1324.7	0.0466902	1709	0.419996	1286	0.201054	1244	0.93137	1206	0	1178.5	0.105392	0.149	0.156347	0.488801
LECs	Mesenchymal	TIMP3	CD44	0.129478	911.3	0.0466854	1710	0.481774	1066	0.401526	434	0.961907	168	0	1178.5	0.352168	0.56	-0.00455171	0.867058
RECs	Endothelial	CDH1	IGF1R	0.130237	1323.6	0.0466648	1712	0.58293	788	0.179767	1401	0.923153	1538.5	0	1178.5	0.0217391	0.602	-0.30103	0.891169
RECs	LECs	COL1A2	FLT4	0.130607	905	0.0768732	1019	1.04336	162	0.341146	591	0.953438	373	0.001	2380	0.285714	0.189	0.234083	0.551964
RECs	Epithelial	CALM1	SCTR	0.130999	1128.3	0.239556	136	1.00422	192	0.197854	1276	0.892464	2859	0	1178.5	0.0333333	0.21	Inf	0.577799
LECs	Epithelial	ADAM10	IL6R	0.132922	1399.3	0.0536461	1519	0.519225	940	0.150948	1640	0.919796	1719	0	1178.5	0.0443864	0.602	-0.0367228	0.891169
Mesenchymal	Myeloid	BGN	TLR2	0.133309	839.3	0.295592	82	0.86426	302	0.256192	914	0.919774	1720	0	1178.5	0.067147	0.01	0.0824295	0.121849
LECs	DCs	TIMP3	CD44	0.133309	940.5	0.0463411	1720	0.480008	1070	0.352103	561	0.961771	173	0	1178.5	0.636364	0.06	0.307979	0.31694
Endothelial	LECs	FN1	ROBO4	0.133697	1057.3	0.0932829	797	0.492502	1013	0.140444	1721	0.946623	577	0	1178.5	0.255172	0.134	0.127742	0.46152
Mesenchymal	LECs	ANXA2	ROBO4	0.133697	1143.3	0.0827958	919	0.592935	759	0.21869	1139	0.91976	1721	0	1178.5	0.0514152	0.438	0.0045005	0.787965
LECs	Mesenchymal	NID1	ITGB1	0.134086	1510.5	0.0557191	1455	0.323025	1722	0.166797	1495	0.920121	1702	0	1178.5	0.059154	0.052	0.0564381	0.29685
Mesenchymal	Mesenchymal	SORBS1	ITGA1	0.134475	1058.9	0.114881	582	0.322966	1723	0.313153	680	0.93289	1131	0	1178.5	0.10239	0.0013	0.0517216	0.0304032
LECs	Endothelial	NID1	ITGB1	0.134866	1554.7	0.0556708	1458	0.322827	1724	0.142184	1704	0.920089	1709	0	1178.5	0.0650246	0.072	0.129348	0.338412
Mesenchymal	DCs	SPON1	APP	0.13565	1169.5	0.0743232	1071	0.322004	1726	0.282243	798	0.934039	1074	0	1178.5	0.0284281	1	-0.468521	1
Mesenchymal	LECs	LAMB1	ITGA1	0.136438	977.9	0.109293	632	0.321839	1728	0.349608	566	0.940973	785	0	1178.5	0.126365	0.017	0.0647058	0.164883
Endothelial	Myeloid	CCN2	LRP1	0.137626	879.5	0.104289	681	0.321614	1731	0.35635	542	0.957798	265	0	1178.5	0.286707	0.557	-0.0116858	0.866738
Mesenchymal	Mesenchymal	FBN1	ITGB1	0.138024	1204.5	0.0552409	1467	0.321415	1732	0.314798	676	0.936442	969	0	1178.5	0.0962759	0.204	0.012269	0.569942
Mesenchymal	Epithelial	CCN2	IGF2R	0.138423	1097.5	0.0566909	1421	0.321314	1733	0.388661	462	0.94319	693	0	1178.5	0.135804	0.664	-0.0159348	0.920965
LECs	Endothelial	NID1	ITGAV	0.138823	1319.7	0.0853163	893	0.373255	1516	0.197663	1277	0.919443	1734	0	1178.5	0.0413793	0.788	-0.0927541	0.978672
Mesenchymal	Endothelial	FBN1	ITGB1	0.139224	1223.3	0.055193	1469	0.321217	1735	0.290186	764	0.936416	970	0	1178.5	0.088726	0.541	-0.00304236	0.860143
DCs	DCs	CD55	ADGRE5	0.139224	1368.5	0.047901	1670	0.567518	824	0.138701	1735	0.926146	1435	0	1178.5	0.11215	0.019	0.30103	0.178317
LECs	B	COL4A2	CD44	0.139626	1238.1	0.0459187	1736	0.33679	1664	0.195782	1288	0.95554	324	0	1178.5	0.244071	0.164	0.0663611	0.513053
RECs	Epithelial	GNAI2	EGFR	0.140432	1486.8	0.04586	1738	0.32695	1703	0.197137	1282	0.923217	1532.5	0	1178.5	0.0666667	0.251	0.30103	0.628041
Epithelial	Endothelial	ANXA2	ROBO4	0.140836	1197.9	0.081763	937	0.520884	934	0.20924	1201	0.919296	1739	0	1178.5	0.0542955	0.489	0	0.823998
Endothelial	LECs	CCN2	ITGA5	0.141242	1125.1	0.0797822	973	0.320825	1740	0.291346	758	0.936339	976	0	1178.5	0.0847291	0.858	-0.11858	1
RECs	Mesenchymal	CDH1	IGF1R	0.141242	1307.8	0.0458405	1740	0.576867	803	0.200539	1248	0.922519	1569.5	0	1178.5	0.0257511	0.867	-0.30103	1
Endothelial	Mesenchymal	SPARC	FGFR1	0.143283	1068.7	0.106587	658	0.320126	1745	0.274205	833	0.937328	929	0	1178.5	0.114299	0.167	0.0400026	0.515213
LECs	Myeloid	SEMA3A	NRP2	0.143694	1024.1	0.106717	656	0.685748	557	0.24506	983	0.919141	1746	0	1178.5	0.0466149	0.676	-0.0395085	0.924717
Myeloid	Myeloid	GAS6	MERTK	0.143694	1012.5	0.0456441	1746	0.60583	713	0.239945	1013	0.9524	412	0	1178.5	0.264178	0.0002	0.11548	0.00763158
T	DCs	SEMA4D	PLXNB2	0.144519	1283.5	0.045607	1748	0.539437	885	0.225019	1095	0.923827	1511	0	1178.5	0.0220588	0.981	-0.425969	1
Myeloid	DCs	ADAM28	ITGA4	0.144932	1296.7	0.0455645	1749	0.68164	568	0.171435	1452	0.923169	1536	0	1178.5	0.0536913	0.507	-0.0511525	0.838734
Myeloid	Myeloid	C1QB	LRP1	0.145763	995.1	0.23393	139	0.643139	644	0.198716	1263	0.919025	1751	0	1178.5	0.0688318	0.0013	0.122905	0.0304032
Mesenchymal	T	TIMP2	CD44	0.14618	1394.3	0.0494984	1644	0.31898	1752	0.208203	1209	0.931706	1188	0	1178.5	0.0874018	0.103	0.0318912	0.404743
RECs	Endothelial	NAMPT	INSR	0.14618	1032.7	0.0454562	1752	0.568995	821	0.315043	673	0.942178	739	0	1178.5	0.0869565	0.511	-0.09691	0.840079
Epithelial	Mesenchymal	VEGFA	NRP1	0.147856	1094.1	0.122449	522	0.491671	1017	0.243457	997	0.918915	1756	0	1178.5	0.0584436	0.07	0.0612697	0.333333
Endothelial	DCs	COL18A1	PTPRS	0.148278	1249.3	0.0754698	1050	0.317626	1757	0.255821	917	0.927881	1344	0	1178.5	0.113924	0.294	0.176091	0.680447
RECs	Plasma	CALM3	INSR	0.148489	1170.8	0.0747731	1063	0.551065	866	0.244025	989	0.918904	1757.5	0	1178.5	0.00862069	0.825	-0.69897	0.991884
RECs	Plasma	CALM1	INSR	0.148489	1386.2	0.0521013	1575	0.439608	1212	0.208328	1208	0.918904	1757.5	0	1178.5	0.0689655	0.264	0.20412	0.640698
Mesenchymal	Epithelial	COL4A1	CD47	0.149973	1308.5	0.0505463	1622	0.31645	1761	0.297463	734	0.930424	1247	0	1178.5	0.10366	0.055	0.0720238	0.306142
RECs	Myeloid	GAS6	MERTK	0.150399	1009.3	0.0452499	1762	0.603969	720	0.24745	969	0.952203	417	0	1178.5	0.0722892	0.878	-0.39794	1
DCs	Myeloid	BTLA	TNFRSF14	0.15095	1237.3	0.192467	207	1.07485	149	0.15288	1627	0.886949	3025	0	1178.5	0.00671141	0.822	-0.477121	0.991884
Endothelial	DCs	EFNB2	PECAM1	0.151684	1170.9	0.091051	819	0.639523	651	0.134803	1765	0.926033	1441	0	1178.5	0.0886076	0.266	0.146128	0.640698
Epithelial	Epithelial	CDH1	PTPRF	0.152324	880.9	0.190378	208	1.26671	69	0.265743	871	0.912183	2078	0	1178.5	0.0606287	0.0018	0.15261	0.0383824
Endothelial	LECs	EFNB2	PECAM1	0.152545	1069.9	0.107364	648	0.685728	558	0.13469	1767	0.931483	1198	0	1178.5	0.053202	0.935	-0.154097	1
Mesenchymal	Myeloid	FSTL1	DIP2A	0.152978	1350.5	0.0871543	874	0.321272	1734	0.209469	1198	0.918696	1768	0	1178.5	0.0637446	0.0007	0.106039	0.020099
LECs	Epithelial	COL4A1	CD47	0.154716	1471.9	0.0503366	1629	0.315003	1772	0.16386	1528	0.930289	1252	0	1178.5	0.0496084	0.863	-0.15261	1
Epithelial	B	LAMA5	CD44	0.155153	1251.9	0.0449964	1773	0.498386	993	0.160005	1560	0.941876	755	0	1178.5	0.132302	0.294	0.0604159	0.680447
Mesenchymal	Plasma	APP	DCC	0.155591	1316.5	0.0448898	1774	0.397153	1406	0.361309	527	0.920217	1697	0	1178.5	0.077893	0.757	-0.0212709	0.966241
LECs	LECs	NID1	ITGB1	0.15603	1588.3	0.0536653	1517	0.314631	1775	0.142166	1705	0.91873	1766	0	1178.5	0.0536398	0.066	0.0476416	0.32551
DCs	DCs	PSEN1	NOTCH2	0.15603	1411.9	0.0475297	1682	0.486898	1039	0.18275	1385	0.918667	1775	0	1178.5	0.0654206	0.109	0.146128	0.412678
Mesenchymal	Mesenchymal	FN1	CD44	0.15603	989.3	0.044886	1775	0.339003	1655	0.616258	215	0.964592	123	0	1178.5	0.534586	1	-0.0447585	1
RECs	Myeloid	ALCAM	NRP1	0.15647	1138.7	0.0448825	1776	0.594135	755	0.253684	928	0.934486	1056	0	1178.5	0.120482	0.123	0.221849	0.441769
Endothelial	B	TGM2	ITGA4	0.156911	1432.5	0.0596247	1354	0.417852	1299	0.1607	1554	0.91862	1777	0	1178.5	0.046252	0.607	-0.042752	0.894916
LECs	DCs	GNAS	ADCY7	0.157353	1424.7	0.0518558	1584	0.561375	840	0.133283	1778	0.919224	1743	0	1178.5	0.0505051	0.313	0.09691	0.691522
DCs	Mesenchymal	CALM2	EGFR	0.157796	1163.5	0.0893353	843	0.416004	1315	0.305613	702	0.918553	1779	0	1178.5	0.041806	0.634	-0.064458	0.90625
Myeloid	LECs	GNAI2	UNC5B	0.15824	996.5	0.0814022	949	0.819217	352	0.300026	723	0.918552	1780	0	1178.5	0.0394007	0.931	-0.131013	1
Mesenchymal	Epithelial	FN1	ITGA9	0.15824	992.1	0.044726	1780	0.363047	1555	0.682155	171	0.957388	276	0	1178.5	0.385112	0.447	0.00532241	0.791875
Plasma	RECs	ST6GAL1	EGFR	0.160026	818.7	0.0446429	1784	0.646011	641	0.621298	209	0.957212	281	0	1178.5	0.181034	0.625	-0.124939	0.90399
Mesenchymal	Mesenchymal	COL18A1	PTPRS	0.160475	1196.3	0.077179	1014	0.313817	1785	0.30988	689	0.928627	1315	0	1178.5	0.0677596	0.987	-0.0329779	1
RECs	T	LAMA5	CD44	0.161376	1186.4	0.0445555	1787	0.482559	1060	0.218388	1142	0.941606	764.5	0	1178.5	0.0662651	0.734	-0.189056	0.954973
Mesenchymal	DCs	FN1	CD44	0.161828	1000.3	0.0445549	1788	0.337237	1662	0.566836	247	0.964466	126	0	1178.5	0.571906	0.427	0.0248236	0.782743
Mesenchymal	LECs	SEMA3D	PLXND1	0.162281	1273.5	0.0708131	1139	0.434921	1228	0.23666	1033	0.918269	1789	0	1178.5	0.068801	0.0011	0.110677	0.0275
Mesenchymal	LECs	FBN1	ITGB1	0.162281	1258.3	0.0532047	1544	0.313021	1789	0.290168	765	0.935315	1015	0	1178.5	0.0857627	0.576	-0.00533538	0.874555
Endothelial	Mesenchymal	COL4A1	CD44	0.162281	1123.1	0.0444942	1789	0.363613	1552	0.301573	718	0.953383	378	0	1178.5	0.296117	0.009	0.0806933	0.112017
Epithelial	Epithelial	COL4A3	CD47	0.162735	1000.3	0.127023	485	0.803597	377	0.214477	1171	0.91823	1790	0	1178.5	0.0853293	0.0001	0.21492	0.00414286
B	DCs	CD55	ADGRE5	0.16319	1420.5	0.0443992	1791	0.537559	891	0.140608	1719	0.923507	1523	0	1178.5	0.0720721	0.255	0.124939	0.630973
Mesenchymal	Mesenchymal	COL6A2	CD44	0.164104	1157.5	0.0585661	1378	0.312594	1793	0.262863	886	0.947351	552	0	1178.5	0.146783	0.823	-0.0127961	0.991884
Epithelial	Endothelial	VEGFA	EGFR	0.164562	1286.3	0.0945198	775	0.405631	1360	0.190427	1324	0.918186	1794	0	1178.5	0.0804124	0.0039	0.204863	0.0681325
Mesenchymal	Mesenchymal	FBLN1	ITGB1	0.165021	1246.1	0.0973399	755	0.311819	1795	0.246678	971	0.923218	1531	0	1178.5	0.0645951	0.017	0.0334718	0.164883
LECs	Plasma	IGF1	INSR	0.165481	1313.5	0.0824401	926	0.381136	1475	0.21011	1192	0.91813	1796	0	1178.5	0.0403646	0.973	-0.143116	1
Mesenchymal	Endothelial	FBLN1	ITGB1	0.165942	1276.5	0.0972555	756	0.311622	1797	0.222065	1117	0.923187	1534	0	1178.5	0.0486512	0.952	-0.0693265	1
DCs	Myeloid	APP	CD74	0.166407	1039.5	0.0214261	2790	0.678481	578	0.443049	350	0.95648	301	0	1178.5	0.315436	0.303	0.0810333	0.684879
DCs	Endothelial	ADAM17	ITGA5	0.167332	1220.1	0.0758391	1042	0.49682	997	0.227259	1083	0.91809	1800	0	1178.5	0.0126582	0.78	-0.477121	0.976213
Mesenchymal	DCs	COL6A2	CD44	0.168731	1221.7	0.0581341	1390	0.310828	1803	0.213441	1178	0.947166	559	0	1178.5	0.140468	0.472	0.00520119	0.808506
LECs	Mesenchymal	TGFB1	EGFR	0.168731	1406.5	0.0549136	1475	0.333858	1677	0.260244	899	0.918047	1803	0	1178.5	0.0398601	0.993	-0.10424	1
Endothelial	DCs	COL4A1	CD44	0.168731	1173.3	0.044166	1803	0.361847	1560	0.252151	940	0.953219	385	0	1178.5	0.126582	0.756	-0.20412	0.965815
Mesenchymal	Endothelial	VCAN	EGFR	0.1692	994.7	0.130255	459	0.310802	1804	0.31371	679	0.939165	853	0	1178.5	0.0879464	0.993	-0.113825	1
Mesenchymal	Mesenchymal	LAMB1	CD44	0.17014	1128.9	0.0584639	1383	0.310579	1806	0.298508	728	0.947392	549	0	1178.5	0.139721	0.995	-0.0341076	1
Mesenchymal	DCs	LAMB1	CD44	0.172985	1180.5	0.0580327	1392	0.308813	1812	0.249085	963	0.947207	557	0	1178.5	0.113712	0.747	-0.0865692	0.961106
Epithelial	LECs	ANXA1	DYSF	0.173463	1118.9	0.068896	1168	0.679493	574	0.267776	861	0.917753	1813	0	1178.5	0.0287206	0.946	-0.259637	1
LECs	Endothelial	ADAM10	MET	0.174421	1090.1	0.110766	613	0.693345	547	0.19477	1297	0.917718	1815	0	1178.5	0.0453202	0.588	-0.0274382	0.882609
Epithelial	T	B2M	CD247	0.174421	1362.3	0.0438526	1815	0.505002	980	0.205343	1225	0.921842	1613	0	1178.5	0.0850229	0.016	0.152522	0.160554
Epithelial	DCs	EFNA5	EPHB1	0.175385	1335.5	0.0475479	1680	0.480338	1069	0.252921	933	0.917673	1817	0	1178.5	0.0243902	0.59	-0.176091	0.884238
LECs	DCs	MRC1	PTPRC	0.175385	1180.5	0.0463327	1722	0.586354	776	0.127212	1817	0.952545	409	0	1178.5	0.353535	0.012	0.367977	0.133846
Endothelial	Mesenchymal	COL4A2	CD44	0.175385	1097.3	0.0437975	1817	0.392342	1421	0.299677	724	0.954525	346	0	1178.5	0.300016	0.0016	0.0992299	0.0356923
Mesenchymal	Myeloid	COPA	CD74	0.175979	1037.1	0.027806	2467	0.668647	590	0.423378	389	0.94709	561	0	1178.5	0.166617	0.718	-0.0168828	0.946885
Mesenchymal	Mesenchymal	VCAN	ITGB1	0.176352	1212.3	0.0835321	912	0.307492	1819	0.271199	845	0.928879	1307	0	1178.5	0.100942	0.0001	0.104505	0.00414286
Plasma	T	B2M	CD247	0.176837	1346.3	0.0437549	1820	0.504625	981	0.218791	1137	0.921762	1615	0	1178.5	0.0652825	0.11	0.0465493	0.412678
Endothelial	B	TIMP3	CD44	0.177324	1059.5	0.0437442	1821	0.353504	1594	0.367176	514	0.960697	190	0	1178.5	0.274322	0.912	-0.167592	1
Mesenchymal	Endothelial	VCAN	ITGB1	0.177811	1239.3	0.0834596	915	0.307294	1822	0.246587	973	0.92885	1308	0	1178.5	0.105411	0.0003	0.142418	0.0102353
Epithelial	LECs	COL1A1	FLT4	0.177811	1011.9	0.0506012	1619	1.00815	187	0.12657	1822	0.95818	253	0	1178.5	0.545692	0.211	0.139734	0.578903
Epithelial	RECs	ETV5	ERBB2	0.180912	1112.7	0.318238	68	0.955599	228	0.211276	1186	0.891314	2903	0	1178.5	0.0333333	0.198	Inf	0.56129
Plasma	LECs	COL1A1	FLT4	0.180912	1066.5	0.0538045	1510	1.01333	184	0.0825207	2232	0.959393	228	0	1178.5	0.402604	0.0053	0.113663	0.0844505
Endothelial	DCs	COL4A2	CD44	0.181749	1147.1	0.0434745	1830	0.390576	1427	0.250255	950	0.954364	350	0	1178.5	0.164557	0.641	-0.0901766	0.910416
DCs	Endothelial	GNAI2	CAV1	0.182246	1259.7	0.0604167	1336	0.562822	834	0.221924	1119	0.9175	1831	0	1178.5	0.0253165	0.672	-0.30103	0.924538
Plasma	Myeloid	HSP90B1	LRP1	0.182744	1330.9	0.0746481	1066	0.30554	1832	0.209555	1196	0.927123	1382	0	1178.5	0.0800482	0.108	0.0578585	0.412678
LECs	Endothelial	COL4A5	CD93	0.183244	881.3	0.227617	145	0.898829	272	0.24598	978	0.91748	1833	0	1178.5	0.0512315	0.36	0.0347621	0.732632
LECs	B	ADAM10	CD44	0.183744	1331.9	0.0441146	1806	0.441275	1208	0.12549	1834	0.945133	633	0	1178.5	0.152174	0.113	0.083717	0.420128
LECs	Myeloid	TIMP3	CD44	0.185757	970.9	0.0431784	1838	0.463787	1132	0.370135	508	0.960451	198	0	1178.5	0.369589	0.206	0.045323	0.573321
Mesenchymal	LECs	FBLN1	ITGB1	0.186262	1306.3	0.0937519	785	0.303425	1839	0.222047	1118	0.921876	1611	0	1178.5	0.05873	0.232	0.0258393	0.60942
Mesenchymal	Mesenchymal	COL18A1	ITGB5	0.186262	1311.9	0.0855751	890	0.307902	1817	0.273051	835	0.917373	1839	0	1178.5	0.0455187	1	-0.0601932	1
LECs	RECs	APP	NOTCH2	0.186286	902	0.0417391	1877	0.73682	470	0.426253	382	0.945732	602.5	0	1178.5	0	0.84	#NAME?	0.99918
DCs	Endothelial	TGFB1	ENG	0.186769	1136.9	0.0931524	798	0.647136	636	0.203749	1232	0.917363	1840	0	1178.5	0.0126582	0.783	-0.477121	0.976213
LECs	RECs	TIMP3	CD44	0.186769	981.7	0.0431029	1840	0.4634	1136	0.354264	553	0.960417	201	0	1178.5	0.809524	0.085	0.470781	0.367362
Epithelial	LECs	FN1	ITGA9	0.187277	914.3	0.0431021	1841	0.699499	532	0.301348	721	0.956627	299	0	1178.5	2.17102	0.0001	0.670664	0.00414286
LECs	B	COL4A5	CD44	0.187787	1403.5	0.0563142	1433	0.414101	1322	0.124548	1842	0.930519	1242	0	1178.5	0.0721344	0.566	-0.0174907	0.86908
Mesenchymal	Epithelial	C3	CD46	0.189321	1376.9	0.0685092	1176	0.349447	1610	0.228606	1075	0.91715	1845	0	1178.5	0.0615195	0.266	0.0315171	0.640698
Epithelial	T	CD55	ADGRE5	0.189321	1319.3	0.0429887	1845	0.562121	835	0.216257	1156	0.922359	1582	0	1178.5	0.0928712	0.017	0.158852	0.164883
DCs	Epithelial	GNAI2	EGFR	0.190349	1605.3	0.0427789	1847	0.306306	1827	0.165533	1506	0.920716	1668	0	1178.5	0.097561	0.11	0.30103	0.412678
Epithelial	Epithelial	TFPI	SDC4	0.190865	1181.5	0.056329	1432	0.810175	364	0.227078	1085	0.917124	1848	0	1178.5	0.053518	0.392	0.015457	0.751852
DCs	Mesenchymal	ALCAM	NRP1	0.191382	1240.3	0.0426776	1849	0.476422	1084	0.249196	962	0.932927	1128	0	1178.5	0.135452	0.01	0.227244	0.121849
Mesenchymal	Myeloid	FN1	CD44	0.19141	1037.1	0.0415142	1885	0.321016	1739	0.584867	235	0.963234	148	0	1178.5	0.509156	0.848	-0.0397757	1
Plasma	DCs	ADAM28	ITGA4	0.192419	1354.5	0.0426521	1851	0.664119	602	0.168273	1477	0.920793	1664	0	1178.5	0.102326	0.063	0.30103	0.321655
T	Epithelial	SEMA4D	PLXNB1	0.193984	1195.1	0.0676419	1193	0.601504	724	0.237491	1026	0.917028	1854	0	1178.5	0.0529758	0.336	0.0248236	0.71176
Myeloid	Plasma	GAS6	MERTK	0.193984	958.9	0.0423374	1854	0.549732	868	0.406207	423	0.950666	471	0	1178.5	0.180754	0.676	-0.0182248	0.924717
Mesenchymal	Mesenchymal	C3	NRP1	0.195032	1225.1	0.0895173	838	0.299234	1856	0.283271	792	0.925463	1461	0	1178.5	0.0800064	0.038	0.0355797	0.26052
Mesenchymal	DCs	MMP2	PECAM1	0.195558	1261.3	0.0665288	1208	0.299182	1857	0.198547	1268	0.940825	795	0	1178.5	0.128763	0.361	0.0413927	0.733637
Endothelial	B	APP	NOTCH2	0.195558	999.1	0.0422413	1857	0.587238	774	0.339963	595	0.946038	591	0	1178.5	0.269537	0.0004	0.303607	0.0131818
Mesenchymal	Epithelial	FGF14	FGFR2	0.195985	900.1	0.225312	151	0.941549	238	0.299239	726	0.909053	2207	0	1178.5	0.0341433	0.978	-0.106965	1
Myeloid	Myeloid	LGALS9	LRP1	0.196614	1235.1	0.100004	730	0.475564	1088	0.190995	1320	0.916858	1859	0	1178.5	0.0605914	0.0063	0.103474	0.09135
Mesenchymal	LECs	VCAN	ITGB1	0.196614	1265.5	0.080453	963	0.299098	1859	0.246569	974	0.927628	1353	0	1178.5	0.0699671	0.71	-0.0199341	0.942766
Epithelial	Epithelial	LAMA3	CD44	0.196614	1278.9	0.0625604	1291	0.648363	634	0.123144	1859	0.926202	1432	0	1178.5	0.0800898	0.121	0.065596	0.437531
DCs	LECs	TGFB1	TGFBR3	0.197143	1444.9	0.061079	1321	0.413374	1324	0.162697	1541	0.916825	1860	0	1178.5	0.0606061	0.282	0.176091	0.663799
Mesenchymal	Myeloid	C3	LRP1	0.198205	1090.1	0.0981667	745	0.298626	1862	0.280451	810	0.939031	855	0	1178.5	0.137796	0.036	0.0628399	0.252785
B	Mesenchymal	ST6GAL1	EGFR	0.198738	1257.5	0.0535702	1525	0.368188	1532	0.122859	1863	0.960794	189	0	1178.5	0.353438	0.0008	0.0868516	0.0220952
Epithelial	Mesenchymal	ANXA1	EGFR	0.199807	1415.9	0.0562125	1439	0.298141	1865	0.28389	785	0.917755	1812	0	1178.5	0.0758228	0.0045	0.136544	0.0763158
LECs	Endothelial	CCN2	ITGA5	0.200881	1623.9	0.044573	1786	0.375338	1502	0.13232	1786	0.916623	1867	0	1178.5	0.0216749	0.995	-0.389971	1
Epithelial	LECs	C4BPA	BMPR2	0.201419	1047.7	0.108864	637	0.916204	256	0.194394	1299	0.916594	1868	0	1178.5	0.0718016	0.043	0.196295	0.276483
RECs	Plasma	GAS6	MERTK	0.201419	960.9	0.0419718	1868	0.547872	874	0.413712	409	0.950462	475	0	1178.5	0.198276	0.349	0.106455	0.725
T	LECs	ADAM10	NOTCH1	0.203042	1417.5	0.0503926	1628	0.510339	964	0.172019	1446	0.916591	1871	0	1178.5	0.0554204	0.133	0.0662412	0.460263
RECs	Epithelial	ADAM10	CADM1	0.203042	1350.3	0.0419023	1871	0.557715	847	0.213107	1181	0.92059	1674	0	1178.5	0.0666667	0.214	0.30103	0.582176
Mesenchymal	Endothelial	CCN2	EGFR	0.203585	951.1	0.0845579	903	0.29665	1872	0.448155	345	0.95109	457	0	1178.5	0.145954	1	-0.154856	1
Endothelial	Myeloid	CCN1	TLR2	0.204129	1054.7	0.109583	627	0.637236	656	0.121382	1873	0.937004	939	0	1178.5	0.16768	0.017	0.185187	0.164883
Myeloid	Mesenchymal	ALCAM	NRP1	0.205222	1271.1	0.0418126	1875	0.466818	1121	0.238641	1019	0.932283	1162	0	1178.5	0.0922646	0.012	0.0649104	0.133846
Mesenchymal	RECs	FN1	CD44	0.206838	1040.3	0.0414416	1888	0.320629	1741	0.568996	245	0.963203	149	0	1178.5	0.742489	0.238	0.148141	0.617352
LECs	Mesenchymal	NID1	ITGAV	0.209081	1376.7	0.0784142	992	0.352931	1597	0.202699	1234	0.916263	1882	0	1178.5	0.0461147	0.511	-0.000997232	0.840079
Mesenchymal	Myeloid	COL6A2	CD44	0.209081	1246.3	0.0541666	1493	0.294607	1882	0.231472	1057	0.945369	621	0	1178.5	0.131392	0.852	-0.0352453	1
Mesenchymal	Mesenchymal	LTBP1	ITGB5	0.210753	1136.5	0.153533	334	0.379686	1483	0.281947	802	0.916249	1885	0	1178.5	0.0474675	0.679	-0.00713836	0.926635
LECs	B	LAMC1	CD44	0.211873	1459.3	0.0475009	1684	0.29328	1887	0.137333	1741	0.940368	806	0	1178.5	0.0928854	0.782	-0.0682648	0.976213
Myeloid	B	LGALS9	PTPRC	0.212435	1216.9	0.0735659	1087	0.649914	627	0.120283	1888	0.928921	1304	0	1178.5	0.0622287	0.709	-0.0386294	0.942301
Mesenchymal	Mesenchymal	COL6A6	CD44	0.213563	1203.1	0.0881967	858	0.29291	1890	0.213725	1174	0.937545	915	0	1178.5	0.112885	0.009	0.035307	0.112017
LECs	Mesenchymal	COL18A1	PTPRS	0.214128	1345.7	0.0724946	1104	0.292848	1891	0.21817	1144	0.926524	1411	0	1178.5	0.0622283	0.455	0.00222525	0.798729
Mesenchymal	LECs	ANXA1	DYSF	0.214128	1141.9	0.0657715	1224	0.670445	587	0.275101	829	0.915984	1891	0	1178.5	0.039436	0.993	-0.0893733	1
Mesenchymal	Endothelial	CCN4	ITGA5	0.214695	889.3	0.315129	70	0.657347	612	0.30745	694	0.915954	1892	0	1178.5	0.0626852	0.054	0.0778868	0.304078
Endothelial	Mesenchymal	TFPI	LRP1	0.214695	1296.1	0.0454507	1753	0.292834	1892	0.282173	800	0.938976	857	0	1178.5	0.0955871	0.73	-0.022772	0.953604
RECs	LECs	FN1	ITGA9	0.21471	1108.6	0.0495611	1643	0.716509	506	0.324148	635	0.959434	225	0.013	2534	0.857143	0.101	0.51491	0.401233
Mesenchymal	Myeloid	LAMB1	CD44	0.216403	1211.7	0.0540722	1501	0.292592	1895	0.267117	866	0.945412	618	0	1178.5	0.116482	0.998	-0.0855701	1
Endothelial	Myeloid	COL4A1	CD44	0.216974	1195.1	0.0411518	1896	0.345626	1623	0.270182	849	0.951617	429	0	1178.5	0.215465	0.624	-0.0296128	0.903445
Endothelial	RECs	COL4A1	CD44	0.218121	1211.9	0.0410799	1898	0.345238	1625	0.254311	926	0.951577	432	0	1178.5	0.195652	0.464	0	0.802385
LECs	RECs	APP	CD74	0.219292	1193.6	0.0164096	3043	0.646057	640	0.324416	634	0.950578	472.5	0	1178.5	0.404762	0.05	0.452298	0.291751
Epithelial	Myeloid	SFTPD	SIRPA	0.21954	1305.1	0.229755	143	0.91724	253	0.164244	1522	0.87169	3429	0	1178.5	0.0185334	0.305	0.0606978	0.686191
Mesenchymal	Mesenchymal	COL4A2	ITGB5	0.220429	1260.3	0.0680162	1185	0.291733	1902	0.31497	674	0.927463	1362	0	1178.5	0.0654891	1	-0.0628114	1
Epithelial	Myeloid	AGRN	LRP1	0.221009	1282.3	0.0963005	762	0.444765	1199	0.184498	1369	0.915769	1903	0	1178.5	0.0523771	0.299	0.0420613	0.6845
Epithelial	DCs	CDH1	IGF1R	0.221591	1341.5	0.040946	1904	0.807359	372	0.169219	1469	0.918386	1784	0	1178.5	0.0853659	0.14	0.367977	0.473193
Mesenchymal	DCs	COL6A6	CD44	0.222173	1280.1	0.0875461	869	0.291144	1905	0.164303	1520	0.937328	928	0	1178.5	0.0618729	0.915	-0.187673	1
RECs	Myeloid	HMGB1	TLR2	0.222757	1075.5	0.123263	514	0.808866	368	0.177896	1411	0.915738	1906	0	1178.5	0	0.92	#NAME?	1
LECs	B	ADAM10	NOTCH2	0.222757	1365.1	0.0408546	1906	0.473319	1097	0.170581	1461	0.931856	1183	0	1178.5	0.0859684	0.198	0.0702875	0.56129
DCs	LECs	COL1A1	FLT4	0.222764	1276.1	0.0504151	1626	1.00784	188	0.144358	1687	0.958106	255	0.031	2624.5	0.121212	0.837	-0.30103	0.996429
Mesenchymal	LECs	GREM1	KDR	0.222764	1038.7	0.372775	47	0.686223	556	0.24568	980	0.903277	2432	0	1178.5	0.0558677	0.0032	0.128525	0.0587342
LECs	Mesenchymal	NCAM1	NCAM2	0.222764	939.1	0.366151	49	0.664447	600	0.285338	779	0.912024	2089	0	1178.5	0.059154	0.0018	0.12442	0.0383824
Endothelial	LECs	EDN1	ADGRL4	0.222764	995.9	0.261684	114	0.85123	315	0.261135	897	0.902407	2475	0	1178.5	0.0413793	0.341	0.0550476	0.716594
Epithelial	Endothelial	COL4A4	CD93	0.222764	934.5	0.256037	123	0.896126	274	0.217633	1146	0.914958	1951	0	1178.5	0.0536082	0.171	0.0725507	0.523101
Endothelial	T	CD59	CD2	0.222764	1035.3	0.227816	144	0.728444	477	0.230938	1060	0.906257	2317	0	1178.5	0.0381503	0.348	0.0271522	0.72448
LECs	Mesenchymal	NCAM1	ROBO1	0.222764	1130.7	0.225226	152	0.614705	693	0.230328	1064	0.900344	2566	0	1178.5	0.0257606	0.989	-0.0986936	1
Mesenchymal	Endothelial	DCN	MET	0.222764	1089.3	0.219303	162	0.600179	728	0.233675	1046	0.905796	2332	0	1178.5	0.0330579	0.836	-0.0502411	0.996056
Mesenchymal	Epithelial	DCN	MET	0.222764	1149.1	0.206008	186	0.572819	812	0.220707	1127	0.903094	2442	0	1178.5	0.0498308	0.0001	0.174085	0.00414286
Mesenchymal	Endothelial	SEMA5A	MET	0.222764	1235.3	0.200566	191	0.558919	844	0.214664	1169	0.89432	2794	0	1178.5	0.049119	0.0001	0.219557	0.00414286
Endothelial	DCs	EFNB2	EPHB1	0.222764	974.9	0.200267	193	0.837008	332	0.265087	876	0.907031	2295	0	1178.5	0.0379747	0.395	0.176091	0.752628
Plasma	Myeloid	HSP90B1	TLR2	0.222764	922.5	0.181978	232	0.87876	286	0.24218	1003	0.915586	1913	0	1178.5	0.0550869	0.13	0.0564437	0.456416
Endothelial	Endothelial	TGM2	ADGRG1	0.222764	1121.1	0.180268	240	0.651045	623	0.220738	1126	0.903192	2438	0	1178.5	0.0445417	0.011	0.11472	0.12915
RECs	Plasma	CALM3	ESR1	0.222764	941.5	0.174462	252	0.69924	533	0.293833	750	0.913943	1994	0	1178.5	0.0258621	0.57	-0.124939	0.871376
Epithelial	Endothelial	COL4A5	CD93	0.222764	1057.5	0.171955	261	0.800863	380	0.217188	1150	0.906224	2318	0	1178.5	0.0343643	0.525	-0.00860017	0.848189
Epithelial	LECs	VEGFA	SIRPA	0.222764	1069.1	0.169754	272	0.727305	482	0.21868	1140	0.90761	2273	0	1178.5	0.0261097	0.834	-0.146128	0.995309
LECs	Endothelial	JAG1	NOTCH4	0.222764	896.3	0.167784	283	0.926086	245	0.295261	746	0.9133	2029	0	1178.5	0.0423645	0.549	-0.0197441	0.863095
Endothelial	Endothelial	LAMA5	BCAM	0.222764	970.7	0.163611	302	0.813506	358	0.252596	936	0.91217	2079	0	1178.5	0.040167	0.652	-0.0189311	0.915642
RECs	RECs	CDH1	PTPRF	0.222764	1006	0.159243	315	1.08853	139	0.237748	1025	0.904762	2372.5	0	1178.5	0.030303	0.298	0	0.6845
DCs	Myeloid	SEMA7A	PLXNC1	0.222764	1029.1	0.15347	335	1.30692	60	0.219585	1135	0.903222	2437	0	1178.5	0.0738255	0.051	0.342423	0.293452
RECs	Mesenchymal	CALM3	PDE1A	0.222764	1211.4	0.142063	381	0.531144	908	0.244162	988	0.899183	2601.5	0	1178.5	0.00429184	0.952	-0.778151	1
LECs	Epithelial	NID1	PTPRF	0.222764	1067.1	0.14023	394	0.678736	577	0.216391	1154	0.913262	2032	0	1178.5	0.0496084	0.225	0.0746336	0.599174
Mesenchymal	Epithelial	NID1	ITGA3	0.222764	980.3	0.139067	398	0.711462	514	0.26597	867	0.915071	1944	0	1178.5	0.0552138	0.087	0.0567839	0.369941
Mesenchymal	RECs	NID1	PTPRF	0.222764	964	0.136785	414	0.753648	445	0.303333	710	0.912272	2072.5	0	1178.5	0.0343348	0.604	-0.09691	0.891853
RECs	Endothelial	LRIG1	MET	0.222764	1032.5	0.134586	428	0.762534	430	0.223096	1110	0.913474	2016	0	1178.5	0	0.73	#NAME?	0.953604
Epithelial	RECs	CDH1	LRP5	0.222764	988.6	0.128947	467	1.07638	148	0.237904	1024	0.911025	2125.5	0	1178.5	0	0.577	#NAME?	0.875157
RECs	LECs	FGF14	FGFR1	0.222764	1221.5	0.124876	501	0.488631	1030	0.232718	1053	0.905332	2345	0	1178.5	0.0238095	0.396	0	0.753049
RECs	Endothelial	FGF14	FGFR1	0.222764	1243.9	0.12065	535	0.482286	1062	0.237135	1028	0.903846	2416	0	1178.5	0.0434783	0.23	0.30103	0.607468
Epithelial	Endothelial	LRIG1	MET	0.222764	1128.3	0.11723	565	0.697105	538	0.22326	1108	0.90786	2252	0	1178.5	0.0226804	0.99	-0.252338	1
Epithelial	B	COL4A3	CD47	0.222764	1058.3	0.115976	573	0.777245	414	0.215844	1161	0.914749	1965	0	1178.5	0.0154639	0.992	-0.48509	1
RECs	Epithelial	CALM3	EGFR	0.222764	1181.2	0.105901	668	0.496321	1000	0.223473	1106	0.914925	1953.5	0	1178.5	0	0.566	#NAME?	0.86908
B	B	ST6GAL1	CD22	0.222764	1211.9	0.101885	704	0.802441	378	-0.020138	2935	0.938814	864	0	1178.5	0.0906356	0.852	-0.0573157	1
Mesenchymal	Epithelial	NID1	PTPRF	0.222764	1351.1	0.0938478	783	0.537021	892	0.213586	1175	0.895979	2727	0	1178.5	0.0370655	0.014	0.102122	0.149265
LECs	Myeloid	CD59	STAB1	0.222764	1063.5	0.0915421	816	0.717068	504	0.271155	846	0.91464	1973	0	1178.5	0.0704772	0.044	0.130676	0.276483
Myeloid	Endothelial	HLA-C	NOTCH4	0.222764	1063.1	0.0896898	836	0.864752	301	0.236916	1032	0.914704	1968	0	1178.5	0.0521286	0.282	0.0538754	0.663799
Endothelial	B	ST6GAL1	CD22	0.222764	1313.9	0.0893233	844	0.754168	444	-0.0592701	3070	0.934924	1033	0	1178.5	0.0701754	0.801	-0.112422	0.984697
LECs	LECs	FN1	ROBO4	0.222764	1138.1	0.0874904	870	0.476689	1082	0.116563	1921	0.94498	639	0	1178.5	0.136189	0.395	0.00841139	0.752628
T	Endothelial	HLA-C	NOTCH4	0.222764	1094.5	0.082956	918	0.848383	320	0.251215	948	0.91161	2108	0	1178.5	0.0246628	0.996	-0.235213	1
Epithelial	LECs	ICAM1	CAV1	0.222764	1060.5	0.0806218	957	0.733676	473	0.285173	780	0.915529	1914	0	1178.5	0.035248	0.844	-0.170696	1
Mesenchymal	Endothelial	LAMB1	ITGA1	0.222764	1207.5	0.0806118	958	0.262518	2070	0.31946	654	0.93193	1177	0	1178.5	0.0997973	0.011	0.0952169	0.12915
LECs	Epithelial	CCN1	SDC4	0.222764	1148.5	0.0736418	1084	0.710039	520	0.115112	1935	0.935172	1025	0	1178.5	0.0691906	0.894	-0.162215	1
Endothelial	Endothelial	CCN2	EGFR	0.222764	1143.9	0.0734089	1090	0.236182	2215	0.30614	698	0.947695	538	0	1178.5	0.164844	0.903	-0.0496949	1
Endothelial	Mesenchymal	SERPINE1	LRP1	0.222764	1221.1	0.0724542	1105	0.223499	2280	0.230413	1063	0.950288	479	0	1178.5	0.135038	1	-0.1965	1
RECs	Myeloid	ADAM10	GPNMB	0.222764	1229.7	0.0718193	1119	0.632867	664	0.227456	1081	0.911671	2106	0	1178.5	0.0481928	0.319	0.124939	0.695564
LECs	Mesenchymal	HSPG2	ITGB1	0.222764	1033.1	0.0403368	1929	0.48561	1047	0.369985	509	0.949175	502	0	1178.5	0.171525	0.102	0.0355009	0.404098
LECs	RECs	GNAI2	IGF1R	0.222764	1172.5	0.0403127	1931	0.518426	943	0.235993	1037	0.941275	773	0	1178.5	0.0714286	0.563	-0.124939	0.86908
LECs	Endothelial	HSPG2	ITGB1	0.222764	1047.3	0.0403019	1932	0.485412	1049	0.345373	574	0.949154	503	0	1178.5	0.20197	0.026	0.12991	0.211798
DCs	Myeloid	GAS6	MERTK	0.222764	1098.5	0.0400785	1942	0.579556	797	0.228107	1078	0.949364	497	0	1178.5	0.228188	0.125	0.151268	0.444785
LECs	Mesenchymal	APP	NOTCH2	0.222764	949.3	0.0391908	1974	0.722861	488	0.400107	440	0.944092	666	0	1178.5	0.124881	0.323	0.0119607	0.698068
LECs	LECs	HSPG2	ITGB1	0.222764	1068.9	0.03885	1990	0.477216	1077	0.345355	575	0.948261	524	0	1178.5	0.156217	0.151	0.0279964	0.490919
Epithelial	Myeloid	GAS6	MERTK	0.222764	1135.7	0.0382005	2012	0.57069	817	0.217712	1145	0.948198	526	0	1178.5	0.178082	0.38	0.022173	0.744092
Endothelial	RECs	GNAI2	IGF1R	0.222764	1240.5	0.0375747	2035	0.493568	1011	0.220534	1129	0.939301	849	0	1178.5	0.0434783	0.714	-0.30103	0.945911
DCs	Plasma	GAS6	MERTK	0.222764	1030.1	0.037175	2049	0.523458	926	0.394369	451	0.947525	546	0	1178.5	0.209302	0.198	0.134699	0.56129
LECs	LECs	GNAI2	IGF1R	0.222764	1267.1	0.0362835	2087	0.467154	1119	0.229847	1066	0.938296	885	0	1178.5	0.0987461	0.088	0.0367453	0.370392
Myeloid	LECs	FN1	ITGA9	0.222764	1021.9	0.0354784	2114	0.679423	575	0.274886	831	0.952405	411	0	1178.5	0.317425	0.391	0.0298548	0.751852
Epithelial	Plasma	GAS6	MERTK	0.222764	1060.1	0.035433	2115	0.514593	953	0.383974	474	0.946319	580	0	1178.5	0.167447	0.345	0.0278489	0.720302
RECs	RECs	GNAI2	IGF1R	0.222764	1304.2	0.0338447	2172	0.459703	1146	0.234297	1043	0.936251	981.5	0	1178.5	0.030303	0.783	-0.477121	0.976213
Myeloid	RECs	MRC1	PTPRC	0.222764	1049.7	0.0307826	2310	0.819588	351	0.312497	683	0.9424	726	0	1178.5	0.060241	0.743	-0.30103	0.95935
Endothelial	RECs	APP	NOTCH2	0.222764	1232.8	0.0298534	2362	0.492355	1014	0.322766	643	0.936461	966.5	0	1178.5	0	0.834	#NAME?	0.995309
Endothelial	Mesenchymal	APP	NOTCH2	0.222764	1298.9	0.0280308	2455	0.478396	1074	0.296619	737	0.934561	1050	0	1178.5	0.0923125	0.124	0.0407329	0.441769
Endothelial	Epithelial	APP	CD74	0.222764	1048.1	0.0255486	2581	0.6067	712	0.35321	557	0.959999	212	0	1178.5	0.241924	0.913	-0.0808232	1
Plasma	Myeloid	COPA	CD74	0.222764	1094.3	0.0252989	2594	0.650349	625	0.408567	421	0.944672	653	0	1178.5	0.116371	0.998	-0.134784	1
LECs	Myeloid	COPA	CD74	0.222764	1136.1	0.0235537	2680	0.637613	655	0.393119	452	0.942774	715	0	1178.5	0.13596	0.632	-0.0258073	0.90625
Endothelial	Endothelial	APP	CD74	0.222764	1149.3	0.0224425	2733	0.560575	843	0.301524	719	0.957435	273	0	1178.5	0.260091	0.028	0.0499092	0.21828
DCs	Myeloid	COPA	CD74	0.222764	1169.1	0.0223565	2744	0.628875	670	0.379572	483	0.941351	770	0	1178.5	0.322148	0.014	0.402488	0.149265
Mesenchymal	B	COPA	CD74	0.222764	1331.3	0.0213778	2796	0.476824	1081	0.286934	776	0.940103	825	0	1178.5	0.089375	0.988	-0.100539	1
Plasma	B	COPA	CD74	0.222764	1397.5	0.0194502	2894	0.458526	1150	0.272124	841	0.937386	924	0	1178.5	0.106187	0.425	0.0138986	0.780557
DCs	B	APP	CD74	0.222764	1284.7	0.0164728	3037	0.486658	1041	0.306606	697	0.950668	470	0	1178.5	0.189189	0.364	0.0669468	0.73561
LECs	T	APP	CD74	0.222764	1356.1	0.0130146	3202	0.609999	705	0.232996	1050	0.94484	645	0	1178.5	0.138956	0.395	0.0128626	0.752628
Mesenchymal	Myeloid	APP	CD74	0.222764	1296.7	0.011781	3270	0.572488	813	0.379174	484	0.942187	738	0	1178.5	0.158111	0.104	0.0398424	0.405922
Mesenchymal	Mesenchymal	VCAN	CD44	0.223109	1243.7	0.0741103	1075	0.281524	1965	0.213135	1179	0.940169	821	0	1178.5	0.111348	0.999	-0.0443746	1
DCs	Epithelial	TGFB1	EGFR	0.223342	1655.9	0.0518065	1587	0.290777	1907	0.14174	1710	0.915829	1897	0	1178.5	0.146341	0.012	0.60206	0.133846
RECs	DCs	FARP2	PLXNA4	0.223928	1229.9	0.080454	962	0.584222	784	0.191211	1317	0.915721	1908	0	1178.5	0	0.08	NA	0.356375
LECs	B	HSPG2	ITGB1	0.224488	1149.9	0.0337826	2175	0.448607	1181	0.351806	564	0.944724	651	0	1178.5	0.131423	0.516	-0.00487064	0.843042
DCs	DCs	GNAS	ADCY7	0.224515	1378.5	0.0562322	1437	0.587648	773	0.117671	1909	0.922181	1595	0	1178.5	0.0280374	0.796	-0.221849	0.983072
LECs	RECs	CD99	CD99L2	0.225104	1578.5	0.0460741	1733	0.410762	1335	0.117579	1910	0.919369	1736	0	1178.5	0.119048	0.042	0.39794	0.273708
Mesenchymal	B	COL4A1	CD47	0.225694	1382.1	0.0461505	1729	0.290098	1911	0.298831	727	0.927421	1365	0	1178.5	0.07375	0.781	-0.0387077	0.976213
DCs	Mesenchymal	APP	LRP1	0.225694	1282.9	0.0407783	1911	0.311092	1802	0.288198	773	0.94207	750	0	1178.5	0.041806	0.999	-0.428135	1
Epithelial	DCs	COL4A3	CD44	0.226569	1248.9	0.0708902	1136	0.651709	621	0.0948696	2125	0.931854	1184	0	1178.5	0.170732	0.058	0.367977	0.312639
Mesenchymal	Epithelial	FN1	CD44	0.227638	1187.5	0.032277	2238	0.271739	2017	0.54011	258	0.958509	246	0	1178.5	0.430175	0.237	0.0340639	0.61586
RECs	Epithelial	THBS1	SDC4	0.228626	1148.4	0.119165	546	0.818356	354	0.163305	1535	0.944744	650	0.045	2657	0	0.569	#NAME?	0.870306
Epithelial	Epithelial	LRIG1	MET	0.230067	1184.9	0.110123	621	0.669746	588	0.210292	1189	0.905211	2348	0	1178.5	0.0351796	0.64	-0.0225073	0.910416
Mesenchymal	LECs	COL18A1	ITGA5	0.230458	1419.1	0.0637966	1262	0.289619	1919	0.246067	976	0.918809	1760	0	1178.5	0.0539595	0.495	0	0.827855
RECs	Epithelial	LRIG1	MET	0.230771	1091.3	0.126426	489	0.735175	471	0.210128	1190	0.91097	2128	0	1178.5	0.0333333	0.327	0	0.699336
Endothelial	LECs	ANXA1	DYSF	0.231059	1163.7	0.0648026	1242	0.667639	594	0.263225	884	0.915411	1920	0	1178.5	0.0305419	0.912	-0.180736	1
Endothelial	Myeloid	COL4A2	CD44	0.231059	1172.7	0.0405075	1920	0.374355	1507	0.268286	859	0.952799	399	0	1178.5	0.320591	0.029	0.158786	0.224267
Mesenchymal	Mesenchymal	ANXA1	EGFR	0.232265	1453.5	0.0536632	1518	0.289093	1922	0.291215	759	0.915986	1890	0	1178.5	0.057998	0.0001	0.0626064	0.00414286
Mesenchymal	Epithelial	THBS1	PTPRJ	0.23287	1069.9	0.0404448	1923	0.341323	1648	0.653062	186	0.952259	414	0	1178.5	0.366195	0.142	0.0465486	0.478281
LECs	B	COL4A1	CD47	0.233476	1544.1	0.045959	1735	0.288651	1924	0.165228	1508	0.927281	1375	0	1178.5	0.0928854	0.03	0.153584	0.228346
DCs	Myeloid	FARP2	PLXNA1	0.233601	1171.9	0.100663	719	0.748329	454	0.209876	1194	0.906405	2314	0	1178.5	0.0201342	0.696	-0.221849	0.937047
LECs	B	COPA	CD74	0.233601	1451.9	0.0181085	2956	0.44579	1194	0.256675	911	0.935255	1020	0	1178.5	0.110672	0.199	0.0807351	0.563024
LECs	Epithelial	ADAM10	MET	0.234083	1155.1	0.10405	685	0.665986	597	0.181802	1390	0.915325	1925	0	1178.5	0.0483029	0.312	0.0496878	0.691522
Endothelial	RECs	COL4A2	CD44	0.234083	1190.7	0.0404367	1925	0.373968	1510	0.252416	939	0.95276	401	0	1178.5	0.173913	0.519	-0.0511525	0.845562
DCs	Endothelial	WNT5B	FZD4	0.234203	1069.5	0.319529	66	0.910721	262	0.207168	1216	0.89859	2625	0	1178.5	0.0379747	0.283	0.176091	0.665073
Epithelial	LECs	EFNA5	EPHA2	0.23574	1365.9	0.0685272	1175	0.554026	854	0.209548	1197	0.903466	2425	0	1178.5	0.0208877	0.905	-0.227244	1
Endothelial	Mesenchymal	TGM2	ITGB1	0.237139	1641.3	0.0464711	1715	0.290051	1912	0.169015	1471	0.915223	1930	0	1178.5	0.0488071	0.396	0.0112445	0.753049
Endothelial	Endothelial	TGM2	ITGB1	0.240848	1686.9	0.0464308	1718	0.289854	1917	0.144402	1685	0.915189	1936	0	1178.5	0.0638298	0.0001	0.150479	0.00414286
Mesenchymal	Mesenchymal	EFEMP1	EGFR	0.241471	1218.3	0.109302	631	0.34102	1649	0.307061	696	0.915175	1937	0	1178.5	0.0504711	0.109	0.0216049	0.412678
Endothelial	LECs	GNAI2	IGF1R	0.242236	1342.9	0.0338191	2174	0.442296	1206	0.214387	1172	0.936229	984	0	1178.5	0.0985222	0.205	0.0604807	0.571085
Mesenchymal	RECs	VCL	ITGB5	0.243347	1303.7	0.0943621	777	0.355917	1587	0.236118	1036	0.915145	1940	0	1178.5	0.0214592	0.855	-0.30103	1
DCs	Plasma	CALM2	INSR	0.243974	1470.7	0.0519562	1579	0.394973	1415	0.202048	1240	0.915142	1941	0	1178.5	0.055814	0.288	0.0791812	0.673548
Endothelial	Mesenchymal	ANXA1	EGFR	0.244604	1481.7	0.0528726	1554	0.286288	1942	0.27934	815	0.915414	1919	0	1178.5	0.0594106	0.031	0.0937866	0.233506
Mesenchymal	Myeloid	MAML2	NOTCH2	0.245162	1113.9	0.0350792	2126	0.440894	1210	0.261621	894	0.962118	161	0	1178.5	0.349545	0.028	0.0395441	0.21828
T	DCs	ADAM10	CADM1	0.245234	1523.7	0.0400678	1943	0.447086	1192	0.161	1551	0.918938	1754	0	1178.5	0.0147059	0.991	-0.60206	1
LECs	Mesenchymal	NCAM1	FGFR1	0.245897	1249.7	0.166699	287	0.564072	832	0.207835	1211	0.895673	2740	0	1178.5	0.028941	0.557	-0.00788215	0.866738
Mesenchymal	T	TIMP3	CD44	0.246499	1096.5	0.0400101	1945	0.325935	1706	0.411332	415	0.958977	238	0	1178.5	0.34248	0.996	-0.0768751	1
LECs	Mesenchymal	COL18A1	ITGB5	0.249044	1483.5	0.0803811	964	0.286933	1933	0.181341	1393	0.914969	1949	0	1178.5	0.0422983	0.72	-0.0196836	0.948229
Mesenchymal	B	FBN1	ITGB1	0.249044	1362.7	0.0462649	1725	0.284412	1949	0.296619	736	0.930956	1225	0	1178.5	0.0792188	0.558	-0.00595516	0.866738
LECs	Plasma	ADAM10	IL6R	0.249683	1489.7	0.047223	1692	0.481228	1067	0.159901	1561	0.914964	1950	0	1178.5	0.0554687	0.063	0.0853416	0.321655
Endothelial	RECs	SORBS1	ITGB5	0.250966	1236.7	0.120693	534	0.366909	1538	0.245364	981	0.914947	1952	0	1178.5	0.152174	0.033	0.544068	0.23985
Epithelial	Myeloid	COL4A3	CD44	0.252255	1257.5	0.0660522	1220	0.635488	657	0.112901	1954	0.929576	1278	0	1178.5	0.102337	0.118	0.0994823	0.433165
LECs	Epithelial	TIMP2	ITGA3	0.252582	1083.7	0.133346	436	0.718192	501	0.206498	1220	0.91212	2083	0	1178.5	0.0313316	0.773	-0.09691	0.97296
DCs	B	COPA	CD74	0.253333	1498.3	0.017188	3001	0.437052	1221	0.243128	999	0.933658	1092	0	1178.5	0.144144	0.141	0.30103	0.475465
Mesenchymal	Endothelial	INHBA	TGFBR3	0.253548	1159.5	0.222172	158	0.379865	1482	0.237966	1023	0.914915	1956	0	1178.5	0.0586309	0.24	0.0373687	0.619768
LECs	Endothelial	CCN1	ITGA5	0.255499	1406.7	0.0582591	1388	0.367589	1534	0.112498	1959	0.936369	974	0	1178.5	0.0758621	0.895	-0.134699	1
LECs	DCs	GNAI2	ADCY7	0.256152	1276.3	0.0684152	1178	0.659965	606	0.170758	1459	0.914842	1960	0	1178.5	0.010101	0.842	-0.60206	1
LECs	Endothelial	NRG3	EGFR	0.258776	1261.7	0.0992303	734	0.473284	1098	0.189162	1334	0.914827	1964	0	1178.5	0.0315271	0.917	-0.20242	1
RECs	LECs	ADAM10	TSPAN5	0.258776	1363.3	0.0395267	1964	0.422258	1280	0.222404	1115	0.929569	1279	0	1178.5	0	0.769	#NAME?	0.970453
RECs	Endothelial	FBN1	ITGA5	0.259391	1386.9	0.0851646	897	0.465275	1127	0.204194	1229	0.930959	1224	0.004	2457.5	0.0869565	0.352	0.124939	0.727066
Epithelial	Endothelial	LAMA5	BCAM	0.260155	1134.9	0.137478	410	0.719157	496	0.203799	1230	0.904945	2360	0	1178.5	0.0295533	0.769	-0.0825349	0.970453
RECs	Mesenchymal	FARP2	PLXNA2	0.262087	1397.9	0.0393158	1969	0.44451	1202	0.206864	1217	0.92634	1423	0	1178.5	0.0300429	0.89	-0.30103	1
DCs	RECs	GNAI2	IGF1R	0.263999	1393.9	0.0315708	2270	0.439059	1214	0.202693	1235	0.934144	1072	0	1178.5	0	0.166	NA	0.514316
Myeloid	Epithelial	ADAM10	CADM1	0.26409	1490.9	0.0392519	1972	0.545104	878	0.152536	1631	0.918169	1795	0	1178.5	0.0644641	0.051	0.132238	0.293452
Myeloid	RECs	ANXA1	GRM7	0.264687	1161.3	0.168293	280	1.17023	107	0.200381	1251	0.888122	2990	0	1178.5	0.0722892	0.09	0.778151	0.373391
Myeloid	Epithelial	ANXA1	EGFR	0.26476	1530.3	0.0596351	1353	0.279816	1973	0.175466	1432	0.919958	1715	0	1178.5	0.107977	0.011	0.263782	0.12915
Endothelial	Epithelial	TGM2	ITGA9	0.265431	1679.1	0.0410826	1897	0.288126	1927	0.176847	1419	0.914618	1974	0	1178.5	0.0226804	1	-0.320335	1
Mesenchymal	DCs	VCAN	CD44	0.266104	1320.9	0.0735636	1088	0.279757	1975	0.163713	1530	0.93996	833	0	1178.5	0.128763	0.289	0.0604159	0.674799
LECs	Endothelial	GNAI2	EGFR	0.266104	1716.9	0.0391255	1975	0.28522	1944	0.149775	1650	0.917396	1837	0	1178.5	0.0256158	0.986	-0.266268	1
DCs	Mesenchymal	ADAM12	ITGB1	0.26881	1597.5	0.055971	1447	0.322	1727	0.148367	1656	0.914498	1979	0	1178.5	0.0434783	0.506	-0.0163904	0.838035
Mesenchymal	Epithelial	SEMA5A	MET	0.269446	1288.3	0.188407	213	0.53156	907	0.201696	1242	0.891328	2901	0	1178.5	0.028299	0.3	0.0292894	0.6845
DCs	Endothelial	ADAM12	ITGB1	0.26949	1637.5	0.0559224	1448	0.321803	1729	0.123754	1852	0.914464	1980	0	1178.5	0.0632911	0.192	0.221849	0.556244
Mesenchymal	Mesenchymal	COL14A1	CD44	0.272223	1317.7	0.0763316	1033	0.277799	1984	0.182114	1389	0.935562	1004	0	1178.5	0.0944344	0.601	-0.00360276	0.891169
RECs	T	TGM2	ITGA4	0.272223	1462.5	0.0534185	1534	0.420073	1285	0.189959	1331	0.914416	1984	0	1178.5	0.0361446	0.534	-0.0669468	0.853693
Endothelial	T	LAMC1	CD44	0.27291	1465.1	0.0412722	1893	0.277748	1985	0.195603	1290	0.936303	979	0	1178.5	0.0967245	0.499	0	0.831189
LECs	Plasma	ADAM10	CADM1	0.27291	1530.1	0.0389293	1985	0.442961	1204	0.168527	1474	0.917858	1809	0	1178.5	0.0643229	0.115	0.0725507	0.424841
Endothelial	B	JAG1	NOTCH2	0.274287	1486.9	0.0519193	1581	0.43941	1213	0.168482	1475	0.914215	1987	0	1178.5	0.062201	0.192	0.113943	0.556244
Mesenchymal	LECs	MMP2	FGFR1	0.274978	1316.3	0.115002	581	0.27676	1988	0.244296	987	0.917127	1847	0	1178.5	0.0556557	0.213	0.0326303	0.581638
LECs	LECs	MAML2	NOTCH1	0.274978	1262.3	0.0465845	1713	0.474431	1093	0.110219	1988	0.954908	339	0	1178.5	0.187565	0.88	-0.0296136	1
LECs	Endothelial	IGF1	IGF1R	0.275671	1578.1	0.0576506	1399	0.289369	1921	0.17935	1403	0.914046	1989	0	1178.5	0.0738916	0.063	0.184865	0.321655
Epithelial	Myeloid	CD55	ADGRE5	0.275671	1433.1	0.0388716	1989	0.535034	901	0.190374	1325	0.918676	1772	0	1178.5	0.107172	0.025	0.24879	0.209538
RECs	Epithelial	CALM3	KCNQ3	0.27896	1272.6	0.180567	238	0.705779	522	0.199958	1254	0.88194	3170.5	0	1178.5	0	0.377	NA	0.740217
RECs	Endothelial	LRIG1	EGFR	0.27896	1470	0.0652725	1231	0.433589	1233	0.20033	1252	0.930236	1254	0.001	2380	0.0652174	0.356	0	0.730127
Endothelial	Epithelial	THBS1	SDC4	0.279763	1253.7	0.0723804	1108	0.749898	451	0.0774667	2276	0.930193	1255	0	1178.5	0.0453608	0.999	-0.304308	1
DCs	Epithelial	ADAM12	ITGA9	0.280556	1631.9	0.0494808	1645	0.320075	1746	0.156199	1594	0.913889	1996	0	1178.5	0.0243902	0.619	-0.176091	0.899349
Plasma	Endothelial	COL4A4	CD93	0.281374	1187.3	0.162017	304	0.755333	443	0.199796	1257	0.89538	2754	0	1178.5	0.019251	0.965	-0.178715	1
Mesenchymal	B	LAMC1	CD44	0.281964	1476.7	0.0450342	1772	0.275253	1998	0.158097	1575	0.938855	860	0	1178.5	0.128125	0.006	0.0949284	0.0878788
Mesenchymal	Myeloid	MMP2	PECAM1	0.282671	1406.3	0.0602743	1343	0.274937	1999	0.153886	1617	0.938017	894	0	1178.5	0.113179	0.053	0.0508646	0.29961
Mesenchymal	Myeloid	COL6A6	CD44	0.283378	1306.3	0.0815714	943	0.274922	2000	0.182334	1388	0.935219	1022	0	1178.5	0.11448	0.023	0.066757	0.202736
T	LECs	SEMA4D	PLXNB2	0.283378	1424.3	0.0386367	2000	0.493748	1010	0.220946	1122	0.917782	1811	0	1178.5	0.0486618	0.633	-0.0234811	0.90625
Mesenchymal	B	FBLN1	ITGB1	0.28551	1413.3	0.0815234	945	0.274816	2003	0.228499	1076	0.916693	1864	0	1178.5	0.0667187	0.006	0.114554	0.0878788
Epithelial	Myeloid	B2M	TFRC	0.28551	1505.9	0.038456	2003	0.554278	853	0.166063	1503	0.913987	1992	0	1178.5	0.093473	0.008	0.258278	0.103111
Endothelial	LECs	TGM2	ITGB1	0.286938	1722.1	0.0447582	1779	0.281657	1962	0.144384	1686	0.913754	2005	0	1178.5	0.0433498	0.483	0	0.818166
Plasma	Myeloid	B2M	TFRC	0.287655	1487.3	0.0383703	2006	0.5539	855	0.179511	1402	0.9139	1995	0	1178.5	0.0330522	0.999	-0.19382	1
LECs	LECs	JAG1	NOTCH1	0.2887	1364.9	0.074902	1061	0.554286	852	0.198644	1266	0.902551	2467	0	1178.5	0.031348	0.735	-0.0280287	0.954973
Mesenchymal	Endothelial	ADAM17	MET	0.291171	1291.9	0.106545	659	0.519203	941	0.198456	1269	0.903914	2412	0	1178.5	0.0321223	0.756	-0.0344376	0.965815
Mesenchymal	B	COL4A1	CD44	0.292709	1266.5	0.0410178	1900	0.272481	2013	0.28134	805	0.951542	436	0	1178.5	0.21125	0.614	-0.0125065	0.897932
LECs	Epithelial	HSPG2	ITGB1	0.293656	1253.3	0.0295582	2370	0.424758	1272	0.31563	669	0.94113	777	0	1178.5	0.137076	0.187	0.0917704	0.547778
LECs	Endothelial	TGFB1	ENG	0.294487	1236.3	0.0813318	951	0.614441	694	0.198137	1273	0.912072	2085	0	1178.5	0.0561576	0.11	0.122406	0.412678
DCs	Endothelial	TGFB1	CAV1	0.295321	1297.1	0.0731663	1093	0.547293	875	0.198131	1274	0.912434	2065	0	1178.5	0	0.884	#NAME?	1
Epithelial	LECs	VEGFA	ITGAV	0.297097	1197.9	0.116819	566	0.517528	946	0.197385	1280	0.913452	2019	0	1178.5	0.04047	0.541	-0.0137883	0.860143
Mesenchymal	Mesenchymal	TFPI	LRP1	0.297833	1379.7	0.0407683	1912	0.271247	2020	0.283694	789	0.935786	999	0	1178.5	0.0929147	0.093	0.0168696	0.379325
Mesenchymal	Endothelial	DCN	EGFR	0.298571	1310.7	0.10636	662	0.271233	2021	0.210908	1187	0.923921	1505	0	1178.5	0.0458444	0.995	-0.120484	1
LECs	B	NID1	ITGB1	0.298571	1701.7	0.0466654	1711	0.286022	1943	0.148618	1655	0.913357	2021	0	1178.5	0.0375494	0.7	-0.0636691	0.940686
Endothelial	B	VIM	CD44	0.299311	1341.3	0.037894	2022	0.359011	1573	0.157333	1586	0.954411	347	0	1178.5	0.261563	0.132	0.0975726	0.458443
LECs	Mesenchymal	IGF1	IGF1R	0.300052	1566.5	0.0566321	1425	0.283306	1953	0.200122	1253	0.913343	2023	0	1178.5	0.0523693	0.137	0.0443921	0.467962
Plasma	LECs	CD38	PECAM1	0.300052	1535.3	0.0454206	1755	0.418833	1293	0.106346	2023	0.926284	1427	0	1178.5	0.0632812	0.451	0.00539503	0.79556
LECs	B	COL4A1	CD44	0.300052	1443.1	0.0408476	1908	0.271034	2023	0.147737	1665	0.951446	441	0	1178.5	0.16502	0.626	-0.0252568	0.904177
Mesenchymal	RECs	CCN2	IGF2R	0.301538	1275.8	0.0451882	1766	0.270616	2025	0.390651	457	0.9368	952.5	0	1178.5	0.141631	0.255	0.120574	0.630973
Epithelial	Myeloid	CDH1	IGF1R	0.301538	1432.5	0.0378245	2025	0.794184	390	0.150386	1645	0.915364	1924	0	1178.5	0.0314263	0.938	-0.172363	1
B	Endothelial	SEMA4D	MET	0.302283	1340.3	0.0865542	879	0.60577	714	0.118246	1904	0.913335	2026	0	1178.5	0.0239234	0.936	-0.255273	1
LECs	Myeloid	JAG1	NOTCH2	0.303778	1414.9	0.0507521	1614	0.472807	1101	0.216611	1153	0.913319	2028	0	1178.5	0.0538291	0.185	0.0782867	0.546334
Mesenchymal	B	VCAN	ITGB1	0.304528	1369.7	0.0699591	1154	0.270489	2029	0.253021	931	0.922794	1556	0	1178.5	0.0576562	0.888	-0.0689597	1
Mesenchymal	Endothelial	MMP2	FGFR1	0.305279	1336.5	0.111109	610	0.270414	2030	0.248713	964	0.915809	1900	0	1178.5	0.0385155	0.99	-0.124499	1
Myeloid	Epithelial	ADAM17	ERBB4	0.305279	1302.9	0.0816767	939	0.476881	1080	0.195886	1287	0.913289	2030	0	1178.5	0.0604351	0.081	0.134699	0.356449
LECs	Myeloid	MRC1	PTPRC	0.306786	1321.5	0.0376258	2032	0.509823	966	0.120319	1887	0.947613	544	0	1178.5	0.155938	0.096	0.0684951	0.388285
Epithelial	Mesenchymal	PDGFC	PDGFRB	0.307541	1319.7	0.0978144	747	0.330815	1689	0.250189	951	0.913257	2033	0	1178.5	0.0478314	0.392	0.0134731	0.751852
RECs	Mesenchymal	CALM1	PDE1A	0.30801	1402.6	0.0989885	738	0.419687	1289	0.208465	1206	0.899183	2601.5	0	1178.5	0.0214592	0.615	-0.146128	0.898592
LECs	LECs	COL18A1	ITGA5	0.310579	1610.7	0.0599244	1348	0.268649	2037	0.154357	1613	0.916443	1877	0	1178.5	0.0463253	0.431	0.00658034	0.78462
Mesenchymal	DCs	COL18A1	PTPRS	0.311342	1335.1	0.0660906	1219	0.268597	2038	0.303223	711	0.923313	1529	0	1178.5	0.0217391	0.987	-0.539269	1
DCs	LECs	ADAM12	ITGB1	0.312873	1672.5	0.0539078	1505	0.313606	1786	0.123736	1853	0.913018	2040	0	1178.5	0.10101	0.024	0.39794	0.20531
RECs	Epithelial	FBN1	ITGB6	0.313187	1116	0.131156	453	1.04227	163	0.19564	1289	0.929179	1295	0.001	2380	0.0333333	0.46	0	0.802091
Epithelial	Mesenchymal	BMP1	BMPR2	0.31364	1425.7	0.045639	1747	0.428648	1254	0.257121	908	0.913012	2041	0	1178.5	0.109351	0.0001	0.241209	0.00414286
Mesenchymal	Epithelial	TIMP2	ITGA3	0.317546	1200.5	0.113061	596	0.673888	581	0.194355	1300	0.905278	2347	0	1178.5	0.0432175	0.064	0.073958	0.324476
Myeloid	Epithelial	TIMP2	ITGA3	0.318423	1152.1	0.122824	520	0.69521	543	0.193979	1301	0.90877	2218	0	1178.5	0.0362611	0.586	-0.0280287	0.881889
T	LECs	COL1A1	FLT4	0.318781	1185.7	0.0458323	1741	1.00043	197	0.0477295	2502	0.956151	310	0	1178.5	0.38578	0.165	0.0739779	0.513963
Mesenchymal	LECs	NID1	ITGAV	0.319056	1478.5	0.0718654	1116	0.296516	1873	0.213459	1177	0.912856	2048	0	1178.5	0.0467508	0.254	0.0222246	0.630973
Mesenchymal	B	COL4A2	CD44	0.319835	1317.3	0.0383135	2009	0.265682	2049	0.256266	913	0.951531	437	0	1178.5	0.195469	0.64	-0.0163518	0.910416
DCs	Epithelial	ADAM17	ERBB4	0.321946	1348.7	0.0772382	1012	0.466573	1124	0.193623	1305	0.911051	2124	0	1178.5	0.0243902	0.56	-0.176091	0.867058
Endothelial	LECs	COL18A1	PTPRS	0.322184	1532.3	0.0607391	1329	0.265018	2052	0.178501	1407	0.92027	1695	0	1178.5	0.0610837	0.3	0.052029	0.6845
Endothelial	Mesenchymal	LAMA5	CD44	0.324546	1372.1	0.0371017	2055	0.486582	1043	0.15474	1609	0.936365	975	0	1178.5	0.0873226	0.734	-0.0222958	0.954973
Mesenchymal	Myeloid	SERPING1	LRP1	0.325336	1443.5	0.0860444	886	0.263948	2056	0.191901	1314	0.918394	1783	0	1178.5	0.0526368	0.371	0.0100226	0.737389
LECs	Endothelial	TGFB1	CAV1	0.326387	1399.7	0.0638818	1260	0.514598	952	0.192518	1310	0.906859	2298	0	1178.5	0.0571429	0.032	0.183644	0.23734
Myeloid	LECs	ADAM10	TSPAN5	0.326922	1497.7	0.0370266	2058	0.409646	1340	0.161832	1545	0.9274	1367	0	1178.5	0.0715871	0.324	0.0314085	0.698068
Mesenchymal	Myeloid	VCAN	CD44	0.328513	1340.3	0.0685432	1173	0.263536	2060	0.181744	1391	0.937934	899	0	1178.5	0.109877	0.732	-0.0238556	0.954973
Mesenchymal	RECs	ANXA1	GRM7	0.329071	1307.7	0.124741	502	1.10374	131	0.192013	1313	0.872358	3414	0	1178.5	0.00429184	0.826	-0.60206	0.991884
Epithelial	DCs	C3	CD46	0.329311	1589.7	0.060907	1325	0.317922	1754	0.152606	1630	0.91257	2061	0	1178.5	0.0121951	0.728	-0.477121	0.953138
Mesenchymal	Endothelial	FGF7	NRP1	0.33177	1143.7	0.311529	72	0.415981	1316	0.242318	1002	0.910384	2150	0	1178.5	0.0556682	0.025	0.0978234	0.209538
Epithelial	DCs	C4BPA	BMPR2	0.334133	1123.9	0.0977283	750	0.892242	278	0.187303	1346	0.912376	2067	0	1178.5	0.0121951	0.743	-0.477121	0.95935
LECs	Epithelial	TIMP3	CD44	0.335392	1128.5	0.0335709	2186	0.41451	1320	0.325377	633	0.955384	325	0	1178.5	0.261097	0.31	0.048177	0.690476
Endothelial	DCs	LAMA5	CD44	0.335752	1464.7	0.036828	2069	0.484816	1052	0.105318	2037	0.936144	987	0	1178.5	0.0506329	0.704	-0.176091	0.9422
Epithelial	LECs	PDGFC	KDR	0.336302	1301.1	0.0901328	827	0.63961	650	0.190906	1321	0.901248	2529	0	1178.5	0.0261097	0.703	-0.09691	0.941663
DCs	LECs	PSEN1	NOTCH1	0.338126	1259.7	0.0768288	1022	0.611577	700	0.190651	1323	0.912209	2075	0	1178.5	0.040404	0.392	0	0.751852
LECs	T	ADAM10	TSPAN14	0.343119	1604.9	0.036507	2078	0.416849	1306	0.140693	1717	0.919159	1745	0	1178.5	0.0470397	0.622	-0.0195221	0.902351
RECs	LECs	COL1A1	CD36	0.345366	1267.6	0.0752245	1055	0.846683	324	0.106051	2029	0.963408	144	0.158	2786	0.738095	0.165	0.31527	0.513963
Epithelial	B	COL4A4	CD44	0.34549	1445.5	0.0633457	1275	0.411398	1331	0.0962018	2115	0.928364	1328	0	1178.5	0.0996564	0.097	0.150644	0.388536
Mesenchymal	RECs	RTN4	TNFRSF19	0.345603	1419.9	0.067113	1203	0.408693	1346	0.195557	1291	0.912158	2081	0	1178.5	0.0429185	0.355	0.0457575	0.729108
LECs	B	TIMP2	CD44	0.345603	1667.1	0.0457858	1743	0.268224	2039	0.100516	2081	0.929184	1294	0	1178.5	0.0721344	0.479	0	0.814721
Endothelial	Epithelial	CCN2	IGF2R	0.346434	1346.1	0.0492162	1648	0.260845	2082	0.246647	972	0.939281	850	0	1178.5	0.0666667	1	-0.268501	1
LECs	Endothelial	ADAM10	TSPAN14	0.346434	1639.9	0.0364547	2082	0.41649	1308	0.120638	1884	0.919106	1747	0	1178.5	0.0236453	0.997	-0.309985	1
Mesenchymal	Epithelial	FBN1	ITGB1	0.348101	1498.3	0.0404796	1922	0.260563	2084	0.260443	898	0.926537	1409	0	1178.5	0.0722855	0.245	0.0326114	0.623793
RECs	Endothelial	COL4A5	CD93	0.349211	1146.1	0.157203	320	0.774899	418	0.18906	1335	0.902343	2479	0	1178.5	0	0.642	#NAME?	0.910416
Endothelial	DCs	GNAI2	ADCY7	0.349775	1357.7	0.0637685	1264	0.635107	658	0.155298	1602	0.912062	2086	0	1178.5	0.0253165	0.581	-0.176091	0.878467
Endothelial	Endothelial	GNAI2	EGFR	0.350614	1816.9	0.0364681	2080	0.260362	2087	0.134315	1770	0.914691	1969	0	1178.5	0.0483197	0.263	0.0257708	0.640698
B	DCs	CD22	PTPRC	0.35202	1163.7	0.11391	590	0.874931	290	0.0576154	2422	0.928204	1338	0	1178.5	0.0720721	0.326	0.0579919	0.699336
Mesenchymal	Myeloid	COL14A1	CD44	0.352297	1432.5	0.0705976	1141	0.259811	2089	0.150723	1642	0.933168	1112	0	1178.5	0.0829581	0.825	-0.0352052	0.991884
Mesenchymal	Mesenchymal	SLIT2	APP	0.353141	1446.3	0.0362457	2090	0.271145	2022	0.342257	586	0.927566	1355	0	1178.5	0.0709599	0.642	-0.00597687	0.910416
Mesenchymal	DCs	ADAM17	RHBDF2	0.356533	1683.1	0.0433419	1835	0.344508	1632	0.145748	1676	0.911971	2094	0	1178.5	0.0250836	0.874	-0.185637	1
Endothelial	Plasma	CD99	CD99L2	0.358239	1676.1	0.0380119	2018	0.353368	1595	0.167056	1493	0.911945	2096	0	1178.5	0.0234512	0.999	-0.253106	1
Mesenchymal	Endothelial	SEMA3D	PLXND1	0.359095	1499.3	0.0601586	1345	0.359875	1569	0.193331	1307	0.911937	2097	0	1178.5	0.0405426	0.829	-0.0504095	0.993807
RECs	Epithelial	CDH1	IGF1R	0.359095	1664.4	0.0359166	2097	0.50388	982	0.105271	2040	0.913338	2024.5	0	1178.5	0.0333333	0.324	0	0.698068
Mesenchymal	LECs	SPARC	FGFR1	0.359952	1314.1	0.0756696	1048	0.258819	2098	0.274596	832	0.926479	1414	0	1178.5	0.0752677	0.317	0.0187494	0.693288
RECs	LECs	GNAI2	IGF1R	0.360538	1409.4	0.0304619	2326	0.408431	1347	0.22815	1077	0.933036	1118.5	0	1178.5	0.0952381	0.256	0.30103	0.632368
LECs	Mesenchymal	VWF	LRP1	0.36081	1459.3	0.0359124	2099	0.282676	1955	0.231	1059	0.93553	1005	0	1178.5	0.0951977	0.441	0.00339863	0.788957
DCs	Epithelial	GNAS	ADCY9	0.361671	1717.5	0.0390375	1981	0.409936	1338	0.109758	1990	0.911774	2100	0	1178.5	0.0487805	0.236	0.124939	0.614363
T	Epithelial	SEMA4D	PLXNB2	0.362532	1517.7	0.0358062	2101	0.475195	1090	0.198953	1261	0.914865	1958	0	1178.5	0.0654022	0.021	0.139662	0.190312
Mesenchymal	Endothelial	TGM2	ADGRG1	0.363408	1385.5	0.127323	480	0.536971	893	0.18674	1350	0.886889	3026	0	1178.5	0.0221425	0.711	-0.0324031	0.943661
Myeloid	Myeloid	MAML2	NOTCH2	0.368225	1219.1	0.0343814	2145	0.431375	1243	0.186409	1355	0.96175	174	0	1178.5	0.337373	0.058	0.0401776	0.312639
Mesenchymal	Mesenchymal	COL6A1	CD44	0.369487	1476.1	0.0578371	1396	0.257617	2109	0.153805	1618	0.933892	1079	0	1178.5	0.0831173	0.984	-0.0331711	1
Myeloid	Mesenchymal	GNAI2	EGFR	0.371243	1619.3	0.0356216	2111	0.292048	1901	0.259263	903	0.91377	2003	0	1178.5	0.050035	0.12	0.0467237	0.43609
LECs	LECs	TGFB1	TGFBR3	0.372123	1579.3	0.0533283	1540	0.380679	1477	0.157084	1589	0.911503	2112	0	1178.5	0.0367468	0.887	-0.0504659	1
Mesenchymal	Epithelial	ADAM17	MET	0.377002	1364.1	0.100086	729	0.491844	1016	0.185488	1364	0.901163	2533	0	1178.5	0.0319902	0.42	0.00843317	0.777778
Epithelial	B	COL4A5	CD44	0.379224	1714.5	0.0425431	1852	0.316134	1763	0.0957563	2120	0.920888	1659	0	1178.5	0.0927835	0.027	0.227244	0.216298
RECs	LECs	YBX1	NOTCH1	0.379959	1393.2	0.0621153	1298	0.579715	794	0.184733	1367	0.905861	2328.5	0	1178.5	0	0.642	#NAME?	0.910416
Mesenchymal	Endothelial	FN1	ITGA9	0.380119	1131.1	0.0352305	2121	0.320194	1744	0.64166	197	0.952246	415	0	1178.5	0.305785	0.462	0.00445206	0.802091
Epithelial	RECs	ANXA1	GRM7	0.380948	1299.1	0.130667	457	1.11279	124	0.184689	1368	0.874919	3368	0	1178.5	0.0333333	0.176	Inf	0.53001
Epithelial	Myeloid	C3	NRP1	0.381915	1524.9	0.0743181	1072	0.255004	2123	0.167342	1488	0.918785	1763	0	1178.5	0.0523771	0.555	-0.0195956	0.866738
Epithelial	Myeloid	VEGFA	SIRPA	0.382931	1315.5	0.124714	503	0.604193	718	0.184322	1370	0.893845	2808	0	1178.5	0.020145	0.815	-0.120574	0.99057
DCs	Epithelial	CALM2	EGFR	0.385526	1486.9	0.0735856	1086	0.340229	1651	0.181496	1392	0.910997	2127	0	1178.5	0.0609756	0.174	0.221849	0.525625
Epithelial	Mesenchymal	VEGFA	ITGAV	0.387919	1450.7	0.0853045	894	0.432228	1237	0.183819	1375	0.900189	2569	0	1178.5	0.0255306	0.951	-0.0937591	1
RECs	B	LAMA5	CD44	0.388253	1580.4	0.034944	2130	0.387499	1442	0.098558	2100	0.934556	1051.5	0	1178.5	0	0.879	#NAME?	1
RECs	B	CALM3	KCNQ1	0.388921	1461	0.0655584	1227	0.607648	711	0.183777	1376	0.89372	2812.5	0	1178.5	0	0.597	#NAME?	0.890586
B	Epithelial	SEMA4D	MET	0.389165	1420.3	0.0813067	953	0.578411	800	0.105279	2039	0.910827	2131	0	1178.5	0.04811	0.239	0.0854302	0.618287
Mesenchymal	Endothelial	SPARC	FGFR1	0.389165	1337.3	0.0731085	1094	0.252473	2131	0.279013	817	0.925298	1466	0	1178.5	0.0589428	0.941	-0.0838475	1
Epithelial	DCs	GNAS	ADCY7	0.390079	1619.5	0.0417583	1876	0.500758	987	0.116136	1924	0.91081	2132	0	1178.5	0.0365854	0.382	0	0.744489
DCs	RECs	APP	GRM7	0.390932	1226	0.0839172	909	1.09062	137	0.183457	1378	0.901251	2527.5	0	1178.5	0	0.068	NA	0.328667
Myeloid	B	LGALS9	CD44	0.390995	1555.1	0.0578059	1397	0.467007	1120	0.094272	2133	0.915004	1947	0	1178.5	0.0390738	0.852	-0.0871502	1
Endothelial	RECs	APP	CD74	0.39295	1540.6	0.0117367	3273	0.401592	1380	0.220929	1124	0.942084	747.5	0	1178.5	0.0434783	0.673	-0.30103	0.924538
RECs	LECs	COL1A2	CD36	0.393961	1258.6	0.0622527	1296	0.813461	359	0.183273	1381	0.945553	609	0.041	2648	0.238095	0.121	0.30103	0.437531
Mesenchymal	Epithelial	FBLN1	ITGB1	0.396525	1573.7	0.0713291	1126	0.250967	2139	0.192323	1311	0.911448	2114	0	1178.5	0.0402953	0.716	-0.0273029	0.945968
RECs	Endothelial	CDH1	EGFR	0.396989	1432.2	0.0676946	1190	0.5195	939	0.140916	1714	0.910523	2139.5	0	1178.5	0.0217391	0.491	0	0.825449
Endothelial	Endothelial	FN1	ROBO4	0.402118	1445.9	0.0662401	1217	0.317247	1758	0.0928218	2145	0.937283	931	0	1178.5	0.178763	0.026	0.108042	0.211798
LECs	Epithelial	TGFB1	EGFR	0.402118	1789.1	0.0452325	1763	0.258082	2108	0.136127	1751	0.910449	2145	0	1178.5	0.035248	0.586	-0.0310342	0.881889
LECs	DCs	COL18A1	PTPRS	0.404938	1491.9	0.0620792	1299	0.247628	2148	0.211514	1185	0.921067	1649	0	1178.5	0.0606061	0.374	0.0791812	0.739836
Mesenchymal	RECs	SORBS1	ITGB5	0.405881	1339.9	0.107669	645	0.332048	1685	0.234483	1042	0.910397	2149	0	1178.5	0.00858369	0.953	-0.69897	1
Endothelial	Myeloid	LAMA5	CD44	0.405881	1474.3	0.0343146	2149	0.468595	1113	0.123349	1856	0.933998	1075	0	1178.5	0.0842745	0.516	-0.00886346	0.843042
RECs	LECs	FARP2	PLXNA2	0.407773	1602.5	0.0342829	2151	0.406836	1352	0.142256	1703	0.921528	1628	0	1178.5	0	0.815	#NAME?	0.99057
RECs	RECs	CALM3	KCNQ1	0.408303	1428	0.068833	1170	0.626671	673	0.180723	1395	0.896013	2723.5	0	1178.5	0.030303	0.276	0	0.654456
Mesenchymal	Myeloid	COL5A3	SDC3	0.408381	1380.5	0.335821	60	0.526287	919	0.172408	1441	0.877476	3304	0	1178.5	0.0189132	0.659	-0.0223913	0.91924
DCs	Endothelial	TGFB1	TGFBR3	0.408722	1622.3	0.0517593	1589	0.34605	1621	0.15878	1571	0.910291	2152	0	1178.5	0.101266	0.073	0.425969	0.33872
B	RECs	SEMA4D	ERBB2	0.409672	1290.1	0.117725	560	0.715876	507	0.104056	2052	0.910282	2153	0	1178.5	0.02	0.464	0	0.802385
Mesenchymal	Epithelial	VCAN	ITGB1	0.409672	1521.9	0.0612109	1319	0.24664	2153	0.216845	1151	0.917899	1808	0	1178.5	0.0652107	0.134	0.061518	0.46152
Epithelial	Mesenchymal	C4BPA	BMPR2	0.41038	1265.3	0.0784094	993	0.850675	318	0.18045	1397	0.903163	2440	0	1178.5	0.0456783	0.009	0.116731	0.112017
Endothelial	RECs	ANXA1	GRM7	0.411421	1331.7	0.122904	518	1.10093	133	0.180138	1398	0.871529	3431	0	1178.5	0.0652174	0.048	Inf	0.28642
LECs	Epithelial	GNAI2	CAV1	0.411579	1494.3	0.0502302	1632	0.458011	1153	0.186533	1353	0.910237	2155	0	1178.5	0.0248042	0.921	-0.226396	1
Mesenchymal	Epithelial	COL6A2	CD44	0.414452	1485.1	0.0421142	1862	0.245329	2158	0.186715	1351	0.938494	876	0	1178.5	0.102891	0.47	0.00260447	0.806032
T	Myeloid	ADAM10	NOTCH2	0.414452	1472.9	0.0341451	2158	0.428859	1253	0.189986	1329	0.925935	1446	0	1178.5	0.0711674	0.124	0.0442343	0.441769
Mesenchymal	DCs	MAML2	NOTCH2	0.415602	1212.5	0.032028	2244	0.397695	1402	0.235754	1038	0.960424	200	0	1178.5	0.229097	0.782	-0.0646766	0.976213
Mesenchymal	RECs	ADAM17	IL6R	0.41734	1571.1	0.0565474	1427	0.375497	1501	0.157177	1588	0.910119	2161	0	1178.5	0.00858369	0.947	-0.60206	1
Endothelial	LECs	COL1A1	CD36	0.417703	1113.1	0.0574228	1404	0.811108	362	0.064927	2372	0.958339	249	0	1178.5	0.8	0.012	0.283216	0.133846
T	Myeloid	MAML2	NOTCH2	0.417703	1244.3	0.0319027	2252	0.397561	1404	0.211771	1183	0.960349	204	0	1178.5	0.317018	0.248	0.0206165	0.624306
Mesenchymal	B	LAMA4	CD44	0.419275	1541.9	0.0384543	2004	0.244972	2163	0.156453	1592	0.941282	772	0	1178.5	0.152812	0.0001	0.127016	0.00414286
Epithelial	Endothelial	VEGFA	ITGAV	0.419812	1392.9	0.092813	801	0.452551	1168	0.178783	1406	0.903916	2411	0	1178.5	0.0391753	0.287	0.0398715	0.671751
Endothelial	Endothelial	PDGFB	S1PR1	0.422987	1269.7	0.264185	111	0.806547	375	0.178229	1409	0.878599	3275	0	1178.5	0.0167031	0.924	-0.09691	1
LECs	LECs	ADAM10	TSPAN15	0.427086	1236.5	0.100545	721	0.648838	632	0.168109	1480	0.909829	2171	0	1178.5	0.0470219	0.0074	0.0929073	0.10028
Endothelial	Myeloid	EFNB2	PECAM1	0.427086	1305.9	0.0824911	924	0.615277	692	0.0901421	2171	0.92258	1564	0	1178.5	0.0417029	0.914	-0.151268	1
LECs	Myeloid	GAS6	AXL	0.429057	1738.9	0.0535412	1529	0.335595	1670	0.0899517	2173	0.910464	2144	0	1178.5	0.0388457	0.434	0.00624895	0.786134
Mesenchymal	Epithelial	LAMB1	CD44	0.429057	1441.5	0.0420407	1865	0.243314	2173	0.222359	1116	0.938541	875	0	1178.5	0.0995078	0.604	-0.0125699	0.891853
Endothelial	LECs	PDGFB	ITGAV	0.429386	1337.9	0.107053	653	0.539376	887	0.177684	1415	0.900621	2556	0	1178.5	0.0384236	0.242	0.0725507	0.620513
RECs	Endothelial	CALM3	AQP1	0.430459	1329.6	0.268157	109	0.752652	447	0.177377	1416	0.866234	3497.5	0	1178.5	0	0.445	NA	0.790587
Endothelial	Plasma	FN1	ITGA6	0.431035	1344.3	0.0562183	1438	0.243217	2175	0.171622	1449	0.950255	481	0	1178.5	0.216661	0.901	-0.12791	1
Epithelial	Mesenchymal	VEGFA	CD44	0.431035	1618.1	0.0537782	1512	0.376353	1496	0.0898528	2175	0.919505	1729	0	1178.5	0.0701323	0.006	0.108736	0.0878788
LECs	Mesenchymal	LAMB1	ITGA1	0.431534	1557.1	0.0682623	1182	0.159219	2592	0.177201	1417	0.926463	1416	0	1178.5	0.0620163	0.574	-0.00809039	0.873494
LECs	LECs	COL1A1	CD36	0.432	1133.7	0.0566874	1422	0.809638	367	0.0552393	2443	0.958081	258	0	1178.5	0.246604	1	-0.172807	1
Mesenchymal	Mesenchymal	VCL	ITGB5	0.433021	1424.5	0.0824079	927	0.315287	1770	0.229287	1070	0.909735	2177	0	1178.5	0.0403519	0.45	0.00289595	0.794762
Epithelial	Plasma	SORBS1	INSR	0.433021	1653.5	0.0413641	1892	0.242984	2177	0.169557	1467	0.922908	1553	0	1178.5	0.049402	0.81	-0.0791812	0.989469
RECs	Mesenchymal	CDH1	PTPRM	0.436013	1581.3	0.0336807	2180	0.476144	1086	0.106664	2018	0.925985	1444	0	1178.5	0.0171674	0.959	-0.511883	1
DCs	T	CD58	CD2	0.436932	1207.7	0.185035	227	0.727295	483	0.17645	1422	0.895959	2728	0	1178.5	0.0147059	0.866	-0.263241	1
Mesenchymal	Mesenchymal	CCN2	IGF2R	0.437014	1409.5	0.0387005	1995	0.242022	2181	0.365121	520	0.932053	1173	0	1178.5	0.0893927	0.98	-0.032377	1
LECs	DCs	JAG1	NOTCH2	0.438016	1530.5	0.0463377	1721	0.429608	1249	0.190743	1322	0.909649	2182	0	1178.5	0.010101	0.798	-0.477121	0.983072
Myeloid	B	TIMP2	CD44	0.439021	1759.7	0.0421728	1859	0.245243	2160	0.087997	2183	0.926431	1418	0	1178.5	0.0617463	0.68	-0.0358048	0.927127
LECs	Epithelial	CCN2	FGFR2	0.441036	1417.7	0.0676253	1195	0.671253	585	0.114357	1945	0.90957	2185	0	1178.5	0.0430809	0.441	0.013364	0.788957
Mesenchymal	Myeloid	SEMA5A	PLXNA1	0.442376	1514.9	0.156812	321	0.397885	1401	0.175897	1427	0.879394	3247	0	1178.5	0.0217152	0.302	0.0268296	0.684754
Endothelial	Mesenchymal	SORBS1	ITGB5	0.443058	1352.7	0.105403	673	0.326278	1704	0.238533	1021	0.909526	2187	0	1178.5	0.0371121	0.914	-0.0721294	1
LECs	B	LAMB2	CD44	0.444072	1743.7	0.0541523	1494	0.294981	1881	0.0870168	2188	0.914579	1977	0	1178.5	0.0602767	0.17	0.113232	0.521142
DCs	T	CD55	ADGRE5	0.445088	1644.3	0.0334702	2189	0.445578	1196	0.154347	1614	0.91291	2044	0	1178.5	0.0588235	0.3	0.0791812	0.6845
Endothelial	Mesenchymal	LAMC1	ITGA1	0.446105	1422.1	0.0702064	1147	0.240288	2190	0.219977	1133	0.925442	1462	0	1178.5	0.0929362	0.0001	0.156153	0.00414286
LECs	Epithelial	CCN2	ERBB4	0.446105	1770.1	0.0453953	1757	0.345091	1627	0.098684	2098	0.90947	2190	0	1178.5	0.0208877	0.966	-0.30103	1
Endothelial	RECs	NID1	PTPRF	0.446763	1454.6	0.0785341	987	0.631537	665	0.175547	1431	0.88738	3011.5	0	1178.5	0.130435	0.014	0.778151	0.149265
Mesenchymal	Myeloid	COL6A1	CD44	0.448146	1593.9	0.0534925	1531	0.23963	2192	0.122414	1868	0.93144	1200	0	1178.5	0.0804563	0.709	-0.0195399	0.942301
Mesenchymal	T	VIM	CD44	0.449169	1313.3	0.033227	2193	0.309346	1810	0.25125	946	0.951465	439	0	1178.5	0.191746	0.073	0.0283575	0.33872
RECs	Endothelial	CALM3	EGFR	0.451178	1520.2	0.0758534	1041	0.395868	1409	0.174414	1435	0.901007	2537.5	0	1178.5	0	0.649	#NAME?	0.913641
LECs	RECs	GNAS	ADCY9	0.451221	1795.3	0.0367416	2073	0.39104	1426	0.0972728	2104	0.909305	2195	0	1178.5	0.047619	0.207	0.30103	0.575
Myeloid	T	ADAM28	ITGA4	0.451221	1577.5	0.0331606	2195	0.505785	979	0.177706	1413	0.911114	2122	0	1178.5	0.0531646	0.048	0.0847314	0.28642
DCs	LECs	GNAI2	IGF1R	0.454508	1514.1	0.0284153	2441	0.387787	1438	0.196547	1284	0.93083	1229	0	1178.5	0.151515	0.057	0.330993	0.310714
Plasma	Mesenchymal	GAS6	AXL	0.462641	1541.9	0.0517482	1590	0.345771	1622	0.222981	1113	0.909066	2206	0	1178.5	0.0336086	0.997	-0.0820105	1
Mesenchymal	Mesenchymal	HSPG2	LRP1	0.462641	1427.7	0.0352059	2123	0.237624	2206	0.23917	1018	0.945524	613	0	1178.5	0.15549	0.0001	0.0762251	0.00414286
Endothelial	Plasma	NAMPT	INSR	0.463691	1495.9	0.0329538	2207	0.310542	1807	0.217473	1147	0.932768	1140	0	1178.5	0.0556528	0.99	-0.196543	1
Epithelial	DCs	VEGFA	NRP2	0.464597	1447.3	0.0711622	1131	0.46468	1129	0.17199	1447	0.905067	2351	0	1178.5	0	0.828	#NAME?	0.993463
Myeloid	Myeloid	ADAM10	GPNMB	0.464742	1352.5	0.0672766	1199	0.620255	683	0.166884	1494	0.909005	2208	0	1178.5	0.0581677	0.0015	0.154902	0.0345238
Mesenchymal	LECs	CCN2	IGF2R	0.464742	1438.9	0.0376301	2031	0.237305	2208	0.350999	565	0.93116	1212	0	1178.5	0.10071	0.216	0.0288218	0.585421
LECs	RECs	FABP5	RXRA	0.466043	1220.7	0.188935	212	0.800219	383	0.171447	1451	0.891781	2879	0	1178.5	0	0.603	#NAME?	0.891853
Mesenchymal	Endothelial	ANXA2	ROBO4	0.473687	1525.3	0.0587932	1373	0.41768	1300	0.171068	1455	0.906185	2320	0	1178.5	0.0425698	0.093	0.0632506	0.379325
Epithelial	Mesenchymal	TFPI	LRP1	0.476434	1573.5	0.0329083	2214	0.23501	2219	0.249603	955	0.929043	1301	0	1178.5	0.0618271	0.949	-0.0752018	1
Endothelial	Mesenchymal	ST6GAL1	EGFR	0.478585	1419.9	0.0469655	1701	0.319914	1747	0.0837264	2221	0.958239	252	0	1178.5	0.289256	0.038	0.0532353	0.26052
Myeloid	Myeloid	ANXA2	TLR2	0.481826	1344.9	0.070327	1143	0.701728	526	0.149178	1653	0.908668	2224	0	1178.5	0.0443529	0.074	0.063794	0.341176
LECs	Epithelial	GNAS	ADCY9	0.485085	1760.3	0.0359993	2096	0.383663	1465	0.12537	1835	0.90846	2227	0	1178.5	0.037859	0.404	0.0310342	0.760779
Mesenchymal	T	MYL9	CD69	0.485212	1493.5	0.181485	235	0.425176	1269	0.169965	1465	0.876937	3320	0	1178.5	0.0212103	0.424	0.00704753	0.780557
LECs	DCs	VWF	ITGA4	0.489457	1512.1	0.0325827	2231	0.535819	897	0.118255	1903	0.927671	1351	0	1178.5	0.0909091	0.252	0.176091	0.628916
DCs	RECs	SEMA4D	PLXNB1	0.490006	1562.4	0.0543876	1487	0.617051	690	0.083331	2225	0.908345	2231.5	0	1178.5	0.333333	0.016	Inf	0.160554
RECs	DCs	GNAI2	ADCY7	0.491043	1407.3	0.0574382	1402	0.601242	726	0.169061	1470	0.907778	2260	0	1178.5	0	0.089	NA	0.372439
DCs	Myeloid	APP	NOTCH2	0.492215	1563.1	0.0248654	2610	0.381788	1471	0.190362	1326	0.9308	1230	0	1178.5	0.0536913	0.658	-0.09691	0.91924
Endothelial	DCs	GNAS	ADCY7	0.49386	1721.3	0.0392548	1971	0.485729	1046	0.0898022	2176	0.908266	2235	0	1178.5	0.0253165	0.489	0	0.823998
Myeloid	Endothelial	LGALS9	PTPRK	0.494564	1517.5	0.0584075	1384	0.473484	1096	0.168599	1473	0.902852	2456	0	1178.5	0.0269331	0.742	-0.0649408	0.95935
LECs	RECs	RTN4	TNFRSF19	0.496074	1573.9	0.0609261	1324	0.380911	1476	0.149062	1654	0.908205	2237	0	1178.5	0.047619	0.211	0.30103	0.578903
Endothelial	Epithelial	JAG1	CD46	0.499409	1441.9	0.0676862	1191	0.466744	1122	0.168268	1478	0.90812	2240	0	1178.5	0.0268041	0.953	-0.172363	1
DCs	RECs	GNAS	ADCY9	0.499409	1746.9	0.0398424	1955	0.417313	1302	0.0816612	2240	0.912591	2059	0	1178.5	0	0.109	NA	0.412678
Mesenchymal	B	APP	CD74	0.500468	1620.9	0.00905746	3399	0.380665	1478	0.242731	1001	0.934596	1048	0	1178.5	0.105469	0.093	0.0526026	0.379325
Epithelial	B	BMP1	BMPR2	0.501643	1539.5	0.0404388	1924	0.409425	1341	0.240219	1012	0.908087	2242	0	1178.5	0.109966	0.066	0.329059	0.32551
DCs	B	PSEN1	CD44	0.501643	1749.3	0.0366182	2077	0.324936	1714	0.0812244	2242	0.923185	1535	0	1178.5	0.0900901	0.185	0.221849	0.546334
Plasma	Endothelial	WNT5B	FZD4	0.501654	1356.5	0.197432	198	0.692366	549	0.168251	1479	0.874455	3378	0	1178.5	0.0175009	0.588	-0.0334238	0.882609
Endothelial	B	TGM2	ITGB1	0.502763	1835.5	0.0389201	1987	0.253048	2128	0.150836	1641	0.908086	2243	0	1178.5	0.0287081	0.781	-0.142668	0.976213
Mesenchymal	DCs	INHBA	SMAD3	0.505008	1480.7	0.127952	476	0.303479	1837	0.147514	1667	0.908	2245	0	1178.5	0.0167224	0.967	-0.39794	1
DCs	DCs	NRG2	NRP2	0.505224	1245.9	0.111262	608	0.865038	300	0.168093	1482	0.897546	2661	0	1178.5	0.046729	0.197	0.221849	0.56129
RECs	LECs	FARP2	PLXNA4	0.506134	1410.7	0.0663419	1213	0.522736	927	0.167323	1489	0.907974	2246	0	1178.5	0	0.709	#NAME?	0.942301
DCs	LECs	YBX1	NOTCH1	0.506418	1493.5	0.0562668	1434	0.55326	858	0.168032	1483	0.901559	2514	0	1178.5	0.030303	0.343	0	0.717677
Endothelial	Epithelial	COL4A1	CD44	0.507262	1401.7	0.0319953	2247	0.296348	1875	0.225425	1093	0.945483	615	0	1178.5	0.202749	0.09	0.0914241	0.373391
Plasma	RECs	HSP90B1	ERBB2	0.507613	1341.1	0.147359	360	0.65916	608	0.167921	1484	0.885603	3075	0	1178.5	0.0258621	0.315	0.176091	0.691522
T	T	ADAM10	TSPAN5	0.508391	1728.7	0.0319834	2248	0.264493	2054	0.158008	1578	0.922313	1585	0	1178.5	0.0765544	0.0001	0.103896	0.00414286
Mesenchymal	DCs	C3	CD46	0.509523	1656.5	0.05437	1488	0.281314	1968	0.180061	1399	0.907934	2249	0	1178.5	0.0250836	0.843	-0.221849	1
RECs	LECs	PDGFC	KDR	0.51001	1378.9	0.0843443	907	0.623077	680	0.167436	1486	0.898255	2643	0	1178.5	0.0238095	0.351	0	0.726034
LECs	Epithelial	NID1	ITGB1	0.511793	1874.1	0.04083	1909	0.262173	2072	0.112442	1960	0.907924	2251	0	1178.5	0.0613577	0.02	0.22494	0.185304
LECs	LECs	CD59	STAB1	0.514825	1580.1	0.0580713	1391	0.476903	1079	0.167295	1490	0.895115	2762	0	1178.5	0.0332637	0.021	0.0907017	0.190312
DCs	B	SEMA7A	PLXNC1	0.516033	1364.1	0.093482	789	1.15903	109	0.167207	1491	0.879285	3253	0	1178.5	0.00900901	0.567	-0.30103	0.86908
LECs	Mesenchymal	COL4A2	CD44	0.51865	1589.5	0.0318147	2257	0.230636	2238	0.141721	1712	0.947061	562	0	1178.5	0.141948	0.46	0.00178756	0.802091
LECs	Plasma	FN1	ITGA6	0.520952	1434.9	0.0527273	1560	0.227404	2259	0.147742	1664	0.948718	513	0	1178.5	0.18125	0.768	-0.0438815	0.970453
Plasma	LECs	COL1A1	CD36	0.525552	1634.5	0.0435715	1824	0.783427	406	-0.0753528	3114	0.952466	410	0.002	2418.5	0.246875	0.08	0.0715523	0.356375
DCs	Myeloid	ALCAM	NRP1	0.527907	1592.3	0.0316286	2265	0.395583	1413	0.160721	1553	0.922923	1552	0	1178.5	0.033557	0.748	-0.20412	0.961106
LECs	RECs	FGF13	EGFR	0.528219	1290.8	0.0788329	984	0.723197	487	0.223694	1102	0.924143	1501	0.001	2380	0.0238095	0.557	-0.30103	0.866738
Mesenchymal	Epithelial	COL6A6	CD44	0.529074	1566.5	0.0634212	1269	0.225645	2266	0.137577	1738	0.927165	1381	0	1178.5	0.0808982	0.07	0.0624974	0.333333
DCs	Mesenchymal	CALM2	PDE1A	0.531911	1489.5	0.0987129	742	0.375052	1504	0.202185	1239	0.894611	2784	0	1178.5	0.0351171	0.192	0.118099	0.556244
Plasma	B	COL4A4	CD44	0.532585	1904.7	0.0400842	1941	0.270604	2026	0.0783646	2269	0.911574	2109	0	1178.5	0.0384615	0.783	-0.0736387	0.976213
LECs	DCs	COL4A2	CD44	0.532585	1683.7	0.03158	2269	0.22887	2252	0.0922986	2150	0.946875	569	0	1178.5	0.171717	0.232	0.151268	0.60942
RECs	RECs	SEMA4D	PLXNB1	0.534348	1423.2	0.053465	1532	0.613463	696	0.173599	1439	0.90763	2270.5	0	1178.5	0.030303	0.353	0	0.728094
LECs	Myeloid	MAML2	NOTCH2	0.534937	1377.1	0.0315648	2271	0.392951	1420	0.128186	1808	0.960146	208	0	1178.5	0.312986	0.102	0.059314	0.404098
LECs	Mesenchymal	ADAM10	AXL	0.536115	1518.5	0.0604284	1335	0.41828	1297	0.165056	1510	0.907628	2272	0	1178.5	0.0359377	0.549	-0.00509442	0.863095
B	DCs	SEMA4D	PLXNB2	0.538479	1802.9	0.0340056	2162	0.407064	1351	0.0777056	2274	0.912834	2049	0	1178.5	0.00900901	0.833	-0.60206	0.995309
Endothelial	Epithelial	COL4A2	CD44	0.538479	1368.5	0.0314943	2274	0.325078	1711	0.223529	1105	0.946806	574	0	1178.5	0.219244	0.013	0.136435	0.143346
Mesenchymal	B	TIMP2	CD44	0.542041	1829.3	0.0388206	1992	0.22392	2277	0.0883732	2180	0.923558	1519	0	1178.5	0.0726563	0.07	0.0621479	0.333333
Myeloid	DCs	MAML2	NOTCH2	0.543232	1331.9	0.0313909	2278	0.388176	1437	0.160542	1555	0.96004	211	0	1178.5	0.234899	0.575	-0.0357156	0.873494
Myeloid	Mesenchymal	A2M	LRP1	0.544425	1360.3	0.0467397	1708	0.223524	2279	0.241259	1006	0.945207	630	0	1178.5	0.126689	0.613	-0.00882881	0.896922
Mesenchymal	RECs	EDIL3	ITGB5	0.545591	1415.9	0.151938	337	0.373421	1515	0.198023	1275	0.894902	2774	0	1178.5	0.0128755	0.769	-0.30103	0.970453
Mesenchymal	B	TIMP3	CD44	0.545621	1362.9	0.0313791	2280	0.230875	2237	0.291502	757	0.953922	362	0	1178.5	0.315469	0.511	-0.00139593	0.840079
DCs	B	ADAM28	ITGA4	0.546818	1758.1	0.0332949	2191	0.490394	1022	0.0765591	2281	0.911278	2118	0	1178.5	0.027027	0.574	-0.124939	0.873494
Epithelial	Epithelial	ANXA1	EGFR	0.548018	1780.7	0.0463023	1723	0.222366	2282	0.159773	1562	0.910133	2158	0	1178.5	0.0404192	0.65	-0.0234811	0.914161
Epithelial	Mesenchymal	SORBS1	ITGA1	0.54922	1520.3	0.0747392	1064	0.222263	2283	0.197636	1278	0.918115	1798	0	1178.5	0.0515226	0.369	0.0118272	0.737389
LECs	T	VIM	CD44	0.54922	1431.3	0.0313698	2283	0.291534	1903	0.192833	1309	0.950119	483	0	1178.5	0.190322	0.095	0.0615314	0.384777
RECs	LECs	CALM3	PDE1A	0.549361	1519.2	0.107318	649	0.449111	1179	0.164454	1518	0.885739	3071.5	0	1178.5	0	0.498	NA	0.831189
Mesenchymal	Epithelial	EFEMP1	EGFR	0.550424	1545.1	0.090032	830	0.265244	2050	0.182945	1383	0.907337	2284	0	1178.5	0.0335281	0.847	-0.0559952	1
Endothelial	Epithelial	GNAI2	CAV1	0.55163	1571.7	0.0468186	1707	0.433153	1234	0.171074	1454	0.907322	2285	0	1178.5	0.0391753	0.572	-0.0222764	0.873053
DCs	B	ADAM12	ITGB1	0.552838	1782.1	0.0468764	1704	0.284997	1946	0.130188	1796	0.907306	2286	0	1178.5	0	0.925	#NAME?	1
RECs	Epithelial	CALM1	KCNQ3	0.553148	1423.4	0.125818	494	0.594322	753	0.164261	1521	0.88194	3170.5	0	1178.5	0	0.388	NA	0.750133
Endothelial	Myeloid	GAS6	AXL	0.556475	1818.7	0.0494363	1646	0.31557	1767	0.0850471	2213	0.907159	2289	0	1178.5	0.0304083	0.731	-0.0791812	0.95448
Endothelial	Mesenchymal	PDGFB	ITGAV	0.556952	1586.5	0.0781732	994	0.454076	1162	0.164118	1524	0.885639	3074	0	1178.5	0.0232341	0.601	-0.0199383	0.891169
Epithelial	DCs	CGN	TGFBR1	0.557379	1487.5	0.135259	424	0.795967	388	0.114436	1943	0.865065	3504	0	1178.5	0.0487805	0.038	0.60206	0.26052
Myeloid	Myeloid	LGALS9	COLEC12	0.558224	1474.7	0.0718546	1117	0.537723	890	0.164105	1525	0.897421	2663	0	1178.5	0.0419292	0.008	0.124103	0.103111
Epithelial	T	CGN	TGFBR2	0.560131	1563.9	0.0541522	1495	0.672796	584	0.0783151	2270	0.907096	2292	0	1178.5	0.0323741	0.785	-0.0688228	0.976619
Epithelial	Mesenchymal	LAMA5	CD44	0.560131	1628.9	0.0311756	2292	0.392233	1422	0.105943	2032	0.930979	1220	0	1178.5	0.0796678	0.486	0.000839217	0.821329
T	DCs	ADAM10	NOTCH2	0.561354	1600.9	0.0311751	2293	0.38566	1452	0.164119	1523	0.922753	1558	0	1178.5	0.0245098	0.974	-0.342423	1
Plasma	RECs	SEMA4D	PLXNB1	0.561966	1591.6	0.0527568	1558	0.610708	704	0.0833414	2224	0.90707	2293.5	0	1178.5	0.0689655	0.077	0.30103	0.348362
Mesenchymal	Endothelial	MAML2	NOTCH1	0.563807	1470.9	0.0311442	2295	0.311212	1800	0.170343	1462	0.945401	619	0	1178.5	0.132699	0.676	-0.0175042	0.924717
Epithelial	Myeloid	VEGFA	NRP1	0.565036	1447.3	0.0907477	821	0.410832	1334	0.154982	1607	0.907029	2296	0	1178.5	0.0225625	0.965	-0.201202	1
Mesenchymal	Endothelial	ADAM17	NOTCH1	0.566267	1629.5	0.0535583	1526	0.342612	1639	0.165292	1507	0.906916	2297	0	1178.5	0.0344613	0.632	-0.0154432	0.90625
Myeloid	Endothelial	LGALS9	MET	0.567178	1390.3	0.145143	367	0.719077	499	0.163552	1532	0.874533	3375	0	1178.5	0.0251955	0.112	0.140179	0.417481
Mesenchymal	Myeloid	C3	NRP1	0.567501	1593.5	0.0663417	1214	0.218396	2298	0.194797	1296	0.914447	1981	0	1178.5	0.0708496	0.0025	0.120868	0.0483333
Epithelial	B	C4BPA	BMPR2	0.568465	1373.5	0.0694754	1161	0.831452	338	0.163548	1533	0.897742	2657	0	1178.5	0.0343643	0.315	0.0705811	0.691522
Plasma	T	ADAM28	ITGA4	0.569975	1634.3	0.0310411	2300	0.488264	1031	0.174544	1433	0.908403	2229	0	1178.5	0.0512628	0.005	0.110962	0.0801105
B	T	CD55	ADGRE5	0.571215	1711.7	0.0310234	2301	0.415619	1317	0.156254	1593	0.909845	2169	0	1178.5	0.0393022	0.834	-0.0713559	0.995309
Myeloid	LECs	ADAM17	NOTCH1	0.572457	1602.9	0.0532966	1541	0.426588	1261	0.138858	1732	0.906709	2302	0	1178.5	0.0355161	0.521	-0.00673338	0.845969
Endothelial	Mesenchymal	SEMA6A	PLXNA2	0.572457	1850.7	0.0336453	2182	0.217804	2302	0.175804	1428	0.910095	2163	0	1178.5	0.0410104	0.49	0	0.824724
Endothelial	T	LAMA4	CD44	0.572457	1662.5	0.030997	2302	0.224625	2273	0.163829	1529	0.935033	1030	0	1178.5	0.125626	0.021	0.13482	0.190312
Myeloid	Myeloid	ALCAM	NRP1	0.573702	1634.1	0.0309875	2303	0.38598	1449	0.150166	1646	0.922191	1594	0	1178.5	0.063015	0.199	0.0365754	0.563024
RECs	LECs	CDH1	LRP5	0.574926	1280.9	0.100144	727	0.793508	393	0.163003	1538	0.900233	2568	0	1178.5	0	0.616	#NAME?	0.898592
Endothelial	LECs	CD99	PILRB	0.577448	1663.1	0.0500057	1636	0.368431	1529	0.147561	1666	0.906586	2306	0	1178.5	0.0403941	0.274	0.0564814	0.652619
Mesenchymal	Mesenchymal	SPON1	APP	0.579957	1714.5	0.0408662	1905	0.216011	2308	0.218368	1143	0.913045	2038	0	1178.5	0.0452506	0.509	-0.000514465	0.840079
Mesenchymal	LECs	COL18A1	PTPRS	0.581214	1609.9	0.0531906	1545	0.215989	2309	0.225903	1090	0.915264	1927	0	1178.5	0.039118	0.985	-0.0919385	1
Epithelial	Myeloid	BMP1	BMPR2	0.582474	1578.1	0.0389282	1986	0.403841	1368	0.233368	1048	0.906486	2310	0	1178.5	0.0958904	0.015	0.283155	0.157609
Endothelial	DCs	THBS1	PTPRJ	0.586266	1461.9	0.0307486	2313	0.530289	911	0.0742212	2299	0.945628	608	0	1178.5	0.0886076	0.713	-0.234083	0.945018
Mesenchymal	Epithelial	ADAM17	IL6R	0.588805	1665.1	0.0516021	1594	0.345083	1628	0.154634	1610	0.906305	2315	0	1178.5	0.030606	0.898	-0.0628748	1
Mesenchymal	Epithelial	VCAN	CD44	0.590078	1607.1	0.0532918	1542	0.214259	2316	0.136986	1743	0.930192	1256	0	1178.5	0.0870501	0.308	0.0216307	0.68973
T	T	ADAM10	CD44	0.596475	1535.1	0.0306245	2321	0.318759	1753	0.182422	1387	0.934863	1036	0	1178.5	0.100195	0.067	0.0396815	0.327104
Mesenchymal	Myeloid	HMGB1	TLR2	0.59858	1295.3	0.0904195	826	0.739959	464	0.160438	1556	0.902987	2452	0	1178.5	0.0458321	0.0001	0.147648	0.00414286
Mesenchymal	Epithelial	ANXA1	EGFR	0.599049	1805.9	0.0442025	1800	0.213318	2323	0.167098	1492	0.908216	2236	0	1178.5	0.0426023	0.22	0.0342398	0.592937
LECs	Mesenchymal	ADAM10	CD44	0.599049	1706.9	0.0305647	2323	0.335122	1673	0.071429	2319	0.934804	1041	0	1178.5	0.0940316	0.071	0.0437493	0.335342
Mesenchymal	LECs	ADAM17	ITGA5	0.60034	1699.3	0.0561595	1441	0.2749	2001	0.160896	1552	0.906061	2324	0	1178.5	0.0371038	0.232	0.0268721	0.60942
Myeloid	Endothelial	MAML2	NOTCH1	0.60034	1623.3	0.0305246	2324	0.301693	1848	0.0951314	2123	0.94488	643	0	1178.5	0.121633	0.666	-0.0357156	0.921469
DCs	RECs	SEMA4D	PLXNB2	0.604225	1843.8	0.0304542	2327	0.42271	1277	0.0858291	2205	0.908345	2231.5	0	1178.5	0	0.11	NA	0.412678
RECs	LECs	ADAM10	NOTCH1	0.606175	1621.6	0.0386394	1999	0.44969	1176	0.176009	1426	0.905861	2328.5	0	1178.5	0	0.649	#NAME?	0.913641
RECs	Epithelial	CALM3	KCNQ1	0.607944	1659.6	0.0533305	1539	0.53661	894	0.159707	1563	0.88351	3123.5	0	1178.5	0.133333	0.01	Inf	0.121849
LECs	Mesenchymal	COL4A5	CD44	0.60813	1824.3	0.0390172	1982	0.307947	1815	0.0704871	2330	0.917679	1816	0	1178.5	0.0502491	0.521	-0.00274004	0.845969
Endothelial	Mesenchymal	LAMB1	ITGA1	0.610637	1651.5	0.0619913	1300	0.142	2670	0.159624	1565	0.923112	1544	0	1178.5	0.0745361	0.015	0.0883633	0.157609
Endothelial	Endothelial	JAG1	NOTCH1	0.611986	1503.5	0.0707597	1140	0.482846	1058	0.159507	1566	0.90002	2575	0	1178.5	0.0477232	0.0011	0.157495	0.0275
B	LECs	COL1A1	FLT4	0.614683	1249.7	0.03647	2079	0.985277	204	0.0703855	2335	0.951103	452	0	1178.5	0.152174	0.875	-0.122109	1
Mesenchymal	Epithelial	COL14A1	CD44	0.616	1699.7	0.0548892	1476	0.210534	2336	0.105965	2031	0.924879	1477	0	1178.5	0.0549062	0.93	-0.0685081	1
Endothelial	Endothelial	PDGFB	ITGAV	0.616045	1536.1	0.0850541	898	0.474399	1094	0.159082	1569	0.889842	2941	0	1178.5	0.0238616	0.805	-0.0543577	0.987104
Endothelial	Epithelial	ANXA1	EGFR	0.61732	1843.7	0.0435513	1826	0.210512	2337	0.155223	1603	0.907596	2274	0	1178.5	0.0426117	0.275	0.052029	0.652619
Endothelial	Mesenchymal	TIMP3	CD44	0.61732	1346.7	0.030308	2337	0.24735	2150	0.313115	681	0.953153	387	0	1178.5	0.20474	0.998	-0.13737	1
Epithelial	Mesenchymal	HSPG2	LRP1	0.619966	1566.7	0.0302945	2339	0.21096	2334	0.207532	1215	0.941522	767	0	1178.5	0.208705	0.0001	0.265702	0.00414286
Endothelial	RECs	CCN2	IGF2R	0.621292	1522	0.0392301	1973	0.210148	2340	0.248637	965	0.932482	1153.5	0	1178.5	0.173913	0.161	0.425969	0.508606
Epithelial	Epithelial	BMP1	BMPR2	0.621292	1596.5	0.0381243	2015	0.400869	1382	0.229784	1067	0.905597	2340	0	1178.5	0.0531437	0.435	0.0155678	0.786808
DCs	Myeloid	CD55	ADGRE5	0.622621	1767.3	0.0302647	2341	0.418491	1295	0.128464	1807	0.908824	2215	0	1178.5	0.0671141	0.197	0.221849	0.56129
Epithelial	Myeloid	VEGFA	NRP2	0.622848	1584.9	0.0617559	1307	0.431275	1244	0.158116	1574	0.898799	2621	0	1178.5	0.0153102	0.99	-0.30103	1
LECs	Mesenchymal	A2M	LRP1	0.626621	1434.7	0.04346	1832	0.209743	2344	0.220448	1130	0.943292	689	0	1178.5	0.132726	0.023	0.0538492	0.202736
Myeloid	Mesenchymal	LGALS9	MRC2	0.626953	1489.7	0.129643	464	0.500629	988	0.158077	1577	0.8796	3241	0	1178.5	0.0208146	0.246	0.0280287	0.624306
Endothelial	LECs	SPARC	FGFR1	0.627958	1539.9	0.0670817	1204	0.209708	2345	0.182868	1384	0.922269	1588	0	1178.5	0.0679803	0.334	0.0464574	0.710117
Epithelial	Epithelial	COL4A3	CD44	0.627958	1512.3	0.0513552	1601	0.58621	777	0.0681433	2345	0.920879	1660	0	1178.5	0.0587575	0.47	0.00277505	0.806032
DCs	Epithelial	CALM2	KCNQ3	0.629699	1490.1	0.125468	497	0.549687	869	0.157981	1579	0.876694	3327	0	1178.5	0.0243902	0.241	0.30103	0.620142
Endothelial	DCs	SEMA6A	PLXNA4	0.632453	1629.9	0.0688502	1169	0.357517	1581	0.160151	1557	0.897393	2664	0	1178.5	0.0126582	0.623	-0.30103	0.90335
B	Epithelial	SEMA4D	PLXNB1	0.633332	1686.5	0.0504353	1625	0.469131	1110	0.0901776	2170	0.905156	2349	0	1178.5	0.0463918	0.151	0.130334	0.490919
DCs	B	PSEN1	NOTCH2	0.634682	1821.3	0.0339121	2168	0.35698	1584	0.126315	1826	0.905131	2350	0	1178.5	0.036036	0.355	0.124939	0.729108
Endothelial	DCs	TIMP3	CD44	0.634682	1391.7	0.0300845	2350	0.245584	2156	0.263692	881	0.952987	393	0	1178.5	0.0759494	0.885	-0.477121	1
RECs	B	COL4A5	CD44	0.636033	1851	0.0388934	1988	0.290171	1910	0.0676289	2351	0.917559	1827.5	0	1178.5	0.06	0.309	0.176091	0.689838
Epithelial	DCs	WIF1	RYK	0.637246	1485.5	0.159741	313	0.745608	458	0.115035	1937	0.858297	3541	0	1178.5	0.0121951	0.305	0	0.686191
DCs	Endothelial	GNAI2	EGFR	0.640102	2008.5	0.0306411	2319	0.205853	2354	0.116475	1923	0.907649	2268	0	1178.5	0.0253165	0.49	0	0.824724
LECs	Endothelial	GNAI2	S1PR1	0.640761	1351.1	0.119333	545	0.664288	601	0.157277	1587	0.892941	2844	0	1178.5	0.0275862	0.363	0.0321847	0.734613
Epithelial	LECs	COL1A1	CD36	0.642052	1704.4	0.0409773	1902	0.778243	411	-0.031304	2980	0.951057	460	0.132	2769	0.550914	0.032	0.313559	0.23734
Endothelial	LECs	SORBS1	ITGA1	0.642825	1542.5	0.0769009	1016	0.205334	2356	0.176869	1418	0.91918	1744	0	1178.5	0.0571429	0.452	0.01524	0.796355
Epithelial	Myeloid	C4BPA	BMPR2	0.64494	1408.3	0.0668801	1206	0.825867	341	0.156697	1590	0.895981	2726	0	1178.5	0.0427075	0.029	0.180208	0.224267
T	DCs	MAML2	NOTCH2	0.646337	1354.9	0.0291278	2402	0.354362	1591	0.185904	1358	0.95858	245	0	1178.5	0.215686	0.725	-0.0598387	0.951357
DCs	LECs	COL1A1	CD36	0.6517	1714.2	0.0408266	1910	0.777942	413	-0.0135152	2897	0.950971	464	0.346	2887	0.10101	0.741	-0.20412	0.958902
Epithelial	T	NECTIN2	CD226	0.651945	1606.7	0.0926383	802	0.457288	1156	0.155766	1595	0.87759	3302	0	1178.5	0.0156965	0.845	-0.104089	1
Epithelial	Epithelial	VEGFA	ITGA9	0.653351	1617.1	0.0535865	1523	0.400397	1385	0.15575	1596	0.90404	2403	0	1178.5	0.0464072	0.024	0.124939	0.20531
DCs	B	TGFB1	CXCR4	0.657973	1740.1	0.0504921	1624	0.416415	1309	0.0834997	2222	0.904833	2367	0	1178.5	0.027027	0.478	0	0.814454
Endothelial	Endothelial	TGM2	ITGA9	0.659364	1938.1	0.0323606	2236	0.245274	2159	0.136353	1749	0.904828	2368	0	1178.5	0.0517001	0.007	0.13394	0.0953052
RECs	Epithelial	CCN1	SDC4	0.66057	1461.9	0.0793805	978	0.720552	492	0.0968009	2110	0.937409	922	0.191	2807.5	0	0.667	#NAME?	0.921973
Endothelial	Endothelial	SPARC	FGFR1	0.660757	1557.3	0.0648113	1241	0.203362	2369	0.187284	1347	0.921026	1651	0	1178.5	0.0530921	0.905	-0.0599192	1
DCs	DCs	GNAI2	ADCY7	0.660757	1520.9	0.0535792	1524	0.580598	793	0.137458	1740	0.904825	2369	0	1178.5	0.0186916	0.691	-0.176091	0.933875
Mesenchymal	Mesenchymal	SORBS1	ITGB5	0.669167	1463.5	0.0940291	780	0.291417	1904	0.227653	1080	0.904716	2375	0	1178.5	0.0439633	0.033	0.041481	0.23985
Epithelial	Mesenchymal	VEGFA	ITGB1	0.670577	1584.7	0.0606152	1330	0.402321	1376	0.147917	1663	0.904711	2376	0	1178.5	0.0264534	0.992	-0.124307	1
DCs	RECs	ADAM12	ITGB1	0.671814	1641.6	0.0681584	1184	0.371586	1522	0.164944	1513	0.921892	1609	0.001	2380	0.333333	0.034	Inf	0.242857
Epithelial	Endothelial	VEGFA	ITGB1	0.67199	1624.3	0.0605626	1332	0.402124	1377	0.123305	1857	0.904674	2377	0	1178.5	0.0199313	0.989	-0.227798	1
Mesenchymal	B	TGM2	ITGA4	0.674821	1815.5	0.0421129	1863	0.303778	1836	0.126703	1821	0.90464	2379	0	1178.5	0.04375	0.044	0.0835461	0.276483
RECs	Mesenchymal	PDGFC	PDGFRB	0.676241	1640	0.0915326	817	0.314282	1780	0.226719	1087	0.910591	2136	0.001	2380	0.0386266	0.486	0	0.821329
Mesenchymal	DCs	COL14A1	CD44	0.676241	1642.2	0.0757686	1043	0.276033	1993	0.132692	1783	0.935338	1012	0.001	2380	0.0685619	0.762	-0.0990234	0.968786
Mesenchymal	DCs	COL6A1	CD44	0.676241	1808.4	0.0574105	1406	0.255851	2117	0.104383	2048	0.933663	1091	0.001	2380	0.0719064	0.648	-0.0522733	0.91312
RECs	Endothelial	EFNA5	EPHA4	0.676241	1560.6	0.0561726	1440	0.591669	762	0.203782	1231	0.914045	1990	0.001	2380	0	0.712	#NAME?	0.944124
RECs	B	HMGB1	CXCR4	0.676241	1955	0.0484292	1661	0.376306	1497	0.0858792	2202	0.913095	2035	0.001	2380	0	0.737	#NAME?	0.956286
Plasma	DCs	CD38	PECAM1	0.676241	1921	0.0385194	2002	0.372628	1519	0.106459	2022	0.920456	1682	0.001	2380	0.027907	0.817	-0.30103	0.991277
RECs	DCs	ADAM10	CADM1	0.676241	1975.6	0.0307226	2314	0.386438	1446	0.16499	1512	0.908481	2226	0.001	2380	0	0.065	NA	0.32551
Plasma	RECs	SEMA4D	PLXNB2	0.676241	2111.5	0.0295411	2371	0.416367	1310	0.0858395	2203	0.90707	2293.5	0.001	2380	0.0344828	0.337	0.124939	0.712355
Endothelial	T	FN1	CD44	0.677663	1521.9	0.0353434	2118	0.199695	2381	0.139965	1726	0.960276	206	0	1178.5	0.494412	0.124	0.0895262	0.441769
Mesenchymal	Mesenchymal	FGF7	FGFR1	0.678021	1466.3	0.271285	102	0.30628	1828	0.202609	1236	0.888175	2987	0	1178.5	0.0304829	0.0011	0.066777	0.0275
LECs	Endothelial	GNAI2	IGF1R	0.679002	1586.9	0.0269709	2509	0.34865	1614	0.188626	1337	0.929131	1296	0	1178.5	0.0394089	0.989	-0.236789	1
LECs	Endothelial	TGFB1	TGFBR3	0.679087	1747.5	0.0451913	1765	0.313355	1787	0.153167	1625	0.904593	2382	0	1178.5	0.0453202	0.195	0.0945561	0.559347
DCs	Myeloid	NRG2	NRP2	0.680445	1361.7	0.0965554	760	0.831632	337	0.15422	1615	0.890841	2918	0	1178.5	0.033557	0.248	0.09691	0.624306
DCs	DCs	TGFB1	LPP	0.680514	1627.9	0.0294307	2383	0.314907	1773	0.0962046	2114	0.943272	691	0	1178.5	0.130841	0.35	0.0321847	0.725518
LECs	Myeloid	COL4A2	CD44	0.681943	1701.7	0.0294248	2384	0.212649	2325	0.11033	1987	0.945069	634	0	1178.5	0.159267	0.097	0.0831336	0.388536
RECs	DCs	THBS1	PTPRJ	0.684787	1333.4	0.0506235	1618	0.598747	737	0.16006	1558	0.95711	283	0.005	2471	0	0.136	NA	0.465643
LECs	RECs	GNAI2	ADCY9	0.686244	1603.3	0.0484745	1659	0.48963	1026	0.134748	1766	0.904441	2387	0	1178.5	0.0238095	0.384	0	0.746881
Myeloid	Epithelial	GNAI2	EGFR	0.686244	1992.7	0.0293416	2387	0.216272	2307	0.135147	1760	0.905816	2331	0	1178.5	0.0459307	0.092	0.112422	0.377369
Mesenchymal	LECs	INHBA	ENG	0.687691	1496.5	0.186617	219	0.346542	1620	0.165022	1511	0.889341	2954	0	1178.5	0.029259	0.173	0.0447097	0.525625
LECs	LECs	LAMC1	ITGA1	0.689124	1663.9	0.0615236	1316	0.198387	2389	0.134372	1769	0.920758	1667	0	1178.5	0.0518983	0.56	-0.00722636	0.867058
Endothelial	RECs	VCL	ITGB5	0.690568	1873	0.072612	1102	0.278707	1978	0.164532	1515	0.904403	2390	0.001	2380	0.0869565	0.058	0.60206	0.312639
LECs	T	LAMB1	CD44	0.690568	1613.9	0.0401293	1938	0.19668	2390	0.152827	1628	0.937185	935	0	1178.5	0.108137	0.155	0.0555173	0.49889
LECs	Mesenchymal	ADAM10	TSPAN5	0.692013	1905.9	0.0292658	2391	0.302913	1840	0.0649709	2371	0.919072	1749	0	1178.5	0.068907	0.0001	0.130768	0.00414286
DCs	LECs	ADAM17	NOTCH1	0.696366	1651.7	0.0504004	1627	0.41628	1312	0.136594	1747	0.904318	2394	0	1178.5	0.030303	0.424	0	0.780557
Epithelial	Epithelial	C4BPA	BMPR2	0.69645	1429.3	0.0654989	1228	0.822895	346	0.153113	1626	0.895005	2768	0	1178.5	0.0291916	0.423	0.011281	0.780557
Myeloid	RECs	GNAI2	IGF1R	0.697917	1727.9	0.0216541	2778	0.349026	1613	0.172306	1443	0.921553	1627	0	1178.5	0.0240964	0.746	-0.30103	0.961106
Plasma	Myeloid	CD38	PECAM1	0.699279	1837.3	0.0348982	2133	0.348382	1616	0.061798	2396	0.916765	1863	0	1178.5	0.0609399	0.017	0.104958	0.164883
Myeloid	LECs	ANXA2	ROBO4	0.70074	1542.9	0.0561178	1443	0.507819	972	0.140138	1724	0.904186	2397	0	1178.5	0.0488346	0.019	0.173631	0.178317
LECs	LECs	COL18A1	PTPRS	0.702203	1807.5	0.0499622	1638	0.195019	2398	0.134194	1772	0.912804	2051	0	1178.5	0.0398816	0.644	-0.0130765	0.911914
LECs	Plasma	CD99	CD99L2	0.702203	1932.5	0.0315506	2273	0.286819	1936	0.121138	1877	0.904173	2398	0	1178.5	0.034375	0.445	0.00998422	0.790587
Myeloid	LECs	YBX1	NOTCH1	0.702328	1593.5	0.0502921	1630	0.526235	920	0.163096	1536	0.896464	2703	0	1178.5	0.0288568	0.363	0.0258073	0.734613
Epithelial	RECs	LAMA3	CD44	0.708238	1328.9	0.0803236	967	0.697253	537	0.152031	1634	0.934302	1065	0.003	2441.5	0.0333333	0.523	-0.30103	0.847318
T	Myeloid	ADAM10	TSPAN14	0.709554	1916.1	0.0291014	2403	0.315669	1766	0.100116	2082	0.910326	2151	0	1178.5	0.0489451	0.016	0.0913301	0.160554
DCs	Endothelial	ADAM12	ITGA9	0.712512	1896.3	0.0389759	1984	0.277223	1986	0.115705	1928	0.904023	2405	0	1178.5	0.0253165	0.466	0	0.804405
Myeloid	DCs	LGALS9	PTPRC	0.71716	1547.7	0.0588994	1369	0.548505	873	0.0222173	2678	0.921221	1640	0	1178.5	0.0805369	0.087	0.234083	0.369941
RECs	Endothelial	MAML2	NOTCH4	0.717988	1436.6	0.0740901	1076	0.721363	491	0.0461712	2510	0.953041	391	0.083	2715	0.0869565	0.748	-0.30103	0.961106
LECs	Mesenchymal	GNAI2	IGF1R	0.718654	1573.5	0.0264944	2531	0.342587	1641	0.209398	1199	0.928542	1318	0	1178.5	0.0656207	0.488	0.000702174	0.823998
Myeloid	Epithelial	LGALS9	MET	0.721648	1445.5	0.136343	418	0.691718	550	0.150584	1643	0.871062	3438	0	1178.5	0.0136986	0.683	-0.0705811	0.929906
Mesenchymal	LECs	EDIL3	ITGAV	0.723147	1438.7	0.112491	598	0.341761	1644	0.185959	1356	0.903811	2417	0	1178.5	0.0437825	0.0032	0.102732	0.0587342
Epithelial	Myeloid	VEGFA	CD44	0.727449	1735.9	0.0497384	1639	0.358366	1575	0.0584617	2415	0.916567	1872	0	1178.5	0.0620467	0.182	0.094099	0.542446
LECs	Myeloid	GNAI2	C5AR1	0.727658	1523.1	0.0776258	1006	0.555677	850	0.149904	1647	0.890004	2934	0	1178.5	0.0310766	0.117	0.104735	0.430038
LECs	RECs	ADAM10	NOTCH2	0.728956	1683.9	0.0288733	2416	0.378436	1488	0.153384	1623	0.919975	1714	0	1178.5	0	0.701	#NAME?	0.940722
T	Myeloid	ADAM10	AXL	0.731978	1695.1	0.0552234	1468	0.353071	1596	0.127275	1815	0.903783	2418	0	1178.5	0.0396624	0.07	0.0664337	0.333333
RECs	LECs	ANXA2	ROBO4	0.732735	1523.7	0.0803512	965	0.585136	781	0.145576	1678	0.918647	1776	0.002	2418.5	0.142857	0.014	0.477121	0.149265
Epithelial	RECs	VEGFA	ITGB1	0.732735	1647.1	0.0738138	1082	0.451908	1171	0.164494	1517	0.912871	2047	0.002	2418.5	0.0666667	0.164	0.30103	0.513053
Epithelial	Myeloid	LAMA5	CD44	0.73501	1744.9	0.0288338	2420	0.374246	1508	0.0745524	2296	0.928427	1322	0	1178.5	0.0564061	0.859	-0.109144	1
Myeloid	Mesenchymal	LGALS9	PTPRK	0.735216	1690.3	0.0490588	1652	0.421798	1281	0.159109	1568	0.89493	2772	0	1178.5	0.0256179	0.764	-0.0310927	0.970053
LECs	Epithelial	GNAI2	ADCY9	0.73653	1577.5	0.0474952	1685	0.482253	1063	0.162845	1540	0.903555	2421	0	1178.5	0.0391645	0.225	0.09691	0.599174
LECs	DCs	MAML2	NOTCH2	0.73653	1504.3	0.0288193	2421	0.349752	1608	0.102318	2066	0.958368	248	0	1178.5	0.131313	0.852	-0.228479	1
B	LECs	SEMA4D	PLXNB2	0.739578	1959.1	0.0288084	2423	0.361375	1563	0.0736332	2304	0.906006	2327	0	1178.5	0.0286561	0.776	-0.0939045	0.973778
Mesenchymal	Epithelial	COL6A1	CD44	0.741105	1861.5	0.04159	1881	0.190353	2424	0.0776566	2275	0.922954	1549	0	1178.5	0.0564442	0.735	-0.0308302	0.954973
B	LECs	MAML2	NOTCH1	0.742635	1501.1	0.0381068	2016	0.39607	1408	0.0574763	2425	0.95038	478	0	1178.5	0.19664	0.138	0.0840092	0.469718
B	Myeloid	CD22	PTPRC	0.742822	1299.9	0.0925042	804	0.798399	386	0.0507226	2474	0.920951	1657	0	1178.5	0.0660878	0.042	0.103297	0.273708
DCs	DCs	APP	NOTCH2	0.742822	1683.3	0.0227026	2718	0.338589	1657	0.164495	1516	0.927811	1347	0	1178.5	0.0560748	0.493	0	0.827373
LECs	T	CD59	CD2	0.745878	1551.9	0.120446	536	0.487373	1034	0.148125	1659	0.875457	3352	0	1178.5	0.0251419	0.028	0.142408	0.21828
Myeloid	DCs	ADAM10	CADM1	0.74724	1900.9	0.0287794	2428	0.373826	1514	0.104419	2047	0.905728	2337	0	1178.5	0.0604027	0.145	0.255273	0.484447
RECs	Epithelial	CDH1	PTPRF	0.750477	1356.3	0.109257	633	0.871902	291	0.148001	1662	0.887247	3017	0	1178.5	0.0666667	0.05	Inf	0.291751
Mesenchymal	Endothelial	NID1	ITGAV	0.756518	1710.3	0.0570974	1412	0.231539	2232	0.194857	1295	0.903261	2434	0	1178.5	0.0502105	0.008	0.136788	0.103111
Myeloid	B	ADAM17	RHBDF2	0.758074	1864.3	0.0352013	2124	0.335867	1667	0.116919	1917	0.903255	2435	0	1178.5	0.0352147	0.476	0	0.813915
LECs	Mesenchymal	LAMC1	CD44	0.758074	1868.9	0.0329108	2213	0.187127	2435	0.0832714	2226	0.92921	1292	0	1178.5	0.0666808	0.892	-0.0414554	1
Epithelial	DCs	LAMA5	CD44	0.759632	1716.1	0.0309457	2305	0.390467	1428	0.0565212	2436	0.93074	1233	0	1178.5	0.109756	0.173	0.255273	0.525625
Endothelial	Epithelial	IGFBP4	LRP6	0.761277	1577.1	0.100681	718	0.380281	1480	0.146866	1669	0.893057	2840	0	1178.5	0.014433	0.99	-0.257564	1
Mesenchymal	Mesenchymal	ADAM17	ITGB1	0.762755	1956.5	0.0331379	2197	0.186948	2438	0.13318	1781	0.909517	2188	0	1178.5	0.0379561	0.76	-0.0115065	0.968366
RECs	Myeloid	FARP2	PLXNA1	0.762827	1534.3	0.0724137	1106	0.566217	825	0.146738	1670	0.891467	2892	0	1178.5	0.0240964	0.322	0	0.697386
LECs	Epithelial	IGF1	IGF1R	0.764321	1958.7	0.0443721	1793	0.210319	2339	0.104854	2044	0.903189	2439	0	1178.5	0.0469974	0.202	0.124939	0.567086
Myeloid	DCs	LGALS9	HAVCR2	0.765796	1504.7	0.126788	488	0.714732	510	0.128902	1804	0.857582	3543	0	1178.5	0.0268456	0.049	0.30103	0.29
Mesenchymal	Endothelial	ADAM17	ITGB1	0.765889	2002.1	0.0331091	2199	0.18675	2440	0.108567	2004	0.909481	2189	0	1178.5	0.0388274	0.331	0.0178014	0.704772
RECs	DCs	GNAS	ADCY7	0.768246	1753.1	0.0465578	1714	0.529571	913	0.135842	1755	0.915131	1942	0.003	2441.5	0	0.104	NA	0.405922
LECs	LECs	FBN1	ITGA5	0.769033	1830.9	0.0510552	1609	0.186323	2442	0.122768	1865	0.91259	2060	0	1178.5	0.0390108	0.712	-0.022664	0.944124
Epithelial	Plasma	NAMPT	INSR	0.770609	1666.7	0.0283286	2443	0.274824	2002	0.185079	1365	0.927868	1345	0	1178.5	0.0681227	0.645	-0.035017	0.911994
Myeloid	LECs	LGALS9	PTPRK	0.77061	1607.1	0.0553691	1463	0.456686	1157	0.145762	1675	0.900484	2562	0	1178.5	0.0377358	0.094	0.100115	0.381793
Epithelial	RECs	ICAM1	EGFR	0.772172	1502.7	0.0598535	1351	0.588821	769	0.199135	1260	0.920563	1676	0.004	2457.5	0.0666667	0.273	0.30103	0.652142
Epithelial	LECs	VEGFA	ITGB1	0.772187	1656.5	0.0583808	1385	0.393927	1417	0.123287	1858	0.90308	2444	0	1178.5	0.0326371	0.443	0	0.790587
T	Endothelial	MAML2	NOTCH1	0.772187	1651.5	0.0283239	2444	0.267879	2042	0.120493	1886	0.942898	707	0	1178.5	0.115222	0.79	-0.0519587	0.980299
T	LECs	COL1A1	CD36	0.775976	1782.9	0.0371155	2053	0.770526	421	-0.110144	3188	0.948701	514	0.098	2738.5	0.282779	0.113	0.106778	0.420128
DCs	T	ITGB2	CD226	0.776871	1520.5	0.103132	693	0.579073	798	0.145556	1679	0.879276	3254	0	1178.5	0.0171569	0.55	-0.0579919	0.863095
DCs	Myeloid	APP	LRP1	0.776938	1725.9	0.0302588	2342	0.185184	2447	0.159692	1564	0.933372	1098	0	1178.5	0.0671141	0.604	-0.0791812	0.891853
DCs	DCs	TGFB1	SMAD3	0.778527	2313.8	0.0298089	2364	0.269664	2033	0.0683289	2344	0.903039	2448	0.001	2380	0.00934579	0.819	-0.60206	0.991277
B	LECs	CD47	SIRPA	0.779228	1557.7	0.0700783	1149.5	0.522243	929.5	0.145235	1680.5	0.892668	2850.5	0	1178.5	0.0405138	0.025	0.197811	0.209538
LECs	B	SIRPA	CD47	0.779228	1557.7	0.0700783	1149.5	0.522243	929.5	0.145235	1680.5	0.892668	2850.5	0	1178.5	0.0405138	0.034	0.197811	0.242857
RECs	Mesenchymal	SLIT2	ROBO2	0.779821	1390.1	0.128506	473	0.234961	2220	0.301879	716	0.934643	1046	0.008	2495.5	0.11588	0.446	0.0334238	0.790587
Mesenchymal	Mesenchymal	EDIL3	ITGB5	0.780014	1520.1	0.13269	438	0.33279	1681	0.191192	1318	0.888359	2985	0	1178.5	0.030465	0.0001	0.0950661	0.00414286
Myeloid	LECs	ADAM10	NOTCH1	0.780118	1774.3	0.0361954	2092	0.437079	1220	0.115438	1932	0.903038	2449	0	1178.5	0.0371809	0.219	0.0626468	0.591892
B	RECs	CD99	CD99L2	0.783309	2282.1	0.0307167	2315	0.302445	1844	0.063895	2382	0.903006	2451	0.002	2418.5	0.08	0.064	0.60206	0.324476
T	LECs	ADAM10	TSPAN14	0.783309	1963.1	0.0280541	2451	0.302454	1843	0.0947132	2127	0.908818	2216	0	1178.5	0.0421736	0.243	0.0469966	0.621977
Epithelial	Endothelial	SEMA5A	MET	0.784743	1577.1	0.131819	450	0.453767	1165	0.144741	1684	0.872783	3408	0	1178.5	0.0213058	0.326	0.0442037	0.699336
B	Myeloid	CD55	ADGRE5	0.784908	1839.9	0.0280522	2452	0.388532	1435	0.130371	1795	0.905629	2339	0	1178.5	0.0704293	0.03	0.207704	0.228346
LECs	T	FN1	CD44	0.78651	1597.3	0.0331487	2196	0.183882	2453	0.116084	1925	0.959035	234	0	1178.5	0.333333	0.068	0.0756033	0.328667
Endothelial	Myeloid	TIMP3	CD44	0.788115	1424.7	0.0280313	2454	0.229363	2245	0.281724	803	0.951378	443	0	1178.5	0.258905	0.525	-0.00579068	0.848189
RECs	Epithelial	GNAI2	CAV1	0.792944	1898.3	0.042171	1860	0.399288	1390	0.184837	1366	0.902831	2457	0.002	2418.5	0.166667	0.024	Inf	0.20531
Mesenchymal	RECs	COL6A2	CD44	0.793751	1525.7	0.0540719	1502	0.294219	1883	0.215602	1162	0.945324	624	0.004	2457.5	0.184549	0.241	0.142107	0.620142
Mesenchymal	RECs	CCN2	EGFR	0.793751	1619.8	0.049131	1650	0.190407	2422	0.329813	617	0.9368	952.5	0.004	2457.5	0.0729614	0.7	-0.149762	0.940686
RECs	RECs	SEMA4D	PLXNB2	0.793751	1960	0.0299377	2356	0.419122	1291	0.176097	1425	0.90763	2270.5	0.004	2457.5	0	0.655	#NAME?	0.917633
Endothelial	B	LAMC1	CD44	0.796176	1893.7	0.0323689	2235	0.182688	2459	0.0757729	2285	0.928662	1311	0	1178.5	0.0893142	0.254	0.0760902	0.630973
Endothelial	RECs	TIMP3	CD44	0.796176	1692.9	0.0279823	2459	0.228976	2249	0.265853	870	0.951338	445	0.003	2441.5	0.0652174	0.707	-0.452298	0.942301
Epithelial	LECs	CD47	SIRPA	0.799833	1490.1	0.0767532	1023.5	0.548595	871.5	0.143867	1693.5	0.89695	2683.5	0	1178.5	0.0208877	0.775	-0.118099	0.973778
LECs	Epithelial	SIRPA	CD47	0.799833	1490.1	0.0767532	1023.5	0.548595	871.5	0.143867	1693.5	0.89695	2683.5	0	1178.5	0.0208877	0.784	-0.118099	0.976213
DCs	Mesenchymal	TGFB1	LPP	0.802673	1477.9	0.0279171	2463	0.287096	1932	0.231074	1058	0.941843	758	0	1178.5	0.0702341	0.934	-0.240074	1
Endothelial	Mesenchymal	CCN2	IGF2R	0.805937	1659.9	0.0335979	2184	0.181554	2465	0.223107	1109	0.927437	1363	0	1178.5	0.0923125	0.212	0.0367228	0.581096
Mesenchymal	Mesenchymal	NID1	ITGB1	0.809212	1922.9	0.0372897	2041	0.18131	2467	0.163991	1526	0.904062	2402	0	1178.5	0.0361683	0.465	0.00172083	0.803635
Mesenchymal	Endothelial	NID1	ITGB1	0.810854	1964.7	0.0372573	2044	0.181112	2468	0.139379	1729	0.904024	2404	0	1178.5	0.0492749	0.0003	0.157264	0.0102353
RECs	Endothelial	LAMA5	BCAM	0.813486	1412.5	0.106765	655	0.608269	709	0.142353	1702	0.8935	2818	0	1178.5	0.0217391	0.302	0	0.684754
Myeloid	Endothelial	ANXA1	DYSF	0.813486	1657.7	0.0469647	1702	0.395308	1414	0.166252	1500	0.902084	2494	0	1178.5	0.0451781	0.245	0.0825349	0.623793
Mesenchymal	LECs	LAMC1	ITGA1	0.814144	1680.7	0.0583287	1387	0.180359	2470	0.155137	1606	0.91879	1762	0	1178.5	0.0563978	0.051	0.0538138	0.293452
Mesenchymal	Mesenchymal	ADAM12	ITGB1	0.815794	1895.9	0.0418703	1872	0.220906	2285	0.145902	1673	0.902446	2471	0	1178.5	0.0342195	0.896	-0.0243758	1
RECs	Endothelial	GNAI2	EGFR	0.815794	2150.3	0.032848	2218	0.226498	2262	0.148078	1661	0.910523	2139.5	0.005	2471	0.0217391	0.462	0	0.802091
RECs	Epithelial	GNAS	ADCY9	0.815794	2107	0.0323214	2237	0.351858	1602	0.12793	1810	0.903879	2415	0.005	2471	0.0333333	0.25	0	0.626621
Endothelial	LECs	SEMA6A	PLXNA2	0.817446	2081.7	0.0293383	2389	0.180131	2472	0.111196	1976	0.904331	2393	0	1178.5	0.0315271	0.594	-0.0389181	0.888396
LECs	B	COL4A5	CD47	0.81996	1615.1	0.063361	1273	0.431717	1241	0.142039	1706	0.897065	2677	0	1178.5	0.0237154	0.688	-0.0669468	0.932772
Mesenchymal	Endothelial	ADAM12	ITGB1	0.820758	1937.5	0.041834	1874	0.220708	2286	0.121289	1875	0.902408	2474	0	1178.5	0.0378918	0.21	0.041214	0.577799
Endothelial	Endothelial	GNAI2	S1PR1	0.823209	1419.3	0.111228	609	0.63943	652	0.141817	1708	0.889532	2949	0	1178.5	0.0355936	0.0019	0.155943	0.040219
Endothelial	Epithelial	TGM2	ITGB1	0.825746	2000.7	0.0340533	2161	0.229199	2246	0.11466	1941	0.902357	2477	0	1178.5	0.0364261	0.315	0.0430346	0.691522
Endothelial	Endothelial	FN1	ITGA6	0.827415	1679.9	0.0471265	1694	0.179544	2478	0.0537424	2456	0.945916	593	0	1178.5	0.213164	0.437	0.0094193	0.787965
Endothelial	T	LAMB1	CD44	0.830759	1713.5	0.0364428	2083	0.17946	2480	0.13525	1759	0.934289	1067	0	1178.5	0.0789981	0.799	-0.0648231	0.983072
Epithelial	T	LAMC1	CD44	0.830759	1858.1	0.027547	2480	0.199076	2384	0.141898	1707	0.92313	1541	0	1178.5	0.0961413	0.0023	0.198834	0.0453742
RECs	Endothelial	CALM1	AQP1	0.831366	1450.8	0.18685	218	0.641195	647	0.14168	1713	0.866234	3497.5	0	1178.5	0	0.444	NA	0.790587
LECs	RECs	ADAM10	TSPAN5	0.831597	1905.4	0.0327035	2224	0.323806	1718	0.160034	1559	0.923107	1545.5	0.006	2480.5	0.142857	0.107	0.477121	0.411538
Myeloid	Myeloid	GAS6	AXL	0.832435	1960.1	0.0441693	1802	0.289875	1916	0.0575921	2423	0.902305	2481	0	1178.5	0.0441105	0.005	0.129738	0.0801105
Endothelial	DCs	SORBS1	INSR	0.832435	2202.9	0.0354177	2116	0.179382	2481	0.0987177	2094	0.917202	1843	0.006	2480.5	0.101266	0.115	0.425969	0.424841
Myeloid	Endothelial	ANXA1	EGFR	0.834114	1926.7	0.0427146	1848	0.179363	2482	0.126407	1824	0.906779	2301	0	1178.5	0.0677672	0.045	0.210853	0.276483
LECs	Epithelial	COL4A5	CD47	0.839572	1548.7	0.0693961	1163	0.45807	1152	0.140672	1718	0.901191	2532	0	1178.5	0.0169713	0.94	-0.247784	1
Endothelial	Endothelial	GNAI2	IGF1R	0.841219	1667.9	0.0251391	2601	0.323792	1719	0.173166	1440	0.92678	1401	0	1178.5	0.0741698	0.094	0.055835	0.381793
Epithelial	RECs	VCL	ITGB5	0.84255	1967.7	0.0690846	1164	0.266185	2047	0.143284	1699	0.902228	2487	0.003	2441.5	0.0666667	0.14	0.30103	0.473193
Mesenchymal	RECs	LAMB1	CD44	0.84255	1491.8	0.0539776	1503	0.292204	1900	0.251246	947	0.945366	622	0.007	2487	0.180258	0.27	0.118099	0.647107
Mesenchymal	LECs	ADAM17	ITGB1	0.851053	2034.7	0.0319164	2251	0.178554	2492	0.108549	2005	0.90796	2247	0	1178.5	0.0340295	0.766	-0.0249739	0.970453
Myeloid	Endothelial	GNAI2	CAV1	0.857906	1596.1	0.0414391	1889	0.472788	1102	0.191538	1315	0.902061	2496	0	1178.5	0.032146	0.53	-0.0115819	0.852468
DCs	Endothelial	TGFB1	EGFR	0.859626	2308.1	0.0371072	2054	0.190325	2425	0.0926811	2146	0.902042	2497	0.002	2418.5	0.0253165	0.431	0	0.78462
LECs	Mesenchymal	ADAM10	NOTCH2	0.859626	1772.5	0.0271106	2497	0.364477	1548	0.127238	1816	0.917625	1823	0	1178.5	0.048765	0.285	0.0193052	0.668149
DCs	RECs	CALM2	KCNQ1	0.866164	1718.5	0.0478287	1673	0.470579	1105	0.138746	1734	0.891315	2902	0	1178.5	0	0.066	NA	0.32551
Endothelial	Epithelial	NID1	ITGA3	0.871206	1513.9	0.0798448	971	0.589351	766	0.138184	1737	0.890879	2917	0	1178.5	0.0137457	0.984	-0.278754	1
Epithelial	RECs	CDH1	EGFR	0.874357	1579.6	0.0685369	1174	0.808067	371	0.140317	1722	0.911025	2125.5	0.009	2505.5	0	0.547	#NAME?	0.86212
Endothelial	LECs	CCN2	IGF2R	0.87523	1705.5	0.0326686	2227	0.176836	2506	0.208984	1203	0.926488	1413	0	1178.5	0.105419	0.174	0.110306	0.525625
Mesenchymal	Epithelial	ADAM12	ITGA9	0.880481	1932.3	0.0370152	2060	0.218981	2294	0.153734	1620	0.90176	2509	0	1178.5	0.0333743	0.726	-0.0327561	0.951808
RECs	B	CALM1	KCNQ1	0.88474	1679.4	0.0456806	1745	0.496191	1001	0.14808	1660	0.89372	2812.5	0	1178.5	0.02	0.352	0	0.727066
Mesenchymal	RECs	ADAM12	ITGB1	0.884876	1964.9	0.0509874	1610	0.270492	2028	0.162479	1542	0.910781	2133	0.01	2511.5	0.0257511	0.688	-0.176091	0.932772
Endothelial	Mesenchymal	THBS1	LRP1	0.887522	1687.3	0.0422858	1855	0.174733	2513	0.0999918	2083	0.940354	807	0	1178.5	0.15032	0.133	0.0541475	0.460263
DCs	Epithelial	ADAM12	ITGB1	0.891059	1961.7	0.0410146	1901	0.261148	2079	0.094012	2135	0.901534	2515	0	1178.5	0.0609756	0.131	0.39794	0.458263
DCs	B	CALM2	KCNQ1	0.893263	1755.1	0.0455534	1750	0.451556	1172	0.1418	1709	0.888931	2966	0	1178.5	0.0540541	0.073	0.477121	0.33872
LECs	Mesenchymal	PAM	FAP	0.899952	1699.1	0.125725	495	0.243479	2170	0.0942777	2132	0.901405	2520	0	1178.5	0.0412382	0.0013	0.115733	0.0304032
Mesenchymal	LECs	NID1	ITGB1	0.899952	1999.7	0.0359152	2098	0.172915	2520	0.139361	1730	0.90242	2472	0	1178.5	0.0321213	0.671	-0.0182445	0.923979
Endothelial	RECs	GNAI2	ADCY9	0.901739	1698.1	0.0451822	1767	0.464772	1128	0.119289	1896	0.901358	2521	0	1178.5	0.0217391	0.393	0	0.752628
B	Epithelial	SEMA4D	PLXNB2	0.901739	2052.3	0.0266979	2521	0.342822	1638	0.0516397	2466	0.902716	2458	0	1178.5	0.0378007	0.297	0.0636691	0.6845
Endothelial	Mesenchymal	GNAI2	IGF1R	0.901835	1657.5	0.024695	2618	0.317729	1755	0.193938	1303	0.926173	1433	0	1178.5	0.0711056	0.086	0.0590818	0.368935
Endothelial	Epithelial	LAMA5	CD44	0.903529	1741.7	0.0266794	2522	0.419318	1290	0.0785913	2268	0.925804	1450	0	1178.5	0.0680412	0.271	0.0413927	0.648968
DCs	Endothelial	CALM2	AQP1	0.905278	1485.3	0.186329	220	0.59656	742	0.1354	1757	0.860401	3529	0	1178.5	0	0.616	#NAME?	0.898592
Myeloid	Myeloid	ADAM17	RHBDF2	0.905322	1972.1	0.0336727	2181	0.316289	1762	0.0841344	2216	0.901297	2523	0	1178.5	0.0315075	0.467	0.00335364	0.805172
Mesenchymal	RECs	LUM	ITGB1	0.908016	1936.7	0.0753301	1053	0.278243	1981	0.140911	1715	0.903921	2410	0.012	2524.5	0.00858369	0.937	-0.544068	1
Epithelial	RECs	COL4A3	CD44	0.908016	1558.5	0.0659367	1221	0.6351	659	0.09703	2106	0.929518	1282	0.012	2524.5	0.0333333	0.489	0	0.823998
Mesenchymal	RECs	ADAM17	ITGB1	0.908016	2031.5	0.0403535	1928	0.236534	2213	0.149757	1651	0.917303	1841	0.012	2524.5	0.0472103	0.372	0.0413927	0.737389
RECs	RECs	GNAS	ADCY9	0.908016	2152	0.0329878	2206	0.359236	1571	0.0998327	2086	0.904762	2372.5	0.012	2524.5	0	0.716	#NAME?	0.945968
Epithelial	Myeloid	CDH1	PTPRM	0.912521	1692.3	0.0266026	2527	0.719744	493	0.0572101	2431	0.917483	1832	0	1178.5	0.0354553	0.914	-0.141877	1
Mesenchymal	LECs	SORBS1	ITGA1	0.919766	1669.5	0.0686027	1172	0.170473	2531	0.165988	1504	0.914836	1962	0	1178.5	0.048977	0.685	-0.0202034	0.931754
Mesenchymal	Plasma	NAMPT	INSR	0.921584	1683.3	0.0264915	2532	0.260637	2083	0.215319	1165	0.925592	1458	0	1178.5	0.050391	1	-0.170886	1
Endothelial	Myeloid	GNAI2	C5AR1	0.924355	1600.3	0.0723535	1109	0.530819	909	0.134445	1768	0.886513	3037	0	1178.5	0.0260643	0.317	0.0457575	0.693288
RECs	RECs	RTN4	TNFRSF19	0.92523	1882.3	0.0616486	1312	0.384155	1458	0.120626	1885	0.908695	2222.5	0.013	2534	0	0.716	#NAME?	0.945968
Mesenchymal	RECs	NID1	ITGB1	0.92523	1998.9	0.0454093	1756	0.230896	2236	0.180568	1396	0.912272	2072.5	0.013	2534	0.0429185	0.36	0.0457575	0.732632
Endothelial	RECs	LAMA5	CD44	0.92523	1777.8	0.0342546	2152	0.468207	1115	0.107478	2012	0.933944	1076	0.013	2534	0.108696	0.319	0.221849	0.695564
Mesenchymal	B	INHBA	SMAD3	0.928887	1666.1	0.108892	636	0.257146	2111	0.122207	1869	0.901037	2536	0	1178.5	0.0253125	0.994	-0.134877	1
LECs	Myeloid	LAMC1	CD44	0.93072	1982.3	0.0304386	2328	0.169139	2537	0.0518804	2464	0.926598	1404	0	1178.5	0.072697	0.359	0.0273662	0.732632
RECs	T	HMGB1	CXCR4	0.934394	2295.4	0.0363232	2086	0.274562	2004	0.0643461	2377	0.900983	2539	0.005	2471	0	0.949	#NAME?	1
Mesenchymal	Mesenchymal	LAMC1	CD44	0.934394	1884.7	0.0312018	2289	0.169099	2539	0.104036	2053	0.927436	1364	0	1178.5	0.073588	0.029	0.0275507	0.224267
Endothelial	Mesenchymal	VIM	CD44	0.939928	1701.9	0.0262547	2542	0.252858	2129	0.103272	2056	0.945728	604	0	1178.5	0.143147	0.419	0.00763614	0.776918
Myeloid	DCs	NAMPT	INSR	0.941778	1838.9	0.0262476	2543	0.26478	2053	0.113213	1953	0.925272	1467	0	1178.5	0.0536913	0.589	-0.09691	0.883652
RECs	Endothelial	ANXA2	ROBO4	0.943631	1952.6	0.0570573	1414	0.409881	1339	0.0979541	2102	0.904903	2364	0.014	2544	0.0434783	0.228	0.30103	0.604388
Epithelial	Mesenchymal	COL4A4	CD44	0.943631	1861.5	0.0438889	1814	0.305244	1833	0.0421407	2544	0.915162	1938	0	1178.5	0.0653645	0.0021	0.134234	0.043813
LECs	RECs	TIMP2	ITGB1	0.943631	2130.4	0.0435411	1827	0.237625	2205	0.121096	1879	0.909233	2197	0.014	2544	0	0.735	#NAME?	0.954973
LECs	RECs	COL4A2	CD44	0.943631	2005.6	0.0293733	2386	0.212262	2329	0.0944591	2131	0.945023	638	0.014	2544	0.47619	0.021	0.69897	0.190312
LECs	Myeloid	IGF1	IGF2R	0.945487	1629.7	0.0781583	995	0.349036	1612	0.127094	1818	0.900797	2545	0	1178.5	0.0266371	0.796	-0.0896108	0.983072
DCs	B	ADAM17	RHBDF2	0.947346	1913.3	0.0332884	2192	0.325559	1708	0.114656	1942	0.900786	2546	0	1178.5	0.0540541	0.15	0.30103	0.489865
Mesenchymal	DCs	LAMC1	CD44	0.947346	2236.7	0.0309717	2304	0.167333	2546	0.054614	2450	0.927186	1378	0.009	2505.5	0.0568562	0.625	-0.0483047	0.90399
Mesenchymal	LECs	ADAM12	ITGB1	0.949208	1971.7	0.0403269	1930	0.212512	2327	0.121271	1876	0.900781	2547	0	1178.5	0.0267147	0.981	-0.0982865	1
RECs	Myeloid	ADAM10	NOTCH2	0.949208	1687.9	0.0261813	2547	0.368211	1531	0.193976	1302	0.916298	1881	0	1178.5	0.0722892	0.156	0.30103	0.500442
LECs	Mesenchymal	TIMP2	ITGB1	0.951073	2061.3	0.0357556	2103	0.188039	2431	0.104519	2046	0.90077	2548	0	1178.5	0.0321213	0.327	0.0160598	0.699336
Endothelial	Myeloid	TFPI	LRP1	0.951073	1758.1	0.0337259	2176	0.166926	2548	0.153667	1621	0.929847	1267	0	1178.5	0.0712424	0.545	-0.0104654	0.860839
Mesenchymal	Plasma	ADAM17	IL6R	0.952941	1767.3	0.0454237	1754	0.307085	1824	0.163587	1531	0.900749	2549	0	1178.5	0.0343116	0.226	0.0228328	0.601284
Epithelial	Mesenchymal	COL4A5	CD44	0.952941	2152.1	0.0294758	2380	0.209981	2342	0.0416952	2549	0.906447	2311	0	1178.5	0.0390649	0.357	0.0174439	0.731144
B	Endothelial	ALCAM	NRP1	0.954811	1767.5	0.0261563	2550	0.331345	1687	0.163913	1527	0.915888	1895	0	1178.5	0.0637959	0.176	0.110698	0.53001
LECs	Endothelial	TIMP2	ITGB1	0.956685	2104.5	0.0357245	2107	0.187841	2432	0.0799069	2254	0.900731	2551	0	1178.5	0.0522167	0.0022	0.247155	0.0449296
Mesenchymal	Mesenchymal	COL4A1	CD44	0.956685	1596.3	0.0284191	2440	0.166328	2551	0.227279	1082	0.942346	730	0	1178.5	0.127653	1	-0.0565259	1
T	Endothelial	ADAM10	MET	0.957872	1655.7	0.0603062	1342	0.475769	1087	0.131873	1787	0.891653	2884	0	1178.5	0.0315992	0.209	0.0687158	0.577788
Mesenchymal	Mesenchymal	TGM2	ITGB1	0.958562	2044.1	0.0328225	2219	0.175977	2510	0.135018	1761	0.900723	2552	0	1178.5	0.0389037	0.0001	0.0726051	0.00414286
Epithelial	Epithelial	SEMA5A	MET	0.961442	1640.7	0.123827	506	0.426408	1263	0.131773	1789	0.86927	3467	0	1178.5	0.00486527	1	-0.558155	1
Mesenchymal	Endothelial	TGM2	ITGB1	0.962324	2089.5	0.0327941	2220	0.17578	2511	0.110405	1984	0.900684	2554	0	1178.5	0.0364884	0.082	0.0638645	0.359758
Epithelial	DCs	VEGFA	CD44	0.964209	1943.8	0.0533815	1537	0.374587	1506	0.0404305	2555	0.919231	1741	0.001	2380	0.097561	0.085	0.30103	0.367362
Mesenchymal	Mesenchymal	FGF7	NRP1	0.964585	1421.1	0.226099	149	0.298003	1866	0.208411	1207	0.896421	2705	0	1178.5	0.0309299	0.369	0.00581258	0.737389
LECs	Mesenchymal	COL4A1	CD44	0.967989	1810.7	0.0283012	2445	0.164881	2557	0.0936756	2139	0.942233	734	0	1178.5	0.108025	0.875	-0.0359734	1
DCs	Myeloid	GNAS	ADCY7	0.969883	1972.3	0.0328526	2217	0.368871	1527	0.0640697	2381	0.900575	2558	0	1178.5	0.0134228	0.763	-0.30103	0.969207
LECs	Myeloid	ADAM10	CD44	0.969883	1819.3	0.0282687	2446	0.317135	1759	0.040038	2558	0.932383	1155	0	1178.5	0.0932297	0.167	0.0699732	0.515213
T	RECs	HLA-A	ERBB2	0.970401	1531.1	0.0768782	1018	0.604479	717	0.130438	1794	0.889539	2948	0	1178.5	0	0.916	#NAME?	1
Endothelial	DCs	VIM	CD44	0.97178	1787.1	0.0260611	2559	0.251092	2136	0.0538499	2452	0.945538	610	0	1178.5	0.202532	0.136	0.20412	0.465643
Mesenchymal	B	VIM	CD44	0.97368	1690.9	0.0260593	2560	0.214286	2315	0.13142	1790	0.945536	611	0	1178.5	0.165937	0.021	0.0743015	0.190312
Mesenchymal	DCs	COL4A1	CD44	0.975584	1908.8	0.0282095	2448	0.164562	2561	0.177857	1412	0.942144	743	0.001	2380	0.110368	0.703	-0.0835461	0.941663
LECs	Endothelial	FN1	ROBO4	0.97749	1812.2	0.0621268	1297	0.301433	1851	0.0689415	2340	0.935372	1011	0.016	2562	0.117241	0.188	0.0887752	0.550151
Mesenchymal	RECs	TGM2	ITGB1	0.97749	2122.6	0.0399695	1948	0.225563	2268	0.151595	1636	0.90919	2199	0.016	2562	0.0472103	0.247	0.138303	0.624306
Epithelial	B	VEGFA	ITGB1	0.977603	1765.1	0.0507659	1613	0.365319	1546	0.129738	1798	0.896789	2690	0	1178.5	0.0309278	0.387	0.0511525	0.750133
Endothelial	Epithelial	GNAI2	ADCY9	0.977603	1672.5	0.0442693	1798	0.457394	1155	0.147386	1668	0.900447	2563	0	1178.5	0.0199313	0.966	-0.20036	1
LECs	Myeloid	COL4A5	CD44	0.979399	1943.9	0.0360862	2094	0.28996	1914	0.039096	2563	0.91468	1970	0	1178.5	0.0471698	0.489	0	0.823998
Endothelial	T	APP	CD74	0.981217	1782.9	0.00930857	3384	0.365534	1545	0.129508	1800	0.935427	1007	0	1178.5	0.0855491	0.722	-0.0374624	0.95
DCs	Epithelial	TGFB1	CAV1	0.984838	1805.5	0.0476391	1679	0.363115	1554	0.12944	1802	0.893707	2814	0	1178.5	0.0243902	0.402	0	0.759974
RECs	LECs	CALM1	PDE1A	0.990285	1755.4	0.0747782	1062	0.337654	1660	0.128757	1805	0.885739	3071.5	0	1178.5	0.0238095	0.266	0	0.640698
LECs	DCs	COL4A1	CD44	0.992847	2134.6	0.0280924	2449	0.163115	2570	0.0442534	2522	0.942031	752	0.001	2380	0.121212	0.328	0.0791812	0.700958
Mesenchymal	RECs	VCAN	EGFR	0.99478	1777.8	0.0756826	1046	0.204558	2362	0.195368	1293	0.921677	1617	0.017	2571	0.0343348	0.744	-0.210853	0.959786
Mesenchymal	RECs	VCAN	CD44	0.99478	1644.4	0.0684233	1177	0.263149	2066	0.165873	1505	0.937883	903	0.017	2571	0.175966	0.183	0.214844	0.54375
B	Myeloid	MAML2	NOTCH2	0.99478	1624.5	0.0258204	2571	0.31459	1776	0.0754432	2286	0.95612	311	0	1178.5	0.266281	0.062	0.0726222	0.320499
Epithelial	Endothelial	C3	CD46	0.996716	1869.1	0.045356	1760	0.251029	2137	0.143392	1698	0.900072	2572	0	1178.5	0.0302406	0.655	-0.0467434	0.917633
LECs	Endothelial	MAML2	NOTCH1	0.998655	1797.7	0.0280239	2456	0.263269	2062	0.0369079	2573	0.942611	719	0	1178.5	0.128079	0.296	0.0420613	0.683439
Mesenchymal	LECs	FGF7	FGFR1	1	1866.5	0.170736	269	0.195862	2393	0.111272	1975	0.863033	3517	0	1178.5	0.0178098	0.13	0.0609564	0.456416
Mesenchymal	Myeloid	FGF7	NRP1	1	1768.9	0.167563	285	0.217165	2305	0.119936	1890	0.881662	3186	0	1178.5	0.0247173	0.173	0.0483047	0.525625
Mesenchymal	Endothelial	FGF7	FGFR1	1	1871.5	0.164957	297	0.189516	2428	0.115688	1929	0.860985	3525	0	1178.5	0.0160611	0.376	0.0216111	0.740217
Endothelial	T	MYL9	CD69	1	1664.9	0.15188	338	0.384106	1460	0.123515	1855	0.867	3493	0	1178.5	0.017341	0.406	0.0197441	0.763059
Mesenchymal	Mesenchymal	INHBA	TGFBR3	1	1603.9	0.13713	411	0.236746	2210	0.176136	1423	0.894156	2797	0	1178.5	0.0217045	1	-0.151814	1
Mesenchymal	LECs	CCN4	ITGA5	1	1713.3	0.132103	445	0.297933	1867	0.139078	1731	0.875872	3345	0	1178.5	0.0232164	0.076	0.0732724	0.344914
RECs	Mesenchymal	IL16	KCND2	1	1843.3	0.123758	510	0.229833	2242	0.139748	1728	0.910568	2137	0.021	2599.5	0.055794	0.202	0.159701	0.567086
RECs	LECs	SLIT2	ROBO4	1	1567.9	0.122885	519	0.496452	998	0.12789	1811	0.915928	1894	0.027	2617.5	0.047619	0.369	0.30103	0.737389
T	Mesenchymal	PAM	FAP	1	1712.7	0.117476	563	0.225564	2267	0.116968	1916	0.898348	2639	0	1178.5	0.0344401	0.059	0.0447422	0.314522
Epithelial	Mesenchymal	PAM	FAP	1	1781.3	0.114758	584	0.219662	2292	0.0878741	2184	0.897274	2668	0	1178.5	0.021378	0.988	-0.124157	1
Mesenchymal	Mesenchymal	PAM	FAP	1	1751.1	0.113878	591	0.217752	2303	0.109194	1997	0.896919	2686	0	1178.5	0.0327714	0.0008	0.0551244	0.0220952
DCs	DCs	ITGB2	CD226	1	1588.9	0.105888	669	0.588482	771	0.0964499	2112	0.880669	3214	0	1178.5	0.0373832	0.078	0.30103	0.350698
RECs	Endothelial	TGM2	ADGRG1	1	1867.5	0.105118	674	0.489129	1027	0.12693	1820	0.876914	3321	0.008	2495.5	0	0.462	NA	0.802091
LECs	LECs	NCAM1	FGFR1	1	1672.7	0.104914	675	0.453654	1166	0.116497	1922	0.871973	3422	0	1178.5	0.0181122	0.385	0.0170333	0.748324
Epithelial	Myeloid	SEMA5A	PLXNA1	1	1869.1	0.103062	695	0.292733	1893	0.105973	2030	0.855307	3549	0	1178.5	0.00644641	0.938	-0.327359	1
LECs	Endothelial	NCAM1	FGFR1	1	1683.1	0.101363	710	0.447308	1190	0.120914	1880	0.870039	3457	0	1178.5	0.0137931	0.665	-0.0843209	0.920965
RECs	Mesenchymal	SLIT3	ROBO2	1	1588.6	0.100691	717	0.183756	2454	0.265599	872	0.931181	1211	0.061	2689	0.120172	0.303	0.124939	0.684879
RECs	Endothelial	GNAI2	S1PR1	1	1713.1	0.100186	726	0.605565	716	0.15558	1599	0.88429	3106	0.002	2418.5	0.0217391	0.26	0	0.638442
Mesenchymal	T	INHBA	SMAD3	1	1736.5	0.0965674	759	0.227187	2260	0.137499	1739	0.895551	2746	0	1178.5	0.0255207	0.999	-0.105823	1
RECs	LECs	SLIT3	ROBO4	1	1797.5	0.0962877	763	0.445247	1197	0.0916107	2157	0.911569	2111	0.121	2759.5	0	0.626	#NAME?	0.904177
Epithelial	DCs	NECTIN2	CD226	1	1670.7	0.0951137	770	0.466697	1123	0.10666	2019	0.879	3263	0	1178.5	0	0.71	#NAME?	0.942766
Mesenchymal	RECs	CCN4	ITGB1	1	2035.5	0.0949226	771	0.259567	2091	0.127939	1809	0.890289	2926	0.018	2580.5	0.0300429	0.241	0.146128	0.620142
DCs	Endothelial	GNAI2	S1PR1	1	1562.3	0.0934551	791	0.584921	782	0.123977	1847	0.880684	3213	0	1178.5	0	0.737	#NAME?	0.956286
RECs	Mesenchymal	SLIT2	ROBO1	1	1989.4	0.0933851	792	0.176659	2507	0.123816	1851	0.912956	2043	0.112	2754	0.0343348	0.629	-0.138303	0.904812
Mesenchymal	Mesenchymal	INHBA	SMAD3	1	1821.3	0.0899499	832	0.211101	2332	0.118919	1900	0.892184	2864	0	1178.5	0.0260848	0.965	-0.0425008	1
RECs	RECs	CALM3	RYR2	1	1722.5	0.0898429	834	0.373937	1511	0.30822	691	0.89128	2904.5	0.053	2672	0.0909091	0.059	Inf	0.314522
DCs	RECs	HLA-A	ERBB2	1	1433.7	0.0895064	840	0.649488	630	0.12581	1831	0.896793	2689	0	1178.5	0	0.065	NA	0.32551
Mesenchymal	Endothelial	EDIL3	ITGAV	1	1663.7	0.0893749	841	0.276784	1987	0.167358	1487	0.893336	2825	0	1178.5	0.0263527	0.693	-0.0321847	0.933875
Mesenchymal	Mesenchymal	FGF14	FGFR1	1	1606.9	0.0890373	847	0.295894	1879	0.210853	1188	0.889809	2942	0	1178.5	0.0240466	0.997	-0.0682824	1
RECs	Endothelial	SLIT2	ROBO4	1	2022.6	0.0872608	873	0.321197	1736	0.0802684	2251	0.901774	2508	0.103	2745	0.0434783	0.278	0.30103	0.658122
RECs	RECs	CALM3	PDE1A	1	2037	0.0859606	887	0.398687	1397	0.115583	1930	0.874021	3390.5	0.018	2580.5	0	0.442	NA	0.790259
Endothelial	Mesenchymal	PAM	FAP	1	2061.3	0.0847052	902	0.154401	2608	0.0518549	2465	0.882412	3153	0	1178.5	0.0173086	0.906	-0.0785287	1
RECs	Myeloid	CCN1	TLR2	1	1710	0.0838901	910	0.592698	761	0.0234456	2670	0.928643	1313	0.372	2896	0.120482	0.246	0.221849	0.624306
Endothelial	RECs	LTBP1	ITGB5	1	2117	0.0826137	922	0.21214	2330	0.127694	1813	0.889197	2958	0.016	2562	0.0217391	0.281	0	0.66252
Mesenchymal	Mesenchymal	EDIL3	ITGAV	1	1724.1	0.0821445	932	0.25646	2112	0.172394	1442	0.88925	2956	0	1178.5	0.024869	0.687	-0.0083491	0.932725
Mesenchymal	RECs	COL6A6	CD44	1	1611.3	0.0814288	948	0.274535	2005	0.166464	1497	0.935166	1026	0.018	2580.5	0.128755	0.24	0.154902	0.619768
Myeloid	DCs	ITGB2	CD226	1	1810.3	0.0785587	986	0.485969	1044	0.0703902	2333	0.86407	3510	0	1178.5	0.0134228	0.357	0	0.731144
Epithelial	Epithelial	COL4A4	CD47	1	1588.9	0.078061	997	0.455367	1161	0.112325	1962	0.898225	2646	0	1178.5	0.0464072	0.0007	0.201327	0.020099
Mesenchymal	Mesenchymal	CCN4	ITGB1	1	1942.9	0.0779495	999	0.209981	2341	0.111362	1974	0.880292	3222	0	1178.5	0.0214364	0.738	-0.0139015	0.956741
Mesenchymal	Endothelial	CCN4	ITGB1	1	1987.7	0.0778818	1001	0.209783	2343	0.08675	2193	0.880246	3223	0	1178.5	0.0268205	0.039	0.10199	0.264252
LECs	Myeloid	CCN1	TLR2	1	1709.5	0.0778253	1003	0.582185	789	0.0417566	2547	0.926116	1436	0.139	2772.5	0.0715871	0.468	0.00849918	0.805938
Mesenchymal	LECs	INHBA	SMAD3	1	2011.1	0.0772575	1010	0.180247	2471	0.074368	2298	0.884647	3098	0	1178.5	0.0281989	0.106	0.0631538	0.409321
Mesenchymal	Epithelial	IGFBP4	LRP6	1	1792.9	0.0766858	1027	0.297604	1870	0.151218	1638	0.879344	3251	0	1178.5	0.0189173	0.727	-0.0404287	0.952258
Myeloid	T	ITGB2	CD226	1	1741.5	0.0765141	1030	0.47656	1083	0.119496	1895	0.862514	3521	0	1178.5	0.0198312	0.031	0.115795	0.233506
Endothelial	Mesenchymal	FN1	ITGA2	1	2006.2	0.0762098	1034	0.115613	2777	0.0859951	2201	0.930509	1243	0.143	2776	0.111648	0.565	-0.010191	0.86908
Mesenchymal	Endothelial	INHBA	SMAD3	1	2001.9	0.0759033	1039	0.176955	2505	0.0904312	2169	0.883742	3118	0	1178.5	0.0213629	0.873	-0.0781233	1
Mesenchymal	LECs	CCN4	ITGB1	1	2017.7	0.0750762	1057	0.201587	2374	0.0867318	2194	0.878299	3285	0	1178.5	0.0184459	0.807	-0.0472525	0.987885
DCs	LECs	CALM2	PDE1A	1	1843.9	0.07457	1069	0.293019	1889	0.122477	1867	0.880639	3216	0	1178.5	0.030303	0.203	0.176091	0.568243
Endothelial	RECs	HLA-A	ERBB2	1	1630.7	0.074442	1070	0.595796	747	0.0910641	2161	0.887947	2997	0	1178.5	0.0869565	0.015	0.60206	0.157609
Mesenchymal	Epithelial	INHBA	SMAD3	1	2042.9	0.074197	1074	0.172808	2523	0.0749065	2292	0.882569	3147	0	1178.5	0.0276838	0.141	0.066344	0.475465
RECs	RECs	CDH1	LRP5	1	1556.6	0.0740018	1079	0.681565	569	0.120162	1889	0.885802	3067.5	0	1178.5	0	0.572	#NAME?	0.873053
RECs	Mesenchymal	SLIT3	ROBO1	1	2224	0.0731725	1092	0.125454	2739	0.0875367	2186	0.908458	2228	0.317	2875	0.0429185	0.419	0.0457575	0.776918
Mesenchymal	RECs	INHBA	SMAD3	1	2421.5	0.0726776	1101	0.169114	2538	0.04329	2534	0.881492	3192	0.101	2742.5	0.00858369	0.749	-0.30103	0.961106
Endothelial	Mesenchymal	LTBP1	ITGB5	1	1970.7	0.0721478	1111	0.17151	2528	0.120863	1882	0.882346	3154	0	1178.5	0.0173086	0.939	-0.100805	1
RECs	Myeloid	SLIT2	PLXNA1	1	2426.8	0.0716837	1121	0.199621	2382	0.0380943	2567	0.88005	3230	0.244	2834	0.0722892	0.051	0.778151	0.293452
LECs	Mesenchymal	FN1	ITGA2	1	2132.9	0.0714774	1124	0.0997998	2839	0.0621148	2394	0.928408	1324	0.587	2983.5	0.0715573	0.86	-0.0489307	1
Epithelial	B	COL4A4	CD47	1	1662.1	0.0712723	1128	0.429014	1252	0.113693	1949	0.893991	2803	0	1178.5	0.0206186	0.687	-0.09691	0.932725
Myeloid	Epithelial	LGALS9	CD47	1	1698.1	0.0712344	1130	0.510976	963	0.110396	1985	0.879971	3234	0	1178.5	0.012087	0.919	-0.185637	1
Mesenchymal	RECs	COL14A1	CD44	1	1747.7	0.0704742	1142	0.259424	2092	0.134852	1764	0.933113	1114	0.032	2626.5	0.11588	0.248	0.130334	0.624306
Epithelial	RECs	SORBS1	ITGB5	1	2136.9	0.0700471	1151	0.231344	2233	0.118967	1899	0.891247	2906	0.008	2495.5	0.1	0.012	Inf	0.133846
LECs	RECs	HLA-A	ERBB2	1	1677.1	0.0699268	1155	0.579704	795	0.0910575	2162	0.884796	3095	0	1178.5	0.0238095	0.231	0	0.608447
RECs	Mesenchymal	THBS1	LRP1	1	1563.3	0.0696179	1160	0.243191	2176	0.18583	1359	0.952895	398	0.088	2723.5	0.0858369	0.927	-0.562293	1
RECs	Endothelial	COL1A1	CD93	1	1881.2	0.069406	1162	0.467609	1117	-0.149647	3259	0.939981	832	0.74	3036	0.0434783	0.665	-0.352183	0.920965
Mesenchymal	RECs	LTBP3	ITGB5	1	1993.6	0.0689951	1167	0.297838	1868	0.156664	1591	0.889062	2962	0.001	2380	0.00858369	0.849	-0.39794	1
RECs	Endothelial	SLIT3	ROBO4	1	2259	0.0683738	1179	0.269992	2031	0.0439889	2527	0.896764	2692	0.301	2866	0	0.543	#NAME?	0.860839
RECs	Mesenchymal	LAMA2	ITGA1	1	2022	0.0674108	1197	0.0963616	2859	0.0321648	2601	0.949985	485	0.528	2968	0.386266	0.092	0.246672	0.377369
Endothelial	Myeloid	FN1	C5AR1	1	1882.3	0.0669697	1205	0.298216	1863	0.0667784	2359	0.927298	1373	0.025	2611.5	0.12424	0.211	0.106118	0.578903
LECs	RECs	NCAM1	CACNA1C	1	2391	0.0664663	1210	0.27835	1980	-0.0426015	3026	0.896358	2708	0.72	3031	0.0238095	0.29	0	0.67496
B	RECs	HLA-A	ERBB2	1	1705.3	0.0656	1226	0.564283	830	0.0981086	2101	0.881501	3191	0	1178.5	0	0.506	#NAME?	0.838035
Mesenchymal	B	CCN4	ITGB1	1	2102.5	0.0652836	1230	0.172978	2519	0.0931835	2143	0.870629	3442	0	1178.5	0.0103125	0.998	-0.259637	1
RECs	Myeloid	GNAI2	C5AR1	1	1902.7	0.065171	1232	0.496954	996	0.148208	1658	0.881147	3209	0.002	2418.5	0.0120482	0.491	0	0.825449
Myeloid	B	LGALS9	CD47	1	1759.5	0.0650394	1233	0.484624	1053	0.111763	1968	0.875083	3365	0	1178.5	0.0154366	0.692	-0.0511525	0.933875
LECs	T	NCAM1	PTPRA	1	1749.7	0.0648836	1236	0.468546	1114	0.0937983	2136	0.885149	3084	0	1178.5	0.0246012	0.315	0.0347621	0.691522
RECs	RECs	LTBP3	ITGB5	1	2156.1	0.0646355	1248	0.282347	1957	0.114301	1946	0.885802	3067.5	0.016	2562	0	0.541	#NAME?	0.860143
Mesenchymal	Endothelial	EFEMP1	EGFR	1	1924.3	0.0644869	1249	0.164792	2559	0.133886	1774	0.892323	2861	0	1178.5	0.016373	1	-0.21936	1
DCs	RECs	SEMA4D	ERBB2	1	2087.1	0.064184	1254	0.539413	886	0.0154583	2720	0.882237	3157	0.002	2418.5	0	0.053	NA	0.29961
RECs	DCs	HMGB1	HAVCR2	1	2092	0.0641052	1255	0.474814	1091	0.0831774	2227	0.874377	3381.5	0.009	2505.5	0	0.043	NA	0.276483
Myeloid	Endothelial	GNAI2	S1PR1	1	1822.9	0.0640999	1256	0.494887	1005	0.09359	2140	0.85941	3535	0	1178.5	0.0112945	0.635	-0.0621479	0.90625
Myeloid	Endothelial	ADAM17	MET	1	1843.1	0.0637815	1263	0.392018	1423	0.0987112	2095	0.879206	3256	0	1178.5	0.0399652	0.0056	0.30103	0.0877838
RECs	Myeloid	THBS1	SCARB1	1	2131.8	0.0636317	1265	0.30794	1816	0.0110385	2747	0.914716	1967	0.298	2864	0	0.703	#NAME?	0.941663
LECs	DCs	NCAM1	PTPRA	1	1773.7	0.063515	1268	0.463739	1134	0.0886222	2179	0.884061	3109	0	1178.5	0	0.768	#NAME?	0.970453
Endothelial	Mesenchymal	VCL	ITGB5	1	1773.3	0.0634131	1270	0.238077	2200	0.157701	1582	0.898384	2636	0	1178.5	0.0266646	0.858	-0.0603664	1
Endothelial	RECs	SERPINE1	ITGB5	1	2170.8	0.0631731	1278	0.155716	2604	0.0707184	2328	0.918054	1802	0.251	2842	0.0652174	0.313	0.176091	0.691522
RECs	DCs	THBS1	ITGA4	1	1567.2	0.063163	1280	0.496333	999	0.0730849	2307	0.947033	565	0.059	2685	0	0.098	NA	0.39146
RECs	RECs	SEMA4D	ERBB2	1	2000.3	0.0630953	1282	0.535825	896	0.105726	2034	0.881345	3200	0.019	2589.5	0	0.477	NA	0.814185
LECs	Myeloid	FN1	C5AR1	1	2015.6	0.0628112	1284	0.282403	1956	0.042898	2538	0.925108	1470	0.239	2830	0.0926748	0.072	0.129295	0.338412
RECs	Endothelial	CCN1	ITGA5	1	1724.2	0.0627991	1285	0.378102	1489	0.0941874	2134	0.938568	874	0.248	2839	0.152174	0.258	0.243038	0.635144
RECs	RECs	CALM1	RYR2	1	1966.2	0.0626018	1289	0.262481	2071	0.272523	838	0.89128	2904.5	0.09	2728.5	0	0.481	NA	0.816208
Plasma	RECs	SEMA4D	ERBB2	1	1862.7	0.0622595	1295	0.53307	906	0.0154687	2719	0.880646	3215	0	1178.5	0.0431034	0.088	0.39794	0.370392
DCs	RECs	TGFB1	ITGB5	1	2069.8	0.0619433	1301	0.333881	1676	0.111702	1969	0.886976	3023	0.001	2380	0	0.046	NA	0.279665
Mesenchymal	Mesenchymal	LUM	ITGB1	1	1868.5	0.0618603	1302	0.228657	2253	0.124334	1844	0.895019	2765	0	1178.5	0.0326998	0.0007	0.0597254	0.020099
Mesenchymal	Endothelial	LUM	ITGB1	1	1919.3	0.0618067	1304	0.228459	2255	0.0997219	2088	0.894979	2771	0	1178.5	0.0241697	0.832	-0.0502175	0.994969
Mesenchymal	RECs	DCN	EGFR	1	2248.3	0.0617985	1305	0.16499	2556	0.0925668	2147	0.902506	2470	0.123	2763.5	0.0214592	0.673	-0.146128	0.924538
Epithelial	Mesenchymal	SORBS1	ITGB5	1	1996.9	0.0611732	1320	0.190714	2419	0.112136	1965	0.884507	3102	0	1178.5	0.0181483	0.928	-0.083454	1
DCs	Myeloid	GNAI2	C5AR1	1	1763.1	0.0607925	1327	0.47631	1085	0.116604	1920	0.877457	3305	0	1178.5	0.033557	0.127	0.221849	0.450244
RECs	Plasma	THBS1	ITGA6	1	1826.4	0.0605617	1333	0.247308	2151	0.112088	1966	0.938191	889	0.168	2793	0.0344828	0.718	-0.60206	0.946885
RECs	Myeloid	COL5A1	SDC3	1	2359	0.0603441	1338	0.259232	2095	0.0132211	2733	0.89676	2693	0.461	2936	0	0.832	#NAME?	0.994969
Epithelial	Mesenchymal	VCL	ITGB5	1	1850.5	0.0603326	1339	0.225555	2269	0.136453	1748	0.896088	2718	0	1178.5	0.0289142	0.521	-0.00459575	0.845969
DCs	Endothelial	ADAM17	MET	1	2143.7	0.0603154	1340	0.381709	1472	0.0964479	2113	0.876207	3336	0.004	2457.5	0	0.661	#NAME?	0.919818
Mesenchymal	Mesenchymal	LTBP3	ITGB5	1	1888.5	0.0602545	1344	0.257207	2110	0.149833	1649	0.882204	3161	0	1178.5	0.0237963	0.0009	0.0589719	0.023945
Myeloid	Epithelial	ADAM17	MET	1	1925.7	0.0599146	1349	0.364659	1547	0.0857434	2208	0.875845	3346	0	1178.5	0.0265915	0.088	0.176091	0.370392
RECs	RECs	CALM1	PDE1A	1	2312.6	0.0598967	1350	0.287231	1931	0.079886	2257	0.874021	3390.5	0.036	2634.5	0	0.499	NA	0.831189
DCs	RECs	CALM2	PDE1A	1	2394.9	0.0597299	1352	0.242595	2178	0.0736061	2305	0.868475	3474	0.05	2665.5	0	0.041	NA	0.271461
Mesenchymal	LECs	LUM	ITGB1	1	1948.7	0.0595801	1355	0.220263	2290	0.0997038	2089	0.893242	2831	0	1178.5	0.0259726	0.565	-0.00877392	0.86908
LECs	Epithelial	IGFBP4	LRP6	1	2095.3	0.0595528	1356	0.238573	2197	0.081041	2243	0.865274	3502	0	1178.5	0.0195822	0.147	0.134699	0.485535
LECs	B	NCAM1	PTPRA	1	1837.1	0.0591893	1363	0.448545	1183	0.0813023	2241	0.880397	3220	0	1178.5	0.0187747	0.579	-0.0434657	0.877273
DCs	Endothelial	MAML2	NOTCH4	1	1466.3	0.0588707	1370	0.658562	609	0.102657	2060	0.947619	543	0.108	2749.5	0.0886076	0.735	-0.196295	0.954973
RECs	Mesenchymal	COL1A1	DDR2	1	2486	0.0585215	1381	0.0159315	3091	-0.211594	3334	0.923852	1508	0.907	3116	0.0343348	0.835	-0.30103	0.995683
LECs	RECs	NRG3	EGFR	1	2180.7	0.0576562	1398	0.36704	1537	0.07082	2326	0.891154	2910	0.093	2732.5	0.0238095	0.269	0	0.646313
Endothelial	Epithelial	TFPI	F3	1	1854.9	0.0576264	1400	0.335675	1669	0.107281	2014	0.887328	3013	0	1178.5	0.00893471	1	-0.430125	1
RECs	Endothelial	COL1A2	CD93	1	2176.2	0.0574376	1403	0.434387	1230	-0.0724251	3105	0.911743	2102	0.752	3041	0.0652174	0.161	0.477121	0.508606
Mesenchymal	Epithelial	CCN4	ITGB1	1	2234.7	0.0571201	1411	0.149129	2632	0.0570076	2433	0.862918	3519	0	1178.5	0.0169179	0.33	0.0327925	0.703159
RECs	RECs	HLA-A	ERBB2	1	2159.2	0.0570608	1413	0.533848	904	0.0461982	2508	0.874021	3390.5	0.018	2580.5	0.030303	0.074	Inf	0.341176
Endothelial	LECs	SEMA6A	PLXNA4	1	1842.7	0.0567735	1419	0.29603	1878	0.136263	1750	0.888167	2988	0	1178.5	0.0197044	0.701	-0.0791812	0.940722
Endothelial	Endothelial	SORBS1	ITGA1	1	1841.9	0.0567204	1420	0.146013	2649	0.146721	1671	0.907128	2291	0	1178.5	0.0417578	0.477	0.00207301	0.814185
DCs	Epithelial	ADAM17	MET	1	2226.8	0.0566587	1423	0.35435	1592	0.0834801	2223	0.872775	3409	0.007	2487	0.0243902	0.23	0.30103	0.607468
T	Epithelial	ADAM10	MET	1	1732.7	0.05665	1424	0.448409	1184	0.118905	1901	0.888595	2976	0	1178.5	0.0333551	0.045	0.139368	0.276483
RECs	Mesenchymal	LTBP3	ITGB5	1	2282.6	0.0564471	1428	0.241717	2183	0.10747	2013	0.87877	3272	0.011	2517	0.0343348	0.06	0.30103	0.31694
Epithelial	Myeloid	CD47	SIRPA	1	1809.5	0.056389	1429.5	0.425483	1266.5	0.109509	1993.5	0.881804	3179.5	0	1178.5	0.0282031	0.074	0.146128	0.341176
Myeloid	Epithelial	SIRPA	CD47	1	1809.5	0.056389	1429.5	0.425483	1266.5	0.109509	1993.5	0.881804	3179.5	0	1178.5	0.0282031	0.066	0.146128	0.32551
RECs	DCs	THBS1	SCARB1	1	2299	0.0563412	1431	0.261313	2075	-0.0214519	2942	0.909848	2168	0.327	2879	0	0.043	NA	0.276483
LECs	LECs	NCAM1	PTPRA	1	1897.1	0.0561475	1442	0.437861	1218	0.0680247	2346	0.877591	3301	0	1178.5	0.0188088	0.537	-0.00796893	0.856601
LECs	Epithelial	IGF1	IGF2R	1	2020.1	0.0560696	1444	0.250603	2142	0.0810055	2244	0.884937	3092	0	1178.5	0.0300261	0.207	0.131279	0.575
Mesenchymal	LECs	FGF14	FGFR1	1	2093.5	0.0560365	1445	0.185476	2445	0.119516	1894	0.864978	3505	0	1178.5	0.0163257	0.534	-0.00560388	0.853693
RECs	Mesenchymal	COL3A1	DDR2	1	2695	0.0558911	1449	0.00114773	3142	-0.145891	3253	0.901805	2505	0.921	3126	0.0386266	0.265	0.109144	0.640698
Endothelial	Mesenchymal	SERPINE1	ITGB5	1	2309.6	0.0551701	1470	0.115085	2781	0.0638875	2384	0.912812	2050	0.297	2863	0.0377358	0.999	-0.184386	1
Epithelial	RECs	VEGFA	EGFR	1	2226.5	0.0549192	1474	0.299387	1855	0.0720859	2312	0.895339	2755	0.096	2736.5	0	0.446	NA	0.790587
T	LECs	ADAM10	TSPAN15	1	1826.1	0.0547415	1478	0.431261	1245	0.105212	2041	0.881588	3188	0	1178.5	0.0194647	0.654	-0.0347621	0.917562
RECs	RECs	TLN1	ITGB5	1	2122.6	0.0547222	1480	0.284982	1947	0.119025	1898	0.896612	2698.5	0.019	2589.5	0.030303	0.236	0	0.614363
LECs	RECs	NCAM1	PTPRA	1	2146.5	0.0544716	1486	0.431975	1239	0.102451	2063	0.875954	3341	0.022	2603.5	0	0.448	NA	0.792195
RECs	Endothelial	COL1A1	ITGA5	1	1931.2	0.0542125	1490	0.350061	1606	-0.070988	3101	0.950842	467	0.614	2992	0.108696	0.605	-0.146128	0.892875
Mesenchymal	Endothelial	FGF14	FGFR1	1	2105.3	0.05414	1496	0.179131	2485	0.123932	1849	0.862955	3518	0	1178.5	0.0130984	0.883	-0.0927541	1
DCs	Mesenchymal	TGFB1	ITGB5	1	1968.1	0.0540961	1499	0.293251	1888	0.104871	2043	0.880006	3232	0	1178.5	0.00668896	0.959	-0.477121	1
LECs	RECs	TGFB1	ITGB5	1	2206.3	0.054083	1500	0.301186	1852	0.106089	2028	0.879994	3233	0.002	2418.5	0	0.508	#NAME?	0.83943
Endothelial	Epithelial	NID1	PTPRF	1	1940.1	0.0538822	1507	0.41491	1319	0.0858001	2207	0.867138	3489	0	1178.5	0.00962199	0.941	-0.234083	1
RECs	LECs	THBS1	LRP5	1	2053.2	0.0537927	1511	0.305858	1831	0.0292013	2619	0.925012	1473	0.242	2832	0.190476	0.203	0.90309	0.568243
Endothelial	Myeloid	SERPINE1	LRP1	1	1922.7	0.0537634	1514	0.0975906	2856	0.101907	2070	0.942748	716	0.004	2457.5	0.0781929	0.998	-0.29127	1
Endothelial	DCs	JAG1	CD46	1	1727.3	0.0537169	1516	0.398611	1398	0.119723	1892	0.898011	2652	0	1178.5	0.0126582	0.587	-0.30103	0.882478
Myeloid	RECs	HLA-A	ERBB2	1	1896.5	0.0536172	1521	0.521575	931	0.0600362	2408	0.870554	3444	0	1178.5	0.0361446	0.061	0.477121	0.319314
Mesenchymal	RECs	COL6A1	CD44	1	1919.2	0.0533989	1536	0.239243	2194	0.106543	2021	0.931384	1205	0.038	2640	0.150215	0.104	0.288796	0.405922
Endothelial	Endothelial	COL1A1	CD93	1	2134.8	0.0529812	1548	0.432034	1238	-0.190771	3312	0.931896	1179	1	3397	0.0882879	0.997	-0.180632	1
Epithelial	RECs	AGRN	ITGB1	1	2074.7	0.0529362	1550	0.40561	1361	0.108355	2006	0.890145	2932	0.012	2524.5	0.1	0.026	Inf	0.211798
Endothelial	RECs	CCN1	ITGB5	1	2260.2	0.0528189	1555	0.122141	2746	0.0575678	2424	0.922295	1586	0.609	2990	0.0434783	0.408	0	0.764341
DCs	Endothelial	CALM2	EGFR	1	1883.1	0.0527069	1561	0.239776	2191	0.132437	1784	0.896508	2701	0	1178.5	0.0506329	0.11	0.30103	0.412678
Epithelial	Myeloid	CCN1	TLR2	1	2151.5	0.0525407	1562	0.538355	889	-0.0421532	3024	0.911498	2113	0.964	3169.5	0.0636583	0.083	0.141752	0.361955
RECs	Epithelial	IL16	CD9	1	2063.5	0.0525047	1564	0.319903	1748	0.096145	2116	0.907131	2290	0.021	2599.5	0	0.502	#NAME?	0.835227
Mesenchymal	Mesenchymal	NID1	ITGAV	1	1783.7	0.0524782	1565	0.211216	2331	0.199893	1255	0.899512	2589	0	1178.5	0.0312338	0.811	-0.0164641	0.989857
Epithelial	Epithelial	COL4A5	CD47	1	1854.7	0.0524259	1566	0.360103	1567	0.11188	1967	0.887984	2995	0	1178.5	0.0261976	0.143	0.0669468	0.480533
LECs	Endothelial	COL1A1	CD93	1	2146.2	0.0523028	1569	0.430564	1247	-0.200459	3321	0.931486	1197	1	3397	0.125123	0.364	0.0545857	0.73561
Epithelial	Endothelial	MAML2	NOTCH4	1	1647.3	0.0522281	1572	0.631153	667	-0.00731566	2860	0.944567	657	0.006	2480.5	0.119588	0.628	-0.0230868	0.904719
DCs	B	ST6GAL1	CD22	1	2059.8	0.0521587	1573	0.611344	702	-0.202108	3323	0.916515	1874	0.237	2827	0.0900901	0.062	0.30103	0.320499
RECs	DCs	CALM3	KCNQ1	1	1739.9	0.0520334	1578	0.529075	914	0.121516	1872	0.882237	3157	0	1178.5	0	0.055	NA	0.306142
Mesenchymal	B	LUM	ITGB1	1	2049.3	0.0518088	1586	0.191654	2415	0.106155	2026	0.886392	3041	0	1178.5	0.021875	0.778	-0.0442037	0.975443
Mesenchymal	Epithelial	TFPI	F3	1	1946.9	0.0516897	1591	0.314088	1782	0.108803	2002	0.881778	3181	0	1178.5	0.0189173	0.816	-0.059314	0.990955
RECs	Myeloid	THBS1	LRP1	1	2048	0.0516588	1592	0.117283	2771	0.0573242	2429	0.945728	605	0.252	2843	0.0481928	0.821	-0.653213	0.991884
B	Myeloid	CD47	SIRPA	1	1893.1	0.0514851	1598.5	0.399131	1392.5	0.110877	1977.5	0.876979	3318.5	0	1178.5	0.0168837	0.629	-0.0357156	0.904812
Myeloid	B	SIRPA	CD47	1	1893.1	0.0514851	1598.5	0.399131	1392.5	0.110877	1977.5	0.876979	3318.5	0	1178.5	0.0168837	0.634	-0.0357156	0.90625
RECs	Endothelial	THBS1	ITGA6	1	2174.6	0.0507675	1612	0.183635	2455	-0.00579162	2848	0.932874	1133	0.233	2825	0.0869565	0.382	0	0.744489
Mesenchymal	Endothelial	SORBS1	ITGA1	1	1967.9	0.0505998	1620	0.111152	2794	0.13584	1756	0.902205	2491	0	1178.5	0.0456884	0.081	0.0777015	0.356449
RECs	RECs	CALM3	MYLK	1	2507.3	0.0502472	1631	0.255188	2121	0.0487022	2493	0.874021	3390.5	0.382	2901	0	0.461	NA	0.802091
Myeloid	RECs	LGALS9	PTPRK	1	2010.1	0.0501316	1634	0.42773	1258	0.122668	1866	0.895942	2730.5	0.016	2562	0	0.815	#NAME?	0.99057
Epithelial	Epithelial	CCN1	SDC4	1	1840.9	0.0497163	1640	0.666208	596	0.031202	2609	0.922195	1592	0.13	2767.5	0.056512	0.825	-0.0665357	0.991884
Epithelial	RECs	VEGFA	CD44	1	2064	0.0496515	1641	0.357978	1578	0.042591	2541	0.9165	1875	0.059	2685	0	0.504	#NAME?	0.837113
Plasma	Epithelial	COL4A4	CD47	1	2017.7	0.0493959	1647	0.314573	1777	0.0944882	2129	0.875321	3357	0	1178.5	0.0187207	0.433	0.0122345	0.785795
Myeloid	RECs	RTN4	TNFRSF19	1	2049.2	0.0491353	1649	0.327965	1696	0.118629	1902	0.898837	2619	0.001	2380	0.0361446	0.209	0.176091	0.577788
Endothelial	Endothelial	COL1A2	CD93	1	2365.8	0.048313	1664	0.419734	1288	-0.0700468	3097	0.90453	2383	1	3397	0.032412	0.962	-0.110032	1
LECs	B	ST6GAL1	CD22	1	2065.8	0.0482293	1665	0.596243	743	-0.243762	3369	0.91347	2018	0.013	2534	0.0424901	0.503	-0.00998422	0.836411
RECs	RECs	CALM1	KCNQ1	1	1880.7	0.0479623	1667	0.515214	951	0.145026	1682	0.896013	2723.5	0.001	2380	0	0.556	#NAME?	0.866738
RECs	Epithelial	COL4A5	CD47	1	2226.3	0.0479284	1669	0.33414	1675	0.0837526	2220	0.883445	3126	0.003	2441.5	0	0.402	NA	0.759974
Epithelial	B	COL4A5	CD47	1	1921.5	0.0478666	1671	0.333751	1678	0.113247	1951	0.883378	3129	0	1178.5	0.0206186	0.454	0	0.797456
Myeloid	Myeloid	LGALS9	PTPRC	1	1740.9	0.047831	1672	0.471973	1103	0.0153245	2724	0.913328	2027	0	1178.5	0.0443529	0.213	0.0320022	0.581638
RECs	LECs	FN1	ROBO4	1	2100.6	0.0478091	1674	0.368362	1530	-0.0134113	2896	0.926988	1390	0.667	3013	0.238095	0.083	0.69897	0.361955
RECs	Mesenchymal	TLN1	ITGB5	1	2254	0.0477898	1676	0.244351	2166	0.112194	1964	0.890163	2930	0.013	2534	0.00429184	0.929	-0.69897	1
RECs	Endothelial	CCN1	CAV1	1	2031.2	0.0477609	1677	0.291015	1906	0.0460603	2512	0.932381	1156	0.391	2905	0.326087	0.049	0.69897	0.29
LECs	Mesenchymal	TGFB1	ITGB5	1	2091.3	0.0472315	1691	0.260556	2085	0.0992586	2091	0.872655	3411	0	1178.5	0.0175978	0.396	0.0105931	0.753049
DCs	Endothelial	SEMA4D	MET	1	1958.7	0.0471898	1693	0.429307	1251	0.0296485	2617	0.886125	3054	0	1178.5	0	0.739	#NAME?	0.956741
LECs	Plasma	NCAM1	PTPRA	1	2038.3	0.0470775	1696	0.406003	1356	0.0501359	2484	0.867809	3477	0	1178.5	0.0177083	0.32	0.0401172	0.696174
Mesenchymal	DCs	HMGB1	HAVCR2	1	2028.7	0.0470243	1698	0.405907	1357	0.065719	2364	0.856349	3546	0	1178.5	0.00167224	0.992	-0.845098	1
RECs	RECs	CALM3	CACNA1C	1	2570.5	0.0470115	1699	0.204462	2363	-0.0287942	2972	0.894704	2781.5	0.742	3037	0	0.545	#NAME?	0.860839
LECs	Myeloid	NCAM1	PTPRA	1	2041.1	0.0469933	1700	0.405708	1359	0.0495319	2489	0.867706	3479	0	1178.5	0.0122087	0.794	-0.119975	0.982338
Epithelial	Mesenchymal	LAMC1	ITGA1	1	1823.5	0.046859	1706	0.161616	2581	0.166272	1498	0.910238	2154	0	1178.5	0.050446	0.015	0.0959181	0.157609
RECs	Endothelial	SEMA4D	MET	1	2111.1	0.0463893	1719	0.425719	1264	0.119916	1891	0.885259	3082	0.021	2599.5	0.173913	0.0033	0.90309	0.0601887
LECs	Mesenchymal	NCAM1	PTPRA	1	2034.9	0.0462737	1724	0.40318	1371	0.0601136	2407	0.866818	3494	0	1178.5	0.0165377	0.365	0.0199383	0.736604
RECs	Endothelial	ADAM10	MET	1	2134.7	0.0462408	1726	0.41512	1318	0.135863	1754	0.878142	3286	0.019	2589.5	0	0.505	#NAME?	0.837815
DCs	Endothelial	PSEN1	NOTCH1	1	1829.3	0.046218	1727	0.400415	1384	0.11734	1912	0.889614	2945	0	1178.5	0.0379747	0.158	0.176091	0.505182
Mesenchymal	RECs	APP	GRM7	1	1688	0.0461414	1730	0.984631	205	0.119581	1893	0.871259	3433.5	0	1178.5	0.0171674	0.387	0	0.750133
Endothelial	Mesenchymal	CCN1	ITGB5	1	2430.9	0.0461276	1731	0.0815108	2913	0.0507369	2473	0.9173	1842	0.981	3195.5	0.0639326	0.265	0.0341446	0.640698
Mesenchymal	RECs	TLN1	ITGB5	1	2240.5	0.0460939	1732	0.24503	2162	0.125913	1829	0.888384	2984	0.008	2495.5	0.00858369	0.837	-0.39794	0.996429
RECs	T	THBS1	ITGA4	1	1879.2	0.0459684	1734	0.320478	1742	0.0793564	2262	0.938473	877	0.148	2781	0.0240964	0.887	-0.778151	1
Endothelial	Mesenchymal	COL3A1	DDR2	1	2886.8	0.0458598	1739	-0.0195559	3210	-0.136667	3239	0.892692	2849	1	3397	0.0427257	0.016	0.130255	0.160554
RECs	LECs	IL16	CD9	1	2253.3	0.0457934	1742	0.266053	2048	0.0716709	2317	0.901208	2531	0.033	2628.5	0.047619	0.169	0.30103	0.519174
Plasma	Endothelial	SEMA4D	MET	1	1983.1	0.0457748	1744	0.422964	1276	0.029659	2616	0.88458	3101	0	1178.5	0.0248512	0.327	0.0450784	0.699336
Endothelial	Endothelial	MAML2	NOTCH4	1	1786.8	0.0455198	1751	0.603472	721	-0.0179712	2923	0.940856	793	0.104	2746	0.0906741	0.994	-0.0892232	1
LECs	Endothelial	LAMC1	ITGA1	1	1975.5	0.0453785	1758	0.139066	2682	0.104224	2049	0.908918	2210	0	1178.5	0.0472906	0.184	0.0901766	0.545603
Mesenchymal	Epithelial	LUM	ITGB1	1	2212.9	0.0453302	1761	0.167805	2544	0.0699795	2337	0.879491	3244	0	1178.5	0.0278376	0.007	0.137105	0.0953052
Epithelial	RECs	CDH1	PTPRM	1	1626.2	0.04512	1769	0.807012	373	0.0703866	2334	0.935402	1010	0.04	2645	0.1	0.266	0.176091	0.640698
Plasma	B	COL4A4	CD47	1	2088.7	0.0451001	1770	0.288221	1926	0.0958557	2117	0.870271	3452	0	1178.5	0.0238294	0.045	0.153815	0.276483
LECs	Endothelial	JAG1	NOTCH1	1	1943.5	0.0450589	1771	0.343125	1636	0.125333	1836	0.877803	3296	0	1178.5	0.0334975	0.026	0.252725	0.211798
LECs	RECs	IGF1	IGF2R	1	2497.2	0.044693	1781	0.199905	2380	0.0829958	2229	0.872878	3405	0.062	2691	0.0238095	0.186	Inf	0.546505
Endothelial	Mesenchymal	COL1A1	DDR2	1	2753.2	0.0446725	1782	-0.0196434	3211	-0.252718	3376	0.913793	2000	1	3397	0.0874786	0.214	0.0526065	0.582176
Epithelial	LECs	SORBS1	ITGA1	1	2464.3	0.0446314	1785	0.0697696	2939	0.050472	2479	0.896527	2700	0.002	2418.5	0.0483029	0.025	0.245982	0.209538
Epithelial	Epithelial	VEGFA	ITGB1	1	1935.7	0.0444178	1790	0.341469	1646	0.0935625	2141	0.890441	2923	0	1178.5	0.0377994	0.005	0.178247	0.0801105
DCs	Epithelial	SEMA4D	MET	1	2040.3	0.0443288	1794	0.401948	1378	0.0166807	2710	0.882931	3141	0	1178.5	0.0121951	0.495	0	0.827855
Epithelial	B	CGN	TGFBR2	1	1784.7	0.044315	1795	0.624743	676	0.0276194	2633	0.898297	2641	0	1178.5	0.0189003	0.805	-0.189056	0.987104
LECs	Endothelial	CCN1	CAV1	1	2048.2	0.0443081	1796	0.280502	1970	0.0643712	2376	0.929977	1262	0.247	2837	0.0876847	0.434	0.0199711	0.786134
LECs	Endothelial	FN1	ITGA6	1	2029.5	0.0442001	1801	0.163731	2565	0.0298621	2613	0.944253	663	0.009	2505.5	0.129064	0.629	-0.0380647	0.904812
B	Epithelial	ST6GAL1	EGFR	1	1597.7	0.0441259	1805	0.292413	1897	-0.00125827	2818	0.956973	290	0	1178.5	0.230241	0.44	0.0131614	0.788957
LECs	Mesenchymal	COL1A1	DDR2	1	2766.6	0.0441004	1807	-0.0211129	3217	-0.262405	3381	0.913284	2031	1	3397	0.0647726	0.544	-0.00774917	0.860839
LECs	B	TGFB1	CXCR4	1	1868.3	0.0440849	1808	0.38372	1464	0.077887	2271	0.898827	2620	0	1178.5	0.0385375	0.183	0.0997029	0.54375
RECs	RECs	CALM3	EGFR	1	2474.1	0.0440734	1809	0.289624	1918	0.0560725	2440	0.874021	3390.5	0.207	2813	0	0.434	NA	0.786134
LECs	RECs	TLN1	ITGB5	1	2335.9	0.0439933	1812	0.235303	2218	0.0997263	2087	0.88605	3057	0.009	2505.5	0	0.556	#NAME?	0.866738
RECs	Myeloid	GAS6	AXL	1	2246.5	0.0437879	1818	0.288014	1928	0.0650969	2370	0.901922	2502	0.026	2614.5	0.0481928	0.146	0.30103	0.485535
RECs	B	COL4A5	CD47	1	2320.7	0.0437603	1819	0.307788	1818	0.08512	2212	0.878678	3274	0.006	2480.5	0.02	0.252	0	0.628916
RECs	Epithelial	SEMA4D	MET	1	2204.9	0.0435769	1823	0.398359	1400	0.106948	2016	0.882044	3168	0.027	2617.5	0.0666667	0.073	Inf	0.33872
Epithelial	DCs	COL4A4	CD44	1	2190	0.0435652	1825	0.303478	1838	-0.00728152	2859	0.914874	1957	0.005	2471	0.0853659	0.091	0.367977	0.375391
DCs	LECs	TGFB1	ENG	1	2025.7	0.043476	1829	0.312727	1792	0.0858367	2204	0.883503	3125	0	1178.5	0.0505051	0.067	0.39794	0.327104
Epithelial	Mesenchymal	AGRN	ITGB1	1	1995.3	0.0434707	1831	0.356024	1586	0.0917783	2156	0.880136	3225	0	1178.5	0.0344509	0.0001	0.223143	0.00414286
RECs	Epithelial	ADAM10	MET	1	2219.3	0.0434374	1833	0.387761	1440	0.122895	1862	0.874756	3372	0.019	2589.5	0	0.353	NA	0.728094
Epithelial	Endothelial	AGRN	ITGB1	1	2036.7	0.043433	1834	0.355826	1588	0.0671658	2355	0.88009	3228	0	1178.5	0.0199313	0.479	0	0.814721
Myeloid	Endothelial	ADAM10	MET	1	2010.5	0.043316	1836	0.402508	1375	0.0752914	2289	0.874603	3374	0	1178.5	0.0165074	0.575	-0.0434657	0.873494
RECs	LECs	EFNA5	EPHA2	1	2133.8	0.0432205	1837	0.417285	1303	0.133217	1780	0.881414	3196	0.015	2553	0.0238095	0.236	Inf	0.614363
RECs	Myeloid	CALM3	KCNQ1	1	1869.4	0.0431043	1839	0.477202	1078	0.125799	1832	0.8721	3419.5	0	1178.5	0	0.685	#NAME?	0.931754
LECs	Epithelial	JAG1	CD46	1	1900.1	0.0431017	1842	0.327023	1701	0.134094	1773	0.887478	3006	0	1178.5	0.0496084	0.011	0.324511	0.12915
Mesenchymal	Endothelial	LAMC1	ITGA1	1	1982.7	0.043022	1843	0.121038	2751	0.124989	1838	0.906686	2303	0	1178.5	0.0392952	0.243	0.0321847	0.621977
Plasma	Epithelial	SEMA4D	MET	1	2068.5	0.0429996	1844	0.395605	1412	0.0166911	2709	0.881348	3199	0	1178.5	0.025481	0.149	0.0991315	0.488801
Endothelial	RECs	CCN2	EGFR	1	1920.5	0.0426531	1850	0.129938	2713	0.187799	1342	0.932482	1153.5	0.014	2544	0.173913	0.174	0.425969	0.525625
RECs	Myeloid	ADAM10	AXL	1	2195.6	0.0423435	1853	0.292422	1896	0.131265	1791	0.8916	2885	0.015	2553	0.0481928	0.08	0.30103	0.356375
Epithelial	Endothelial	VEGFA	ITGA9	1	1876.7	0.0422099	1858	0.357544	1580	0.115255	1934	0.893178	2833	0	1178.5	0.0109966	0.996	-0.408664	1
Endothelial	DCs	CCN1	ITGB2	1	2297.4	0.0421506	1861	0.233457	2225	0.0271945	2638	0.91841	1782	0.576	2981	0.0253165	0.633	-0.30103	0.90625
RECs	LECs	ADAM10	TSPAN15	1	2305.4	0.041974	1867	0.370613	1524	0.109202	1996	0.867009	3492	0.041	2648	0	0.407	NA	0.763454
Endothelial	LECs	LAMC1	ITGA1	1	2117.3	0.0419245	1870	0.0877947	2888	0.0728126	2309	0.905588	2341	0	1178.5	0.0374384	0.436	0.0115819	0.786808
Epithelial	LECs	AGRN	ITGB1	1	2062.7	0.0418683	1873	0.347629	1619	0.0671477	2356	0.878141	3287	0	1178.5	0.037859	0.007	0.31627	0.0953052
Epithelial	Epithelial	TFPI	F3	1	2158.1	0.0417241	1878	0.277851	1983	0.0747111	2295	0.87015	3456	0	1178.5	0.0220808	0.132	0.0987542	0.458443
Myeloid	Myeloid	GNAI2	C5AR1	1	2049.9	0.0416969	1879	0.386276	1447	0.0862173	2197	0.855702	3548	0	1178.5	0.0184198	0.012	0.14842	0.133846
LECs	Epithelial	TGFB1	CAV1	1	1924.1	0.0415939	1880	0.33042	1693	0.123827	1850	0.887087	3019	0	1178.5	0.0130548	0.902	-0.278754	1
Epithelial	LECs	FN1	ROBO4	1	2297.8	0.0415785	1882	0.351353	1604	-0.0362113	3004	0.922119	1602	1	3397	0.221932	0.081	0.327359	0.356449
Mesenchymal	Mesenchymal	HSPG2	ITGA2	1	2125.9	0.0415171	1884	0.114137	2784	0.079801	2258	0.901275	2525	0	1178.5	0.0333971	0.706	-0.0114717	0.9422
LECs	LECs	CD99	PILRB	1	1923.5	0.0415057	1886	0.301881	1846	0.101643	2072	0.898393	2635	0	1178.5	0.0334378	0.058	0.0658173	0.312639
Endothelial	Endothelial	COL1A1	ITGA5	1	2184.6	0.0413832	1890	0.314486	1778	-0.112112	3193	0.944133	665	1	3397	0.126665	1	-0.23089	1
Endothelial	LECs	NID1	ITGAV	1	2157.3	0.0412611	1894	0.174405	2514	0.0856727	2209	0.88811	2991	0	1178.5	0.0344828	0.092	0.163857	0.377369
LECs	DCs	IGF1	INSR	1	2554.3	0.0409679	1903	0.18197	2463	0.0128737	2738	0.88771	3002	0.05	2665.5	0.020202	0.393	0	0.752628
LECs	Endothelial	COL1A1	ITGA5	1	2196.4	0.0408532	1907	0.313017	1790	-0.121799	3212	0.943792	676	1	3397	0.100493	0.965	-0.244253	1
LECs	LECs	LAMB1	ITGA1	1	2578	0.0407636	1913	0.00672619	3123	0.0300368	2612	0.906853	2299	0.473	2943	0.0376176	0.274	0.0248236	0.652619
RECs	RECs	GNAI2	ADCY9	1	2004.3	0.040697	1915	0.430907	1246	0.133051	1782	0.896612	2698.5	0.001	2380	0.0606061	0.032	0.30103	0.23734
Myeloid	Epithelial	ADAM10	MET	1	2085.3	0.0406899	1916	0.375149	1503	0.0623235	2392	0.871133	3437	0	1178.5	0.0241741	0.056	0.176091	0.306994
Endothelial	Epithelial	CCN1	CAV1	1	2229.1	0.0406217	1917	0.151376	2620	0.0753055	2287	0.927095	1383	0.464	2938.5	0.0756014	0.759	-0.0791812	0.967516
Epithelial	Myeloid	COL4A4	CD44	1	1971.9	0.040592	1918	0.287257	1930	0.0107496	2749	0.91208	2084	0	1178.5	0.0370669	0.758	-0.0776049	0.967092
Epithelial	RECs	COL4A4	CD44	1	2302.9	0.040521	1919	0.28687	1935	-0.00512107	2845	0.91201	2092	0.088	2723.5	0	0.496	NA	0.828571
Mesenchymal	Endothelial	C3	CD46	1	1929.5	0.040488	1921	0.214421	2314	0.170847	1457	0.894849	2777	0	1178.5	0.0265087	0.922	-0.0979307	1
RECs	RECs	CCN1	ITGB5	1	2591.8	0.0404349	1926	0.0776033	2919	-0.0403685	3016	0.912165	2080	0.683	3018	0.030303	0.376	0	0.740217
Endothelial	RECs	TLN1	ITGB5	1	2433	0.0403926	1927	0.218631	2297	0.0867301	2195	0.881668	3184	0.016	2562	0.0434783	0.069	0.30103	0.332392
RECs	LECs	LAMA2	ITGA1	1	2493.2	0.0402551	1933	-0.0561314	3288	-0.114999	3200	0.936216	985	0.787	3060	0.0952381	0.43	0	0.78462
Mesenchymal	Mesenchymal	TLN1	ITGB5	1	2113.3	0.0402545	1934	0.204399	2364	0.119082	1897	0.881489	3193	0	1178.5	0.0204173	0.604	-0.00566726	0.891853
Plasma	Endothelial	COL1A1	CD93	1	2338.8	0.0402013	1936	0.404354	1365	-0.331051	3435	0.922597	1561	1	3397	0.0731537	0.28	0.0459884	0.661238
Myeloid	RECs	TIMP2	ITGB1	1	2237.7	0.0401053	1940	0.214644	2313	0.108578	2003	0.905784	2333	0.021	2599.5	0.0120482	0.709	-0.30103	0.942301
Myeloid	Mesenchymal	LGALS9	CD44	1	1965.9	0.0400507	1944	0.360854	1564	0.0402109	2557	0.899606	2586	0	1178.5	0.0289202	0.854	-0.0415293	1
Endothelial	Endothelial	JAG1	CD46	1	1982.7	0.0400016	1946	0.331717	1686	0.110509	1983	0.883697	3120	0	1178.5	0.029827	0.034	0.107905	0.242857
LECs	Myeloid	GNAI2	ADCY7	1	1828.3	0.0399703	1947	0.441188	1209	0.117157	1914	0.891438	2893	0	1178.5	0.0221976	0.659	-0.0413927	0.91924
Endothelial	RECs	RTN4	TNFRSF19	1	2288.3	0.0399157	1949	0.286566	1939	0.101117	2078	0.88899	2964	0.01	2511.5	0.0217391	0.269	0	0.646313
LECs	Myeloid	COL5A1	SDC3	1	2760	0.039892	1951	0.21253	2326	0.00387506	2786	0.875968	3340	1	3397	0.0144284	0.815	-0.110071	0.99057
RECs	Epithelial	GNAI2	ADCY9	1	1987.5	0.0398748	1952	0.42353	1275	0.161149	1550	0.895662	2742	0.002	2418.5	0.1	0.041	Inf	0.271461
DCs	LECs	APP	TSPAN15	1	2173.3	0.0398644	1953	0.38419	1457	0.105588	2036	0.889017	2963	0.004	2457.5	0.020202	0.389	0	0.751065
Myeloid	Endothelial	ANXA2	ROBO4	1	1989.7	0.0398492	1954	0.332564	1682	0.092516	2148	0.888296	2986	0	1178.5	0.0538662	0.0004	0.361028	0.0131818
Myeloid	DCs	LGALS9	CD44	1	2307.6	0.0397553	1957	0.359088	1572	-0.00921135	2867	0.899271	2598	0.014	2544	0.0134228	0.754	-0.30103	0.964109
RECs	RECs	THBS1	LRP5	1	2428.3	0.0397504	1958	0.193915	2402	-0.0136392	2898	0.913822	1999	0.338	2884.5	0.121212	0.173	Inf	0.525625
RECs	LECs	THBS1	ITGA6	1	2438.2	0.0396939	1960	0.111645	2790	-0.0617526	3076	0.924748	1484	0.332	2881	0	0.542	#NAME?	0.860839
Myeloid	Myeloid	ADAM10	AXL	1	2085.1	0.0396652	1961	0.279811	1974	0.0706933	2329	0.888402	2983	0	1178.5	0.0222976	0.61	-0.0162155	0.896364
RECs	T	LAMA2	CD44	1	2120.8	0.0396287	1962	0.133822	2704	0.00779051	2764	0.957435	272	0.384	2902	0.307229	0.52	-0.0167057	0.845969
DCs	Epithelial	GNAI2	CAV1	1	1766.7	0.0393377	1965	0.378644	1486	0.153233	1624	0.899738	2580	0	1178.5	0.0731707	0.11	0.477121	0.412678
RECs	RECs	CDH1	EGFR	1	2358.3	0.0393329	1966	0.413257	1325	0.0225745	2676	0.885802	3067.5	0.115	2757	0.0606061	0.008	0.30103	0.103111
Epithelial	Endothelial	CCN1	ITGA5	1	2151	0.0393313	1967	0.323759	1720	0.0285885	2626	0.923612	1516	0.445	2926	0.0591065	0.735	-0.0655015	0.954973
Myeloid	LECs	ADAM10	TSPAN15	1	2146.9	0.0393191	1968	0.358001	1577	0.0486307	2495	0.863197	3516	0	1178.5	0.0110988	0.769	-0.09691	0.970453
Myeloid	B	ST6GAL1	CD22	1	2305.2	0.0393128	1970	0.561977	837	-0.258762	3379	0.905042	2353	0.597	2987	0.0463097	0.065	0.101458	0.32551
Endothelial	LECs	CCN1	ITGAV	1	2342.8	0.0391059	1976	0.0904816	2875	0.0455039	2518	0.929066	1300	0.763	3045	0.0571429	0.902	-0.160851	1
RECs	Mesenchymal	FN1	ITGA2	1	2739.2	0.0390588	1978	-0.00852665	3171	-0.0678599	3091	0.905538	2343	0.898	3113	0.00858369	0.874	-0.653213	1
Myeloid	DCs	ANXA1	DYSF	1	1915.5	0.0390526	1979	0.330595	1690	0.117199	1913	0.893629	2817	0	1178.5	0.0201342	0.537	-0.124939	0.856601
Myeloid	RECs	TLN1	ITGB5	1	2450.8	0.0390444	1980	0.212388	2328	0.0936793	2138	0.879886	3237	0.017	2571	0.0120482	0.446	0	0.790587
RECs	Myeloid	THBS1	PTPRJ	1	1692.2	0.0388264	1991	0.416187	1314	0.101951	2069	0.951322	447	0.038	2640	0.192771	0.602	-0.157608	0.891169
DCs	Myeloid	GAS6	AXL	1	2330.4	0.0387835	1993	0.263601	2059	0.0457546	2516	0.896422	2704	0.001	2380	0.0201342	0.533	-0.124939	0.853693
LECs	DCs	COL4A5	CD44	1	2165.1	0.0387294	1994	0.306181	1829	0.0210648	2686	0.917399	1836	0.006	2480.5	0.10101	0.051	0.39794	0.293452
Endothelial	Epithelial	ST6GAL1	EGFR	1	1742.3	0.0386856	1996	0.244139	2167	-0.0403904	3017	0.954181	353	0	1178.5	0.195189	0.558	-0.0075795	0.866738
Epithelial	Epithelial	VEGFA	CD44	1	2005.7	0.0386713	1997	0.309089	1811	0.0137043	2730	0.906426	2312	0	1178.5	0.0407934	0.237	0.0417913	0.61586
Endothelial	Myeloid	THBS1	SCARB1	1	2668.6	0.0386498	1998	0.239482	2193	-0.0748001	3111	0.893151	2835	0.987	3206	0.0529974	0.071	0.205546	0.335342
LECs	Mesenchymal	TLN1	ITGB5	1	2198.1	0.03842	2005	0.194673	2401	0.0928954	2144	0.879031	3262	0	1178.5	0.0167497	0.888	-0.063794	1
Endothelial	DCs	THBS1	ITGA4	1	1689.3	0.0383651	2007	0.427875	1255	-0.0127538	2889	0.933041	1117	0	1178.5	0	0.952	#NAME?	1
Epithelial	Myeloid	CGN	TGFBR2	1	1919.9	0.038364	2008	0.595673	748	0.00595435	2776	0.891518	2889	0	1178.5	0.0257857	0.463	0	0.802091
LECs	Mesenchymal	IGF1	IGF2R	1	2331.1	0.0382764	2010	0.171311	2529	0.0574654	2426	0.864028	3512	0	1178.5	0.019612	0.048	0.0910805	0.28642
LECs	Mesenchymal	COL3A1	DDR2	1	3002.8	0.0382027	2011	-0.0353594	3240	-0.140509	3245	0.883623	3121	1	3397	0.0258666	0.723	-0.0391214	0.950023
DCs	RECs	GNAI2	ADCY9	1	1886.7	0.0379627	2019	0.410263	1337	0.101448	2075	0.893343	2824	0	1178.5	0	0.066	NA	0.32551
LECs	LECs	TGFB1	ENG	1	2151.5	0.0379591	2020	0.280032	1972	0.0802239	2252	0.876336	3335	0	1178.5	0.0196796	0.274	0.0318891	0.652619
RECs	RECs	LRIG1	EGFR	1	2151.5	0.0379255	2021	0.327345	1699	0.0819883	2236	0.910426	2147	0.044	2654.5	0.030303	0.343	0	0.717677
DCs	T	TGFB1	CXCR4	1	2050.5	0.0378705	2023	0.314672	1774	0.0619666	2395	0.891706	2882	0	1178.5	0.0269608	0.436	0	0.786808
Epithelial	Endothelial	COL1A1	CD93	1	2383	0.0378078	2026	0.39917	1391	-0.287002	3411	0.920377	1690	1	3397	0.0927835	0.404	0.0334238	0.760779
DCs	Epithelial	HLA-A	APLP2	1	1941.9	0.0377336	2028	0.34367	1634	0.0989488	2093	0.894884	2776	0	1178.5	0.0609756	0.055	0.39794	0.306142
DCs	Endothelial	COL1A1	CD93	1	2344.2	0.0376688	2030	0.398868	1395	-0.269213	3389	0.920241	1696	0.99	3211	0.0126582	0.819	-0.60206	0.991277
Plasma	Endothelial	MAML2	NOTCH4	1	2042.7	0.0376158	2033	0.570858	816	-0.108433	3183	0.935321	1014	0.963	3167.5	0.0672034	0.98	-0.135	1
LECs	Mesenchymal	LAMB2	CD44	1	2169.1	0.0375193	2036	0.188828	2430	0.0329557	2597	0.899112	2604	0	1178.5	0.0313792	0.525	-0.00437948	0.848189
B	RECs	CD22	PTPRC	1	2360.5	0.0375127	2037	0.601793	723	-0.045278	3033	0.881222	3206.5	0.183	2803	0	0.544	#NAME?	0.860839
LECs	RECs	CCN1	ITGB5	1	2671.2	0.0375117	2038	0.0670902	2948	-0.0220576	2944	0.909112	2204	0.995	3222	0	0.608	#NAME?	0.89548
Mesenchymal	RECs	EFEMP1	EGFR	1	2830.4	0.0374691	2039	0.0585477	2968	0.0155441	2718	0.863329	3515	0.407	2912	0.0128755	0.418	0	0.776918
RECs	Endothelial	YBX1	NOTCH1	1	2226.8	0.0373668	2040	0.368553	1528	0.111422	1973	0.881844	3174.5	0.002	2418.5	0	0.531	#NAME?	0.853603
Endothelial	Myeloid	GNAI2	ADCY7	1	1919.9	0.0372555	2045	0.41633	1311	0.101697	2071	0.887987	2994	0	1178.5	0.0260643	0.266	0.0621479	0.640698
LECs	DCs	LAMB2	CD44	1	2536	0.0372425	2046	0.187062	2436	-0.0164665	2915	0.898775	2623	0.046	2660	0.0505051	0.103	0.39794	0.404743
LECs	LECs	IGF1	IGF2R	1	2365.9	0.0372177	2047	0.166593	2549	0.0433431	2533	0.862372	3522	0	1178.5	0.0196796	0.064	0.0988359	0.324476
DCs	Epithelial	GNAI2	ADCY9	1	1851.5	0.0371958	2048	0.402886	1372	0.129545	1799	0.892367	2860	0	1178.5	0.0487805	0.132	0.30103	0.458443
RECs	Epithelial	CALM1	KCNQ1	1	1893.6	0.0371603	2050	0.425154	1270	0.12401	1846	0.88351	3123.5	0	1178.5	0	0.382	NA	0.744489
RECs	DCs	CALM3	INSR	1	2352.1	0.0371578	2051	0.351899	1601	0.0467887	2504	0.888737	2972.5	0.035	2632	0	0.066	NA	0.32551
DCs	Epithelial	CALM2	KCNQ1	1	1981.1	0.0370568	2056	0.380518	1479	0.11773	1908	0.878324	3284	0	1178.5	0.0243902	0.222	0.30103	0.59556
Myeloid	Myeloid	LGALS9	CD44	1	2069.9	0.0370421	2057	0.342867	1637	0.00881982	2755	0.896024	2722	0	1178.5	0.035143	0.105	0.0679463	0.408725
Endothelial	LECs	LAMB1	ITGA1	1	2702.9	0.0370188	2059	-0.0104933	3176	0.0124596	2741	0.902702	2459	0.822	3079.5	0.0315271	0.567	-0.0263289	0.86908
Myeloid	RECs	LGALS9	CD44	1	2412.6	0.0369773	2061	0.342479	1642	-0.00705089	2857	0.895942	2730.5	0.139	2772.5	0.0240964	0.463	0	0.802091
Epithelial	Myeloid	GAS6	AXL	1	2148.5	0.0369662	2062	0.254735	2124	0.0353593	2582	0.894172	2796	0	1178.5	0.0410959	0.026	0.176091	0.211798
Mesenchymal	RECs	TIMP2	ITGB1	1	2316.4	0.0369174	2064	0.193321	2406	0.108954	2000	0.90219	2492	0.028	2620	0.0257511	0.534	-0.0669468	0.853693
Endothelial	LECs	FN1	ITGA6	1	2241.2	0.0368471	2067	0.107553	2806	-0.00221855	2822	0.939266	851	0.046	2660	0.0965517	0.898	-0.170142	1
DCs	Myeloid	APP	TNFRSF21	1	1809.7	0.0368416	2068	0.420427	1282	0.127359	1814	0.896416	2706	0	1178.5	0.0134228	0.73	-0.30103	0.953604
RECs	Epithelial	THBS1	CD47	1	2440.6	0.0367974	2070	0.152695	2617	-0.0232752	2954	0.920539	1679	0.337	2883	0	0.388	NA	0.750133
Endothelial	Plasma	THBS1	ITGA6	1	2314.3	0.0367851	2071	0.17885	2488	0.0262498	2648	0.922057	1603	0.122	2761.5	0.0938047	0.391	0.0336831	0.751852
Myeloid	DCs	GNAI2	ADCY7	1	1860.1	0.0367494	2072	0.490564	1021	0.107071	2015	0.887305	3014	0	1178.5	0.0268456	0.229	0.124939	0.605931
Endothelial	RECs	JAG1	NOTCH2	1	2069.5	0.0366932	2074	0.344528	1631	0.151285	1637	0.899589	2587	0.002	2418.5	0.0217391	0.377	0	0.740217
LECs	RECs	FBN1	ITGB1	1	2174.2	0.0366858	2075	0.147956	2637	0.111629	1971	0.923117	1543	0.04	2645	0	0.798	#NAME?	0.983072
Epithelial	Endothelial	ANXA1	DYSF	1	1897.3	0.0364647	2081	0.337858	1658	0.150559	1644	0.890326	2925	0	1178.5	0.0371134	0.122	0.141329	0.44005
Epithelial	B	AGRN	ITGB1	1	2153.3	0.0364072	2085	0.319021	1751	0.0735994	2306	0.870463	3446	0	1178.5	0.0120275	0.677	-0.109144	0.925648
RECs	DCs	CALM1	KCNQ1	1	2226.4	0.0362565	2088	0.417618	1301	0.0858187	2206	0.882237	3157	0.001	2380	0	0.047	NA	0.283368
DCs	DCs	CALM2	KCNQ1	1	2072.7	0.0361555	2093	0.372983	1517	0.0795388	2260	0.877002	3315	0	1178.5	0.0186916	0.314	0	0.691522
LECs	RECs	COL4A5	CD44	1	2276	0.0360231	2095	0.289573	1920	0.0232253	2673	0.914612	1975	0.085	2717	0.142857	0.07	0.778151	0.333333
RECs	RECs	CD99	CD99L2	1	2051.2	0.0357259	2105	0.337775	1659	0.140495	1720	0.909423	2191.5	0.018	2580.5	0	0.627	#NAME?	0.904177
Epithelial	Mesenchymal	HSPG2	ITGA2	1	2630	0.0357252	2106	0.0874733	2890	0.0481625	2498	0.894387	2791	0.299	2865	0.0462934	0.0003	0.195265	0.0102353
RECs	LECs	FBN1	ITGA5	1	2604.6	0.0357012	2109	0.105862	2819	0.0358232	2581	0.89723	2670	0.255	2844	0.0238095	0.367	0	0.737389
Mesenchymal	B	HMGB1	CXCR4	1	2005.7	0.0355252	2112	0.307398	1820	0.0684208	2342	0.899988	2576	0	1178.5	0.0370313	0.064	0.0758953	0.324476
RECs	Mesenchymal	CCN1	ITGB5	1	2709	0.0353124	2119	0.0369727	3032	-0.0471994	3038	0.906585	2307	0.772	3049	0.103004	0.06	0.380211	0.31694
Endothelial	Mesenchymal	TLN1	ITGB5	1	2286.3	0.0352754	2120	0.178	2498	0.0798992	2255	0.874417	3380	0	1178.5	0.0201154	0.164	0.0575113	0.513053
Mesenchymal	B	ADAM12	ITGB1	1	2072.3	0.0350669	2127	0.183903	2452	0.127723	1812	0.894358	2792	0	1178.5	0.0232812	0.967	-0.127844	1
RECs	RECs	CALM1	MYLK	1	2767.5	0.0350118	2128	0.143731	2659	0.013005	2736	0.874021	3390.5	0.44	2924	0	0.485	NA	0.821074
DCs	RECs	CALM2	MYLK	1	2835.4	0.0349143	2132	0.0990954	2845	0.00672509	2768	0.868475	3474	0.511	2958	0	0.041	NA	0.271461
Mesenchymal	Endothelial	ANXA1	DYSF	1	1916.1	0.034811	2134	0.32881	1695	0.157884	1580	0.888039	2993	0	1178.5	0.0338375	0.012	0.135063	0.133846
RECs	B	TGM2	ITGA4	1	2365.1	0.0347686	2136	0.255936	2116	0.0668922	2358	0.896048	2720	0.008	2495.5	0.1	0.044	0.69897	0.276483
LECs	Myeloid	LAMB2	CD44	1	2280.3	0.0347009	2137	0.17084	2530	0.00156467	2804	0.895514	2752	0	1178.5	0.0283019	0.566	-0.0248236	0.86908
Myeloid	Myeloid	A2M	LRP1	1	1813.9	0.0346824	2138	0.0976154	2855	0.112753	1956	0.936947	942	0	1178.5	0.134028	0.0001	0.160094	0.00414286
LECs	RECs	LAMB2	CD44	1	2628.4	0.0346402	2139	0.170453	2532	-0.014306	2903	0.895432	2753	0.21	2815	0	0.507	#NAME?	0.838734
LECs	LECs	FN1	ITGA6	1	2354.2	0.034559	2140	0.0917402	2871	-0.0260989	2963	0.937411	921	0.322	2876	0.109718	0.191	0.0329277	0.555567
Endothelial	Mesenchymal	JAG1	NOTCH2	1	1908.3	0.034453	2141	0.330568	1691	0.125138	1837	0.896708	2694	0	1178.5	0.0319663	0.318	0.0261966	0.694951
LECs	LECs	TIMP2	ITGB1	1	2132.3	0.0344376	2142	0.179645	2477	0.0798888	2256	0.899079	2608	0	1178.5	0.031348	0.166	0.0377886	0.514316
Mesenchymal	DCs	SEMA3D	PLXND1	1	2458.3	0.0344105	2143	0.178518	2494	0.0909154	2164	0.886775	3033	0.004	2457.5	0.0351171	0.117	0.176091	0.430038
Endothelial	LECs	CCN1	ITGA5	1	2541	0.0343883	2144	0.0632272	2954	0.0237526	2667	0.918738	1764	0.967	3176	0.0591133	0.522	-0.0142404	0.847118
B	T	ALCAM	CD6	1	1923.5	0.0343567	2147	0.414206	1321	0.114416	1944	0.886857	3027	0	1178.5	0.0290756	0.126	0.0750082	0.447246
RECs	Myeloid	FN1	C5AR1	1	2684.5	0.0343231	2148	0.174076	2515	-0.0870766	3138	0.901295	2524	0.858	3097.5	0.0361446	0.365	0.176091	0.736604
Endothelial	Endothelial	ANXA1	DYSF	1	1944.1	0.0342981	2150	0.326004	1705	0.146009	1672	0.887299	3015	0	1178.5	0.0192881	0.954	-0.0995881	1
T	Endothelial	COL1A1	CD93	1	2459.6	0.0342447	2153	0.391452	1424	-0.365842	3459	0.916673	1865	1	3397	0.0662813	0.545	-0.0124448	0.860839
Myeloid	LECs	FN1	ROBO4	1	2455.8	0.0342242	2154	0.331277	1688	-0.0626728	3079	0.914836	1961	1	3397	0.147059	0.0017	0.333341	0.0373485
Endothelial	DCs	THBS1	SCARB1	1	2796.8	0.0342215	2155	0.192855	2409	-0.107291	3180	0.887204	3018	0.995	3222	0.0253165	0.332	0.30103	0.706383
LECs	DCs	JAG1	CD46	1	2439.4	0.0342062	2156	0.25889	2097	0.0855496	2211	0.875409	3353	0.001	2380	0.040404	0.073	0.60206	0.33872
Myeloid	Mesenchymal	TLN1	ITGB5	1	2293.9	0.0340981	2160	0.171758	2527	0.0868484	2191	0.872541	3413	0	1178.5	0.0135095	0.982	-0.105195	1
Epithelial	LECs	CD38	PECAM1	1	1940.9	0.0339692	2164	0.314217	1781	0.0231727	2674	0.91573	1907	0	1178.5	0.0221932	0.976	-0.313619	1
Epithelial	Mesenchymal	FN1	ITGA2	1	2905.4	0.0339686	2165	-0.0255358	3227	-0.0906599	3147	0.899394	2591	1	3397	0.075669	0.348	0.0426302	0.72448
RECs	Endothelial	FN1	ROBO4	1	2539.8	0.0339492	2166	0.193107	2408	-0.0610332	3074	0.914522	1978	0.813	3073	0	0.635	#NAME?	0.90625
Plasma	Mesenchymal	COL1A1	DDR2	1	2957.6	0.0338968	2169	-0.0473237	3267	-0.392998	3473	0.902281	2482	1	3397	0.0381777	0.48	0.00200367	0.814988
Myeloid	RECs	ADAM17	IL6R	1	2463.4	0.0338511	2170	0.248312	2145	0.0574324	2427	0.886808	3031	0.014	2544	0.0120482	0.523	-0.30103	0.847318
DCs	Endothelial	YBX1	NOTCH1	1	2089.5	0.0338485	2171	0.342099	1643	0.0947211	2126	0.876594	3329	0	1178.5	0.0126582	0.41	0	0.767097
LECs	Myeloid	IGF1	INSR	1	2425.3	0.0338339	2173	0.14771	2640	-0.00487885	2840	0.877815	3295	0	1178.5	0.0155383	0.811	-0.121044	0.989857
LECs	LECs	VWF	SIRPA	1	1938.5	0.0336879	2179	0.39301	1419	0.0805373	2249	0.897278	2667	0	1178.5	0.0411007	0.0023	0.132363	0.0453742
Myeloid	LECs	ADAM17	ITGA5	1	2315.3	0.0336188	2183	0.147715	2639	0.0611508	2400	0.881833	3176	0	1178.5	0.0205327	0.466	0	0.804405
RECs	B	THBS1	CD47	1	2520.2	0.0335972	2185	0.126343	2730	-0.0219078	2943	0.917148	1846	0.373	2897	0.08	0.302	0.60206	0.684754
RECs	Myeloid	GNAI2	ADCY7	1	2229.7	0.0335572	2187	0.382465	1466	0.11546	1931	0.882681	3146	0.002	2418.5	0.0120482	0.494	0	0.827855
DCs	Epithelial	APP	LRP6	1	2464.9	0.0333139	2190	0.229663	2244	0.0855784	2210	0.88494	3091	0.019	2589.5	0.0609756	0.049	0.69897	0.29
Epithelial	Endothelial	ANXA1	EGFR	1	2170.1	0.0331648	2194	0.121913	2748	0.110714	1980	0.895519	2750	0	1178.5	0.0378007	0.193	0.09691	0.55747
DCs	Plasma	TGFB1	CXCR4	1	2197.7	0.0330978	2200	0.276199	1992	0.0438236	2530	0.885029	3088	0	1178.5	0.00930233	0.753	-0.39794	0.964106
RECs	LECs	MAML2	NOTCH1	1	2048.5	0.0330753	2201	0.349563	1609	-0.0504462	3047	0.946933	567	0.225	2818.5	0.285714	0.084	0.380211	0.364671
LECs	T	TGFB1	CXCR4	1	2173.7	0.0330649	2202	0.281977	1960	0.0563539	2438	0.884978	3090	0	1178.5	0.0218978	0.567	-0.0209339	0.86908
LECs	B	JAG1	NOTCH2	1	1957.3	0.0330616	2203	0.299689	1854	0.134308	1771	0.894784	2780	0	1178.5	0.0227273	0.739	-0.10067	0.956741
Epithelial	RECs	LRIG1	EGFR	1	2319.7	0.0330348	2204	0.261916	2074	0.0821521	2235	0.904635	2381	0.07	2704.5	0.0333333	0.3	0	0.6845
RECs	RECs	TGM2	ITGB1	1	2427	0.032999	2205	0.177722	2500	0.0917842	2155	0.900962	2541	0.094	2734	0.030303	0.29	0	0.67496
Myeloid	Mesenchymal	TIMP2	ITGB1	1	2154.5	0.0329341	2208	0.165058	2555	0.0920004	2152	0.897035	2679	0	1178.5	0.031422	0.174	0.0375372	0.525625
Epithelial	Endothelial	SORBS1	ITGA1	1	2817.1	0.0329191	2210	0.0104485	3104	0.020324	2691	0.881533	3190	0.358	2890.5	0.0261168	0.158	0.102662	0.505182
LECs	Mesenchymal	CCN2	LRP1	1	1803.5	0.0329159	2211	0.142622	2667	0.157459	1585	0.927275	1376	0	1178.5	0.0831125	0.097	0.0504606	0.388536
Endothelial	LECs	FBN1	ITGA5	1	2582.4	0.0329122	2212	0.0912464	2872	0.0551666	2445	0.893419	2821	0.016	2562	0.026601	0.463	0	0.802091
Myeloid	Endothelial	TIMP2	ITGB1	1	2196.9	0.0329055	2215	0.16486	2558	0.067388	2353	0.896995	2680	0	1178.5	0.0251955	0.611	-0.042752	0.896364
T	Mesenchymal	ADAM10	AXL	1	2221.9	0.0329002	2216	0.200704	2377	0.102159	2067	0.87879	3271	0	1178.5	0.0213383	0.255	0.0222764	0.630973
Endothelial	Endothelial	NID1	ITGAV	1	2378.7	0.0327822	2221	0.109428	2800	0.0670712	2357	0.87616	3337	0	1178.5	0.0145158	0.981	-0.140999	1
LECs	Mesenchymal	CCN1	ITGB5	1	2815.2	0.0327595	2222	0.0264597	3053	-0.0288885	2973	0.903358	2431	1	3397	0.0355136	0.81	-0.0396213	0.989469
RECs	RECs	CALM1	CACNA1C	1	2802.7	0.0327572	2223	0.0930053	2869	-0.0644915	3083	0.894704	2781.5	0.783	3057	0	0.575	#NAME?	0.873494
Endothelial	LECs	THBS1	LRP5	1	2582.6	0.0326736	2226	0.2374	2207	-0.0566373	3061	0.905783	2334	0.831	3085	0.0275862	0.877	-0.18631	1
LECs	DCs	LAMC1	CD44	1	2209.5	0.0326681	2228	0.185361	2446	0.0338492	2591	0.928966	1302	0.006	2480.5	0.0606061	0.454	0	0.797456
DCs	RECs	CALM2	CACNA1C	1	2868.5	0.032666	2229	0.0483699	2998	-0.0707714	3100	0.889955	2938	0.819	3077.5	0	0.045	NA	0.276483
T	Epithelial	HLA-A	APLP2	1	2066.5	0.0324099	2233	0.298661	1861	0.103577	2055	0.887513	3005	0	1178.5	0.0323741	0.035	0.144377	0.248166
LECs	Endothelial	TGFB1	EGFR	1	2185.7	0.0323985	2234	0.157629	2596	0.0870683	2187	0.895881	2733	0	1178.5	0.008867	1	-0.508155	1
RECs	DCs	CCN1	ITGB2	1	2607.2	0.0322679	2239	0.188919	2429	-0.0707419	3099	0.907823	2254	0.671	3015	0	0.061	NA	0.319314
LECs	Myeloid	A2M	LRP1	1	1903.9	0.0322488	2240	0.0838349	2905	0.0919422	2153	0.934764	1043	0	1178.5	0.121532	0.0044	0.158601	0.075503
RECs	LECs	CD99	PILRB	1	2407.7	0.0321836	2241	0.228894	2251	0.124559	1841	0.88618	3053	0.043	2652.5	0.0238095	0.301	Inf	0.684754
Myeloid	Endothelial	ADAM17	NOTCH1	1	2248.3	0.0320617	2243	0.215427	2311	0.0655471	2366	0.88288	3143	0	1178.5	0.0225891	0.358	0.0347621	0.732158
DCs	RECs	ADAM17	IL6R	1	2529.2	0.0320115	2245	0.238003	2201	0.0551691	2444	0.883973	3111	0.04	2645	0	0.061	NA	0.319314
T	RECs	ADAM10	IL6R	1	2220.5	0.0320066	2246	0.332062	1684	0.0905938	2166	0.898562	2626.5	0.001	2380	0.0361446	0.265	0.176091	0.640698
RECs	T	CALM1	PTPRA	1	2405.2	0.0319772	2249	0.283201	1954	0.0719083	2313	0.88334	3130	0.001	2380	0.0421687	0.09	0.367977	0.373391
DCs	Mesenchymal	TGFB1	TGFBR3	1	2425.9	0.0319471	2250	0.202931	2372	0.0969508	2109	0.888541	2980	0.002	2418.5	0.0100334	0.935	-0.39794	1
LECs	Mesenchymal	GAS6	AXL	1	2256.7	0.031898	2253	0.183228	2457	0.0648361	2373	0.88699	3022	0	1178.5	0.0182339	0.971	-0.09691	1
Epithelial	Mesenchymal	COL1A1	DDR2	1	2993.2	0.0318787	2254	-0.0525078	3277	-0.348949	3450	0.899541	2588	1	3397	0.0784374	0.018	0.181231	0.172277
Epithelial	Epithelial	AGRN	ITGB1	1	2280.7	0.0318546	2255	0.295171	1880	0.0374234	2570	0.862744	3520	0	1178.5	0.0205838	0.028	0.149298	0.21828
DCs	Myeloid	ADAM17	RHBDF2	1	2024.9	0.0318428	2256	0.30598	1830	0.081871	2238	0.898784	2622	0	1178.5	0.033557	0.31	0.09691	0.690476
DCs	LECs	ADAM17	ITGA5	1	2653.4	0.0317919	2258	0.137407	2690	0.0588875	2412	0.878891	3267	0.038	2640	0.030303	0.184	0.176091	0.545603
DCs	Mesenchymal	COL1A1	DDR2	1	2992.8	0.0317614	2259	-0.0528089	3280	-0.33116	3436	0.899375	2592	1	3397	0.0301003	0.521	-0.0234811	0.845969
RECs	Plasma	HMGB1	CXCR4	1	2455.6	0.0317456	2260	0.23609	2216	0.046203	2507	0.89481	2778	0.011	2517	0.0258621	0.401	0	0.759569
LECs	Mesenchymal	TIMP2	CD44	1	2082.3	0.0317226	2261	0.162071	2579	0.0464547	2505	0.916119	1888	0	1178.5	0.0451606	0.771	-0.0266886	0.972546
Myeloid	LECs	TIMP2	ITGB1	1	2230.5	0.0317201	2262	0.156663	2600	0.0673699	2354	0.895288	2758	0	1178.5	0.0216426	0.81	-0.0901766	0.989469
Mesenchymal	Endothelial	ANXA1	EGFR	1	2192.7	0.0316607	2263	0.112865	2787	0.118039	1907	0.893328	2828	0	1178.5	0.0288477	0.432	0.0106945	0.784962
Mesenchymal	LECs	TGM2	ITGB1	1	2117.3	0.0316127	2266	0.167583	2545	0.110387	1986	0.899031	2611	0	1178.5	0.0329694	0.202	0.0333679	0.567086
B	Endothelial	ST6GAL1	EGFR	1	1879.5	0.0316059	2267	0.19196	2413	-0.0503172	3046	0.949555	493	0	1178.5	0.105263	0.952	-0.180456	1
Mesenchymal	DCs	SORBS1	INSR	1	2344.2	0.0315958	2268	0.144522	2654	0.0878369	2185	0.912762	2052	0.016	2562	0.0301003	0.845	-0.191886	1
Epithelial	Epithelial	COL4A4	CD44	1	2233.1	0.03156	2272	0.23798	2202	-0.0340078	2994	0.901452	2519	0	1178.5	0.0363024	0.201	0.0522733	0.567023
LECs	DCs	TIMP2	CD44	1	2438.1	0.0314886	2275	0.160305	2587	-0.00296749	2826	0.915834	1896	0.023	2606.5	0.020202	0.705	-0.30103	0.9422
LECs	B	LAMB1	CD44	1	2031.1	0.0314726	2276	0.101619	2832	0.0329972	2596	0.929642	1273	0	1178.5	0.0790514	0.351	0.0338583	0.726034
Plasma	Endothelial	COL1A1	ITGA5	1	2391.6	0.0314009	2277	0.286806	1937	-0.252392	3375	0.93639	972	1	3397	0.0952048	0.752	-0.0461565	0.964103
Endothelial	Epithelial	HLA-A	APLP2	1	2162.5	0.0313828	2279	0.289978	1913	0.0642033	2379	0.885895	3063	0	1178.5	0.0130584	0.972	-0.226396	1
Endothelial	Myeloid	THBS1	LRP1	1	2503.1	0.0313774	2282	0.0488247	2996	-0.0285144	2971	0.931416	1202	0.795	3064.5	0.07298	0.813	-0.109144	0.99057
RECs	DCs	CALM1	PTPRA	1	2459.6	0.0313027	2284	0.278394	1979	0.0667322	2361	0.882237	3157	0.011	2517	0	0.044	NA	0.276483
DCs	Myeloid	GNAI2	ADCY7	1	2100.7	0.0313027	2285	0.361821	1561	0.0838564	2218	0.879032	3261	0	1178.5	0.0268456	0.185	0.124939	0.546334
Endothelial	Myeloid	CCN1	ITGB2	1	2661.3	0.0312716	2286	0.130944	2712	0.00113473	2809	0.906503	2309	0.979	3190.5	0.0477845	0.411	0.0243593	0.767977
Mesenchymal	B	NID1	ITGB1	1	2102.5	0.0312306	2287	0.144307	2656	0.145812	1674	0.896091	2717	0	1178.5	0.0415625	0.014	0.130415	0.149265
Endothelial	Endothelial	ANXA1	EGFR	1	2228.9	0.0311943	2290	0.110059	2799	0.106164	2025	0.892619	2852	0	1178.5	0.0330085	0.055	0.0833875	0.306142
RECs	Epithelial	CCN1	CAV1	1	2578.1	0.0310975	2296	0.106837	2810	-0.0226309	2949	0.917535	1829	0.645	3006.5	0	0.453	NA	0.797148
RECs	B	LAMA2	CD44	1	2383.1	0.03108	2297	0.0387619	3023	-0.112039	3192	0.9522	418	0.588	2985.5	0.4	0.248	0.30103	0.624306
Endothelial	Endothelial	CCN1	ITGAV	1	2572.6	0.0310699	2298	0.0255045	3056	0.0269024	2644	0.921102	1647	0.993	3218	0.0693975	0.495	0	0.827855
DCs	DCs	TGFB1	CXCR4	1	2568.7	0.0309386	2306	0.258794	2100	0.00118451	2807	0.881552	3189	0.003	2441.5	0.0280374	0.255	0.176091	0.630973
Endothelial	Endothelial	LAMC1	ITGA1	1	2701.3	0.0309226	2307	0.0284735	3048	0.0426646	2540	0.891748	2881	0.092	2730.5	0.0238616	0.814	-0.0479236	0.99057
Myeloid	Epithelial	ADAM17	IL6R	1	2279.7	0.0308907	2308	0.217898	2300	0.054889	2447	0.882132	3165	0	1178.5	0.0249799	0.225	0.0763883	0.599174
Endothelial	Endothelial	THBS1	ITGA6	1	2639.4	0.0308361	2309	0.115177	2779	-0.0916303	3148	0.915477	1918	0.755	3043	0.0538875	0.853	-0.0708214	1
RECs	Myeloid	CALM3	INSR	1	2487.6	0.0306874	2316	0.317639	1756	0.0290362	2620	0.87892	3265.5	0.006	2480.5	0	0.739	#NAME?	0.956741
Mesenchymal	Epithelial	ADAM12	ITGB1	1	2248.1	0.0306819	2317	0.160054	2588	0.0915468	2158	0.887879	2999	0	1178.5	0.025992	0.516	-0.00383768	0.843042
DCs	RECs	CALM2	EGFR	1	2820.6	0.0306245	2320	0.133532	2705	0.0140953	2727	0.868475	3474	0.323	2877	0	0.047	NA	0.283368
LECs	LECs	GNAI2	CAV1	1	2025.7	0.0306214	2322	0.323832	1717	0.117472	1911	0.887861	3000	0	1178.5	0.021247	0.753	-0.0342141	0.964106
T	DCs	GNAS	ADCY7	1	1935.7	0.03047	2325	0.432992	1235	0.0787188	2267	0.897153	2673	0	1178.5	0.0147059	0.876	-0.263241	1
LECs	RECs	LAMC1	CD44	1	2317.7	0.0303854	2329	0.168752	2540	0.0360097	2579	0.926538	1408	0.093	2732.5	0.0952381	0.263	0.30103	0.640698
Epithelial	DCs	CGN	TGFBR2	1	2447.6	0.0303762	2331	0.556654	849	-0.0220764	2945	0.879702	3239	0.316	2874	0.0121951	0.459	0	0.802091
LECs	DCs	ADAM10	CD44	1	1783.7	0.0303393	2332	0.333356	1679	0.0220068	2680	0.934578	1049	0	1178.5	0.0707071	0.486	0	0.821329
Epithelial	DCs	ANXA1	DYSF	1	2161.3	0.0303215	2333	0.273145	2010	0.101507	2074	0.880989	3211	0	1178.5	0	0.651	#NAME?	0.91468
DCs	Endothelial	ADAM17	NOTCH1	1	2577	0.0303194	2334	0.205118	2358	0.0632838	2387	0.87996	3235	0.017	2571	0.0126582	0.419	0	0.776918
Mesenchymal	Mesenchymal	TIMP2	ITGB1	1	2231.3	0.0303162	2335	0.143735	2658	0.0923767	2149	0.893147	2836	0	1178.5	0.0338977	0.0001	0.0965666	0.00414286
T	Endothelial	ADAM10	NOTCH1	1	2047.5	0.0303148	2336	0.299177	1858	0.0987085	2096	0.894994	2769	0	1178.5	0.0208092	0.898	-0.124939	1
LECs	Myeloid	GNAS	ADCY7	1	2020.5	0.0302958	2338	0.342598	1640	0.0796813	2259	0.896888	2687	0	1178.5	0.0299667	0.329	0.0334238	0.702577
Mesenchymal	Endothelial	TIMP2	ITGB1	1	2273.5	0.0302899	2340	0.143537	2663	0.0677642	2348	0.893105	2838	0	1178.5	0.0285358	0.183	0.0397346	0.54375
Myeloid	Endothelial	YBX1	NOTCH1	1	2183.7	0.0302543	2343	0.315073	1771	0.0897856	2177	0.870393	3449	0	1178.5	0.018245	0.314	0.0434657	0.691522
Mesenchymal	Myeloid	TFPI	LRP1	1	1841.7	0.0302514	2344	0.145339	2651	0.155188	1604	0.926217	1431	0	1178.5	0.0667467	0.32	0.01524	0.696174
[truncated: 902 more rows]
