# Supplementary material for: Integrating single-nucleus barcoding with spatial transcriptomics via Stamp-seq to reveal immunotherapy response-enhancing functional modules in NSCLC
Source: Cell Discov. 2026 Feb 5;12:10. doi: 10.1038/s41421-025-00861-6 (PMC12877202; doi:10.1038/s41421-025-00861-6)
Supplement: Supplementary file 9 — Supplementary Table S8 [file 41421_2025_861_MOESM9_ESM.xls]

## Sheet: Sheet1
Reversed transcription primer
RT primer-dT20VN	5p-CGTCCGTCGTTGCTCGT-multiplex barcode-NNNNNNNNNNTTTTTTTTTTTTTTTTTTTTVN
RT primer-10N4G	5p-CGTCCGTCGTTGCTCGT-multiplex barcode-NNNNNNNNNNGGGG
RT primer-10N4T	5p-CGTCCGTCGTTGCTCGT-multiplex barcode-NNNNNNNNNNTTTT
multiplex barcode seqences as below：
M01	GTGATAAGCA
M02	TCCTATTAGG
M03	CATGGCGTAC
M04	AGACCGCCTT
M05	CGTGCCGATT
M06	TTCAGGTGGC
M07	AAGTTACTCG
M08	GCACATACAA
M09	GGACTGTGGA
M10	CCTAATAACG
M11	AAGGCACTAT
M12	TTCTGCGCTC
M13	GCTCTGCTTC
M14	TAGTCATACG
M15	CTAAGTACGA
M16	AGCGACGGAT
