# Supplementary material for: Integrating single-nucleus barcoding with spatial transcriptomics via Stamp-seq to reveal immunotherapy response-enhancing functional modules in NSCLC
Source: Cell Discov. 2026 Feb 5;12:10. doi: 10.1038/s41421-025-00861-6 (PMC12877202; doi:10.1038/s41421-025-00861-6)
Supplement: Supplementary file 10 — Supplementary Table S9 [file 41421_2025_861_MOESM10_ESM.xls]

## Sheet: Sheet1
Quantification of nuclei from distinct tissues in spatial chip nuclear dissociation
Sample	Nuleus number	Number of localized nuclei	Recover rate*	Species	Tissue
1	200000	69464	0.643	Mouse	Ovary tumor
2	200000	67620	0.314	Mouse	Ovary tumor
3	200000	66963	0.615	Pig	Ovary
4	200000	64118	0.418	Pig	Ovary
5	200000	62827	0.397	Mouse	Brain
6	160000	66895	0.625	Mouse	Liver
7	160000	63464	0.628	Mouse	Liver
8	150000	60427	0.629	Mouse	Ovary
9	140000	67829	0.335	Mouse	Subcutaneous tumor
10	100000	64289	0.321	Mouse	Bladder
11	100000	62465	0.403	Mouse	Liver
12	100000	62786	0.347	Mouse	Liver
13	100000	67886	0.338	Human	Thyroid
14	100000	62870	0.484	Human	Lung
15	100000	61498	0.679	Human	Kidney
*	Divide spatially locaized nucleus number by total number of disscoiated nuclei
